# Supplementary material for: Determination of Multidirectional Pathways for Ligand Release from the Receptor: A New Approach Based on Differential Evolution
Source: J Chem Theory Comput. 2022 May 5;18(6):3860–72. doi: 10.1021/acs.jctc.1c01158 (PMC9202309; doi:10.1021/acs.jctc.1c01158)
Supplement: Supplementary file 2 — ct1c01158_si_002.zip [file ct1c01158_si_002.zip]

Archive with 109 entries (106 files):
- Example/
- Example/arguments
- Example/gen_pulling_direction_source/
- Example/gen_pulling_direction_source/amino_a.h
- Example/gen_pulling_direction_source/arguments.cpp
- Example/gen_pulling_direction_source/arguments.h
- Example/gen_pulling_direction_source/box_type.h
- Example/gen_pulling_direction_source/c6c12.h
- Example/gen_pulling_direction_source/cache_sigma_epsilon.cpp
- Example/gen_pulling_direction_source/cache_sigma_epsilon.h
- Example/gen_pulling_direction_source/cal_sub_groups.cpp
- Example/gen_pulling_direction_source/clust.cpp
- Example/gen_pulling_direction_source/clust.h
- Example/gen_pulling_direction_source/COM.h
- Example/gen_pulling_direction_source/cscd.cpp
- Example/gen_pulling_direction_source/cscd.h
- Example/gen_pulling_direction_source/differential_evolution.h
- Example/gen_pulling_direction_source/distance_v2.h
- Example/gen_pulling_direction_source/dis_com_energy.cpp
- Example/gen_pulling_direction_source/eigen.cpp
- Example/gen_pulling_direction_source/energy.cpp
- Example/gen_pulling_direction_source/energy_force.h
- Example/gen_pulling_direction_source/entropy-duan-zhang.cpp
- Example/gen_pulling_direction_source/entropy-quasi_harmonic.cpp
- Example/gen_pulling_direction_source/find_pull_direction.cpp
- Example/gen_pulling_direction_source/folder.cpp
- Example/gen_pulling_direction_source/folder.h
- Example/gen_pulling_direction_source/force.cpp
- Example/gen_pulling_direction_source/Forcefield.h
- Example/gen_pulling_direction_source/functions.h
- Example/gen_pulling_direction_source/gen_inputlist.cpp
- Example/gen_pulling_direction_source/groups.cpp
- Example/gen_pulling_direction_source/groups.h
- Example/gen_pulling_direction_source/help.cpp
- Example/gen_pulling_direction_source/h_bond.cpp
- Example/gen_pulling_direction_source/h_bond.h
- Example/gen_pulling_direction_source/impl_cscd_class.cpp
- Example/gen_pulling_direction_source/impl_engine.cpp
- Example/gen_pulling_direction_source/impl_value_energy_force.cpp
- Example/gen_pulling_direction_source/index_v2.h
- Example/gen_pulling_direction_source/info.h
- Example/gen_pulling_direction_source/initialization.cpp
- Example/gen_pulling_direction_source/Main.cpp
- Example/gen_pulling_direction_source/matrix.cpp
- Example/gen_pulling_direction_source/matrix.h
- Example/gen_pulling_direction_source/misc.cpp
- Example/gen_pulling_direction_source/miscellaneous.h
- Example/gen_pulling_direction_source/MOL.cpp
- Example/gen_pulling_direction_source/MOL.h
- Example/gen_pulling_direction_source/molecule.h
- Example/gen_pulling_direction_source/MOL_info.h
- Example/gen_pulling_direction_source/MOL_para.h
- Example/gen_pulling_direction_source/Multi_MOL.cpp
- Example/gen_pulling_direction_source/Multi_MOL.h
- Example/gen_pulling_direction_source/new_emap.cpp
- Example/gen_pulling_direction_source/new_emap.h
- Example/gen_pulling_direction_source/non_gaussian_entropy.cpp
- Example/gen_pulling_direction_source/out_energy.cpp
- Example/gen_pulling_direction_source/out_force.cpp
- Example/gen_pulling_direction_source/parse_arguments.cpp
- Example/gen_pulling_direction_source/parse_coordinate_1_file.cpp
- Example/gen_pulling_direction_source/post_process_nucleotides.cpp
- Example/gen_pulling_direction_source/post_proc_h_bonds.cpp
- Example/gen_pulling_direction_source/pre_proc_pdb.cpp
- Example/gen_pulling_direction_source/side_chain.cpp
- Example/gen_pulling_direction_source/solve_pbc.cpp
- Example/gen_pulling_direction_source/solv_pbc_cluster.cpp
- Example/gen_pulling_direction_source/solv_pbc_int.cpp
- Example/gen_pulling_direction_source/solv_pbc_new_al.cpp
- Example/gen_pulling_direction_source/stat_energy_force_res.cpp
- Example/gen_pulling_direction_source/stat_hb_and_sc_contact.h
- Example/gen_pulling_direction_source/sup_funccpp.cpp
- Example/gen_pulling_direction_source/take_amino_acid.cpp
- Example/gen_pulling_direction_source/take_charge.cpp
- Example/gen_pulling_direction_source/take_com.cpp
- Example/gen_pulling_direction_source/take_coordinates.cpp
- Example/gen_pulling_direction_source/take_min.cpp
- Example/gen_pulling_direction_source/take_para.cpp
- Example/gen_pulling_direction_source/take_topo.cpp
- Example/gen_pulling_direction_source/uti_func.h
- Example/gen_pulling_direction_source/write_coor.cpp
- Example/lib_ff/
- Example/lib_ff/AMBER14SB_aminoacids.rtp
- Example/lib_ff/AMBER99SB-BSC1_aminoacids.rtp
- Example/lib_ff/AMBER99SB-DISP_aminoacids.rtp
- Example/lib_ff/AMBER99SB-ILDN_aminoacids.rtp
- Example/lib_ff/AMBER99SB_aminoacids.rtp
- Example/lib_ff/CHARMM27aminoacids.rtp
- Example/lib_ff/CHARMM27_aminoacids.rtp
- Example/lib_ff/CHARMM36_aminoacids.rtp
- Example/lib_ff/ffAMBER14SBnonbonded.dat
- Example/lib_ff/ffAMBER99SB-BSC1nonbonded.dat
- Example/lib_ff/ffAMBER99SB-DISPnonbonded.dat
- Example/lib_ff/ffAMBER99SB-ILDNnonbonded.dat
- Example/lib_ff/ffAMBER99SBnonbonded.dat
- Example/lib_ff/ffCHARMM27nonbonded.dat
- Example/lib_ff/ffCHARMM36nonbonded.dat
- Example/lib_ff/ffGROMOS43A1nonbonded.dat
- Example/lib_ff/ffGROMOS53A6nonbonded.dat
- Example/lib_ff/ffGROMOS54A7nonbonded.dat
- Example/lib_ff/ffOPLSAAnonbonded.dat
- Example/lib_ff/GROMOS43A1_aminoacids.rtp
- Example/lib_ff/GROMOS53A6_aminoacids.rtp
- Example/lib_ff/GROMOS54A7_aminoacids.rtp
- Example/lib_ff/OPLSAA_aminoacids.rtp
- Example/parse_direct.cpp
- Example/pull_par
- Example/README.txt
- Example/vari_1.sh
