# Supplementary material for: Determination of Multidirectional Pathways for Ligand Release from the Receptor: A New Approach Based on Differential Evolution
Source: J Chem Theory Comput. 2022 May 5;18(6):3860–72. doi: 10.1021/acs.jctc.1c01158 (PMC9202309; doi:10.1021/acs.jctc.1c01158)
Supplement: Supplementary file 2 — ct1c01158_si_002.zip [file ct1c01158_si_002.zip › Example/arguments]

#this is our example of parameters for our program to find pulling direction
#this is comment line
-ff=amber99sb-ildn # this is force field name
-topo=HUP_GMX.top  # this is name of ligand topology file
-n=index.ndx       # this is index file name
-nt=12             # this is number of thread for parallel computing
-g=1-13            # this is indexes of two groups in index.ndx for calculate energy, 1 is protein and 13 is ligand
-pbci=0            # this is for solving pbc problem
-1pdb              # this is for using only 1 pdb file for complex
-f=npt.pdb         # this is pdb file name for find pulling direction
-eu=kcal/mol       # this is for using kcal/mol as energy unit
-pull-direct       # this is for finding pulling direction
-de-scan-radius=7  # this is radius for translation of population
-de-pop-num=3000   # this is population number 
-de-ite-num=100    # this is iteration number
-de-algorithm=1    # indicate variation of algorithm
-de-angle=70       # limit angle around old direction
-de-auto-term      # auto terminate finding direction when ligand has no contact with protein 
-dsc=6             # distance criterion for calculate contact
