# Supplementary material for: Determination of Multidirectional Pathways for Ligand Release from the Receptor: A New Approach Based on Differential Evolution
Source: J Chem Theory Comput. 2022 May 5;18(6):3860–72. doi: 10.1021/acs.jctc.1c01158 (PMC9202309; doi:10.1021/acs.jctc.1c01158)
Supplement: Supplementary file 2 — ct1c01158_si_002.zip [file ct1c01158_si_002.zip › Example/gen_pulling_direction_source/amino_a.h]

#ifndef AMINO_H
#define AMINO_H
#include<string>
#include<vector>
#include<map>
using namespace std;
struct info_aa
{
	int charge_group;
	double charge, atom_mass, epsilon, sigma, radius;
	string atom, atom_type;
	info_aa() :charge_group{ 1 }, charge{}, atom_mass{ 1. }, epsilon{}, sigma{}, radius{}, atom{"NULL"},atom_type{"NULL"}{}
	info_aa(string _atom, string _atom_type, double _charge) :charge_group{ 1 }, atom_mass{ 1. }, epsilon{}, sigma{}, radius{},atom{_atom},atom_type{_atom_type},charge{_charge}{}
	info_aa(int _charge_group, double _charge, double _atom_mass, double _epsilon, double _sigma, double _radius, string _atom, string _atom_type)
		:charge_group{_charge_group},charge{_charge},atom_mass{_atom_mass},epsilon{_epsilon},sigma{_sigma},radius{_radius},atom{_atom},atom_type{_atom_type}{}
};

class amino_acid
{
public:
	map< string, vector<info_aa> > amino_acids;
	bool check_res_name(string res_name) const
	{
		if (amino_acids.find(res_name) != amino_acids.end())
			return true;
		else
			return false;
	}
};
#endif
