# Supplementary material for: Determination of Multidirectional Pathways for Ligand Release from the Receptor: A New Approach Based on Differential Evolution
Source: J Chem Theory Comput. 2022 May 5;18(6):3860–72. doi: 10.1021/acs.jctc.1c01158 (PMC9202309; doi:10.1021/acs.jctc.1c01158)
Supplement: Supplementary file 2 — ct1c01158_si_002.zip [file ct1c01158_si_002.zip › Example/gen_pulling_direction_source/c6c12.h]

#ifndef C6C12_H
#define C6C12_H
#include<vector>
#include<string>
#include<utility>
using namespace std;
struct para_base
{
	double c6_sigma, c12_epsilon, mass, radius, charge;
	string atom_type, code_name;
	para_base() :c6_sigma{}, c12_epsilon{}, mass{ 1.0 }, radius{}, charge{}, code_name{}{}
	template<typename T1, typename T11, typename T2, typename T3>
	para_base(T1&& _c6_sigma, T1&& _c12_epsilon, T11&& _mass, T3&& _radius, T2&& _atom_type):c6_sigma{forward<T1>(_c6_sigma)}, c12_epsilon{forward<T1>(_c12_epsilon)},
		mass{forward<T11>(_mass)}, radius{forward<T1>(_radius)}, atom_type{forward<T2>(_atom_type)}{}

	template<typename T1, typename T11, typename T2, typename T3>
	para_base(T1&& _c6_sigma, T1&& _c12_epsilon, T11&& _mass, T3&& _radius, T1&& _charge, T2&& _atom_type, T2&& _code_name) :c6_sigma{ forward<T1>(_c6_sigma) }, c12_epsilon{ forward<T1>(_c12_epsilon) },
		mass{ forward<T11>(_mass) }, radius{ forward<T1>(_radius) }, atom_type{ forward<T2>(_atom_type) }, charge{ _charge }, code_name{ _code_name } {}
};
class para
{
public:
	vector<para_base> base;
	para() { base.reserve(200); }
};
#endif
