# Supplementary material for: Determination of Multidirectional Pathways for Ligand Release from the Receptor: A New Approach Based on Differential Evolution
Source: J Chem Theory Comput. 2022 May 5;18(6):3860–72. doi: 10.1021/acs.jctc.1c01158 (PMC9202309; doi:10.1021/acs.jctc.1c01158)
Supplement: Supplementary file 2 — ct1c01158_si_002.zip [file ct1c01158_si_002.zip › Example/gen_pulling_direction_source/cache_sigma_epsilon.h]

#ifndef CACHE_SIGMA_EPSILON_H
#define CACHE_SIGMA_EPSILON_H
#include"miscellaneous.h"
#include"c6c12.h"
#include"arguments.h"
#include<utility>
#include<string>
using namespace std;
class cache_energy_force
{
public:
	double elec_ener, vdw_ener;
	vector<force> forces;

	cache_energy_force() : elec_ener{}, vdw_ener{} {}

	cache_energy_force(const arguments& Arguments) : elec_ener{}, vdw_ener{} {
		if (Arguments.force_map != 2) forces = vector<force>(2);
	}

	template<typename T>
	cache_energy_force(T&& _elec, T&& _vdw) : elec_ener{ _elec }, vdw_ener{ _vdw } {}
	template<typename T_elec, typename T_vdw>
	cache_energy_force(T_elec&& _elec, T_vdw&& _vdw, force& _force_elec, force& _force_vdw)
		: elec_ener{ _elec }, vdw_ener{ _vdw } {
		forces = vector<force>{ _force_elec,_force_vdw };
	}

	template<typename T>
	cache_energy_force(T&& _elec, T&& _vdw, force&& _force_elec, force&& _force_vdw)
		: elec_ener{ forward<T>(_elec) }, vdw_ener{ forward<T>(_vdw) } {
		forces = vector<force>{ move(_force_elec), move(_force_vdw) };
	}

	template<typename T_elec, typename T_vdw, typename T>
	cache_energy_force(T_elec&& _elec, T_vdw&& _vdw,
		T&& F_e_x, T&& F_e_y, T&& F_e_z, T&& F_v_x, T&& F_v_y, T&& F_v_z)
		: elec_ener{ forward<T>(_elec) }, vdw_ener{ forward<T>(_vdw) } {
		forces = vector<force>{ force(forward<T>(F_e_x), forward<T>(F_e_y), forward<T>(F_e_z)),
			force(forward<T>(F_v_x) , forward<T>(F_v_y), forward<T>(F_v_z)) };
	}

	cache_energy_force(cache_energy_force&& rhs) :elec_ener{ move(rhs.elec_ener) }, vdw_ener{ move(rhs.vdw_ener) } {}
	cache_energy_force(const cache_energy_force& rhs) :elec_ener{ rhs.elec_ener }, vdw_ener{ rhs.vdw_ener } {}
	cache_energy_force& operator=(cache_energy_force& rhs);
	cache_energy_force& operator=(cache_energy_force&& rhs);
	cache_energy_force& operator+=(cache_energy_force& rhs);
	cache_energy_force& operator+=(cache_energy_force&& rhs);

	~cache_energy_force() = default;

	template<typename T>
	void set_elec_vdw(T&& elec, T&& vdw)
	{
		elec_ener = std::forward<T>(elec);
		vdw_ener = std::forward<T>(vdw);
	}
	template<typename T_elec, typename T_vdw, typename T_force>
	void set_energy_force(T_elec&& _elec_ener, T_vdw&& _vdw_ener, T_force&& _elec_force, T_force&& _vdw_force)
	{
		elec_ener = forward<T_elec>(_elec_ener);
		vdw_ener = forward<T_vdw>(_vdw_ener);
		if (typeid(T_force) == typeid(force) &&  !forces.empty())
		{
			forces[0] = forward<T_force>(_elec_force);
			forces[1] = forward<T_force>(_vdw_force);
		}
		else
		{
			forces = vector<force>{ forward<T_force>(_elec_force) ,forward<T_force>(_vdw_force) };
		}
	}
	template<typename T_elec, typename T_vdw, typename T>
	void set_energy_force(T_elec&& _elec_ener, T_vdw&& _vdw_ener, T&& elec_fx, T&& elec_fy, T&& elec_fz,
		T&& vdw_fx, T&& vdw_fy, T&& vdw_fz)
	{
		elec_ener = forward<T_elec>(_elec_ener);
		vdw_ener = forward<T_vdw>(_vdw_ener);
		if (!forces.empty())
		{
			forces[0] = force(forward<T>(elec_fx), forward<T>(elec_fy), forward<T>(elec_fz));
			forces[1] = force(forward<T>(vdw_fx), forward<T>(vdw_fy), forward<T>(vdw_fz));
		}
		else
		{
			forces = vector<force>{ force(forward<T>(elec_fx), forward<T>(elec_fy), forward<T>(elec_fz)) ,
				force(forward<T>(vdw_fx), forward<T>(vdw_fy), forward<T>(vdw_fz)) };
		}
	}

};

struct cached_value
{
	double sigma, epsilon;
	cached_value() :sigma(), epsilon() {}
	template<typename T1, typename T2>
	cached_value(T1&& _sigma, T2&& _epsilon) : sigma{ forward<T1>(_sigma) }, epsilon{ forward<T2>(_epsilon) } {}
};

struct cache_sigma_epsilon
{
	vector<cache_energy_force> parameters;
	vector<double> charge;
	string force_field_name;
	cache_sigma_epsilon() = default;
	cache_sigma_epsilon(size_t MOL_size) : force_field_name{"amber99sb"}
	{
		parameters = vector<cache_energy_force>(MOL_size);
	}

	cache_sigma_epsilon(size_t MOL_size, const arguments& Arguments): force_field_name{"amber99sb"}
	{
		parameters = vector<cache_energy_force>(MOL_size, Arguments);
	}

	int set_size(size_t MOL_size, const arguments& Arguments, size_t mol_1_size, size_t mol_2_size);
};
#endif // !CACHE_SIGMA_EPSILON_H
