# Supplementary material for: Determination of Multidirectional Pathways for Ligand Release from the Receptor: A New Approach Based on Differential Evolution
Source: J Chem Theory Comput. 2022 May 5;18(6):3860–72. doi: 10.1021/acs.jctc.1c01158 (PMC9202309; doi:10.1021/acs.jctc.1c01158)
Supplement: Supplementary file 2 — ct1c01158_si_002.zip [file ct1c01158_si_002.zip › Example/gen_pulling_direction_source/cal_sub_groups.cpp]

#include"Multi_MOL.h"
#include"groups.h"
#include"miscellaneous.h"
#include"energy_force.h"
#include"folder.h"
#include<fstream>
#include<iostream>
#include<iomanip>
using namespace std;
using namespace energy_force_val;
 int force_energy_add(const cache_sigma_epsilon & CachedData, size_t i
	, double & electro_energy, double & van_der_waals_energy, force& force_elec, force& force_vdw,
	const vector<Multi_MOL_parameters>& rec_parameters, const vector<Multi_MOL_parameters>& lg_parameters,
	 const Multi_MOL& rec, const Multi_MOL& lg, size_t snap, size_t rec_pos = 0, size_t lg_pos = 0);

int sup_cal_one_subgroup(groups_cal& groups, int group_rec_index, size_t sub1_pos, int group_lg_index, size_t sub2_pos, const Multi_MOL& rec, const Multi_MOL& lg,
	const cache_sigma_epsilon& CachedData, energy_res_base& energy_force_out, size_t num_snap, size_t begin, size_t end)
{
	for (size_t i{begin}; i < end; ++i)
	{
		for (size_t j{}; j < groups.groups_atom_number(group_lg_index); ++j)
		{
			force_energy_add(CachedData, rec.m_mol[num_snap].Molecule.size()*(groups.atom_index(group_lg_index, j) + groups.subgroup_2_offset(sub2_pos) - groups.atom_index(group_lg_index, 0))
				+ groups.atom_index(group_rec_index, i) + groups.subgroup_1_offset(sub1_pos) - groups.atom_index(group_rec_index, 0), energy_force_out.e_e, energy_force_out.e_v,
				energy_force_out.F_elec, energy_force_out.F_vdw, rec.parameters, lg.parameters, rec, lg, num_snap,
				groups.atom_index(group_rec_index, i) + groups.subgroup_1_offset(sub1_pos) - groups.atom_index(group_rec_index, 0), groups.atom_index(group_lg_index, j) + groups.subgroup_2_offset(sub2_pos) - groups.atom_index(group_lg_index, 0));
		}
	}
	return 0;
}

int cal_one_sub_group_multi_threads(groups_cal& groups, int group_rec_index, size_t sub1_pos, int group_lg_index, size_t sub2_pos, const Multi_MOL& rec, const Multi_MOL& lg,
	const cache_sigma_epsilon& CachedData, energy_res_base& energy_force_out, size_t num_snap, size_t num_thread)
{
	vector<energy_res_base> energy_force_out_mthreads(num_thread);
	energy_force_out.time = rec.m_mol[num_snap].time_of_snap;
	vector<thread> calthreads(num_thread);
	
	for (size_t i{}; i<num_thread; ++i)
	{
		calthreads[i] = thread(sup_cal_one_subgroup, ref(groups), group_rec_index, sub1_pos, group_lg_index, sub2_pos, ref(rec), ref(lg), ref(CachedData),
			ref(energy_force_out_mthreads[i]), num_snap, i*groups.groups_atom_number(group_rec_index) / num_thread, (i + 1)*groups.groups_atom_number(group_rec_index) / num_thread);
	}
	for (auto& calt : calthreads) calt.join();

	for (auto& ef_out : energy_force_out_mthreads) { energy_force_out += ef_out;}
	return 0;
}

int cal_one_sub_group_single_thread(groups_cal& groups, int group_rec_index, size_t sub1_pos, int group_lg_index, size_t sub2_pos, const Multi_MOL& rec, const Multi_MOL& lg,
	const cache_sigma_epsilon& CachedData, energy_res_base& energy_force_out, size_t num_snap)
{
	energy_force_out.time = rec.m_mol[num_snap].time_of_snap;
	
	sup_cal_one_subgroup(groups, group_rec_index, sub1_pos, group_lg_index, sub2_pos, rec, lg, CachedData, energy_force_out, num_snap, 0, groups.groups_atom_number(group_rec_index));

	return 0;
}

int cal_sub_groups_1_file(groups_cal& groups, const Multi_MOL& rec, const Multi_MOL& lg, const cache_sigma_epsilon& CachedData,
	vector<energy_groups>& Energy_groups_out, size_t num_snap, arguments& Arguments)
{
	for (size_t i{};i<groups.subgroup1_size();++i)
		for (size_t j{}; j < groups.subgroup2_size(); ++j)
		{
			energy_res_base Egroup_temp;

			if (groups.groups_atom_number(groups.subgroup_1_index(i)) < 1000)
				cal_one_sub_group_single_thread(groups, groups.subgroup_1_index(i), i, groups.subgroup_2_index(j), j, rec, lg, CachedData, Egroup_temp, num_snap);
			else
				cal_one_sub_group_multi_threads(groups, groups.subgroup_1_index(i), i, groups.subgroup_2_index(j), j, rec, lg, CachedData, Egroup_temp, num_snap, Arguments.nt);
			
			if (j*groups.subgroup1_size() + i >= Energy_groups_out.size())
			{
				Energy_groups_out.emplace_back(energy_groups());
				Energy_groups_out[Energy_groups_out.size()-1].push(Egroup_temp,groups.group_name(groups.subgroup_1_index(i)), groups.group_name(groups.subgroup_2_index(j)));
			}
			else
				Energy_groups_out[j*groups.subgroup1_size() + i].base.emplace_back(Egroup_temp);
		}
	return 0;
}

int Energy_force_subgroups(groups_cal& groups, const Multi_MOL& rec, const Multi_MOL& lg, const cache_sigma_epsilon& CachedData
	, vector<vector<energy_groups> > & EF_subgroups, vector<energy_groups>& Energy_groups_out, size_t num_snap, size_t MAX_NUM, arguments& Arguments)
{
	cal_sub_groups_1_file(groups, rec, lg, CachedData, Energy_groups_out, num_snap, Arguments);

	if(num_snap==MAX_NUM-1)
	EF_subgroups.emplace_back(Energy_groups_out);
	return 0;
}

int average_EFgroups(vector<vector<energy_groups> >& EF_groups, multi_value_energy_force& average_EF_groups_alltrajs
	, multi_value_energy_force& SD_EF_groups_alltrajs, multi_value_energy_force& average_EF_groups_pertraj
	, multi_value_energy_force& SD_EF_groups_pertraj, vector<multi_value_energy_force>& average_time_EF_groups
	, vector<multi_value_energy_force>& SD_time_EF_groups, arguments& Arguments)
{
	if (EF_groups.empty()) return 1;
	
	average_time_EF_groups = vector<multi_value_energy_force >(EF_groups[0].size());
	SD_time_EF_groups = vector<multi_value_energy_force>(EF_groups[0].size());

	average_EF_groups_alltrajs.values = vector<value_energy_force>(EF_groups[0].size());
	SD_EF_groups_alltrajs.values = vector<value_energy_force>(EF_groups[0].size());
	
	for (size_t k{}; k < EF_groups.size(); ++k)
	{
		for (size_t i{}; i < EF_groups[k].size(); ++i)
		{
			value_energy_force pertraj_ave{}, pertraj_sd{};
			for (size_t j{}; j < EF_groups[k][i].base.size(); ++j)
			{
				if (j >= average_time_EF_groups[i].values.size())
				{
					average_time_EF_groups[i].values.emplace_back(EF_groups[k][i].base[j]);
					SD_time_EF_groups[i].values.emplace_back(value_energy_force());
				}
				else
				{
					average_time_EF_groups[i].values[j] += EF_groups[k][i].base[j];
				}

				pertraj_ave += EF_groups[k][i].base[j];
			}

			pertraj_ave /= pertraj_ave.sz;

			for (size_t j{}; j < EF_groups[k][i].base.size(); ++j)
			{
				value_energy_force temp{ pertraj_ave - EF_groups[k][i].base[j] };
				pertraj_sd += temp.multiply(temp);
			}

			pertraj_sd /= pertraj_ave.sz;
			if (Arguments.flag_use_CI == true) { pertraj_sd /= pertraj_ave.sz; pertraj_sd = pertraj_sd.sqrt().multiply(1.96); }
			else pertraj_sd = pertraj_sd.sqrt();
			average_EF_groups_pertraj.values.emplace_back(pertraj_ave);
			SD_EF_groups_pertraj.values.emplace_back(pertraj_sd);
		}
	}
	
	for (size_t i{}; i < EF_groups[0].size(); ++i)
	{
		for (size_t k{}; k < EF_groups.size(); ++k)
		{
			average_EF_groups_alltrajs.values[i] += average_EF_groups_pertraj.values[k*EF_groups[0].size() + i];
		}
		average_EF_groups_alltrajs.values[i] /= average_EF_groups_alltrajs.values[i].sz;
	}

	for (size_t i{}; i < EF_groups[0].size(); ++i)
	{
		for (size_t k{}; k < EF_groups.size(); ++k)
		{
			value_energy_force temp{ average_EF_groups_pertraj.values[k*EF_groups[0].size() + i] - average_EF_groups_alltrajs.values[i] };
			SD_EF_groups_alltrajs.values[i] += temp.multiply(temp);
		}
		SD_EF_groups_alltrajs.values[i] /= average_EF_groups_alltrajs.values[i].sz;
		if (Arguments.flag_use_CI == true) { SD_EF_groups_alltrajs.values[i] /= average_EF_groups_alltrajs.values[i].sz;
		SD_EF_groups_alltrajs.values[i] = SD_EF_groups_alltrajs.values[i].sqrt().multiply(1.96);
		}
		else SD_EF_groups_alltrajs.values[i] = SD_EF_groups_alltrajs.values[i].sqrt();

		for (size_t j{}; j < EF_groups[0][i].base.size(); ++j)
		{
			average_time_EF_groups[i].values[j] /= average_time_EF_groups[i].values[j].sz;
			for (size_t k{}; k < EF_groups.size(); ++k)
			{
				if (j >= EF_groups[k][i].base.size())break;
				value_energy_force temp{ average_time_EF_groups[i].values[j] - EF_groups[k][i].base[j] };
				SD_time_EF_groups[i].values[j] += temp.multiply(temp);
			}
			SD_time_EF_groups[i].values[j] /= SD_time_EF_groups[i].values[j].sz;
			if(Arguments.flag_use_CI==true){ SD_time_EF_groups[i].values[j] /= SD_time_EF_groups[i].values[j].sz; 
			SD_time_EF_groups[i].values[j] = SD_time_EF_groups[i].values[j].sqrt().multiply(1.96);
			}
			else SD_time_EF_groups[i].values[j] = SD_time_EF_groups[i].values[j].sqrt();
		}
	}
	return 0;
}

int print_value_energy_force(arguments& Arguments, fstream& out_all, string error_type, size_t i
, multi_value_energy_force& average, multi_value_energy_force& SD)
{
	if (average.values.size() <= i) return 1;

	out_all << "Average Electrostatic energy: " << average.values[i].E_elec / Arguments.eu_par
		<< " (" << Arguments.eu << "). " << error_type << ": " << SD.values[i].E_elec / Arguments.eu_par << " (" << Arguments.eu << ")\n"
		<< "Average van der Waals energy: " << average.values[i].E_vdw / Arguments.eu_par
		<< " (" << Arguments.eu << "). " << error_type << ": " << SD.values[i].E_vdw / Arguments.eu_par << " (" << Arguments.eu << ")\n"
		<< "Average total energy: " << (average.values[i].E_elec + average.values[i].E_vdw) / Arguments.eu_par
		<< " (" << Arguments.eu << "). " << error_type << ": " << (SD.values[i].E_elec + SD.values[i].E_vdw) / Arguments.eu_par << " (" << Arguments.eu << ")\n";
	if (Arguments.flag_cal_force == true)
		out_all << "Average Electrostatic force: " << average.values[i].Modul_F_elec*Arguments.fu_par
		<< " (" << Arguments.fu << "). " << error_type << ": " << SD.values[i].Modul_F_elec*Arguments.fu_par << " (" << Arguments.fu << ")\n"
		<< "Average van der Waals force: " << average.values[i].Modul_F_vdw*Arguments.fu_par
		<< " (" << Arguments.fu << "). " << error_type << ": " << SD.values[i].Modul_F_vdw*Arguments.fu_par << " (" << Arguments.fu << ")\n"
		<< "Average total non-bonded force: " << average.values[i].Modul_F_total*Arguments.fu_par
		<< " (" << Arguments.fu << "). " << error_type << ": " << SD.values[i].Modul_F_total*Arguments.fu_par << " (" << Arguments.fu << ")\n";
	return 0;
}

int post_process_Energy_force_subgroups(vector<double>& time, vector<vector<energy_groups> >& EF_groups, folders& paths,
	arguments& Arguments, info& info_output)
{
	if (EF_groups.empty())return 1;

	multi_value_energy_force average_EF_groups_alltrajs, SD_EF_groups_alltrajs, average_EF_groups_pertraj
		, SD_EF_groups_pertraj;
	vector<multi_value_energy_force> average_time_EF_groups, SD_time_EF_groups;

	average_EFgroups(EF_groups, average_EF_groups_alltrajs, SD_EF_groups_alltrajs, average_EF_groups_pertraj, SD_EF_groups_pertraj
		, average_time_EF_groups, SD_time_EF_groups, Arguments);

	string error_type{ Arguments.flag_use_CI == true ? "95% CI" : "Standard deviation" };

	for (size_t i{}; i < average_EF_groups_alltrajs.values.size(); ++i)
	{
		string name{ "average_energy_force_"+EF_groups[0][i].group_name +".dat" };
		fstream out_all(name, ios::out);
		print_value_energy_force(Arguments, out_all, error_type, i, average_EF_groups_alltrajs, SD_EF_groups_alltrajs);
	}

	for (size_t i{}; i < paths.get_size(); ++i)
	{
		//if (i >= average_EF_groups_pertraj.values.size())break;

		for (size_t j{}; j < EF_groups[0].size(); ++j)
		{
			if (j >= EF_groups[0].size())break;
			fstream out_average_EF(paths.get_path(i) + "/average_energy_force_" + EF_groups[0][j].group_name + ".dat",ios::out);
			print_value_energy_force(Arguments, out_average_EF, error_type, i*EF_groups[0].size()+j, average_EF_groups_pertraj, SD_EF_groups_pertraj);
		}
	}

	for (size_t i{}; i < average_time_EF_groups.size(); ++i)
	{
		fstream out_ener_elec_xvg("energy_electrostatic_time_" + EF_groups[0][i].group_name + ".xvg", ios::out),
			out_ener_vdw_xvg("energy_vdw_time_" + EF_groups[0][i].group_name + ".xvg", ios::out),
			out_ener_total_xvg("energy_total_time_" + EF_groups[0][i].group_name + ".xvg", ios::out),
			out_force_elec_xvg, out_force_vdw_xvg, out_force_total_xvg;

		out_ener_elec_xvg << "@    title \"Energy\"\n";
		out_ener_elec_xvg << "@    xaxis label \"Time (" << Arguments.tu << ")\"\n";
		out_ener_elec_xvg << "@    yaxis label \"Energy (" << Arguments.eu << ")\"\n";
		out_ener_elec_xvg << "@ s0 legend \"Time\"\n";
		out_ener_elec_xvg << "@ s1 legend \"Electrostatic\"\n";
		out_ener_elec_xvg << "@ s2 legend \"" << error_type << "\"\n";

		out_ener_vdw_xvg << "@    title \"Energy\"\n";
		out_ener_vdw_xvg << "@    xaxis label \"Time (" << Arguments.tu << ")\"\n";
		out_ener_vdw_xvg << "@    yaxis label \"Energy (" << Arguments.eu << ")\"\n";
		out_ener_vdw_xvg << "@ s0 legend \"Time\"\n";
		out_ener_vdw_xvg << "@ s1 legend \"van der Waals\"\n";
		out_ener_vdw_xvg << "@ s2 legend \"" << error_type << "\"\n";

		out_ener_total_xvg << "@    title \"Energy\"\n";
		out_ener_total_xvg << "@    xaxis label \"Time (" << Arguments.tu << ")\"\n";
		out_ener_total_xvg << "@    yaxis label \"Energy (" << Arguments.eu << ")\"\n";
		out_ener_total_xvg << "@ s0 legend \"Time\"\n";
		out_ener_total_xvg << "@ s1 legend \"Total energy\"\n";
		out_ener_total_xvg << "@ s2 legend \"" << error_type << "\"\n";

		if (Arguments.flag_cal_force == true)
		{
			out_force_elec_xvg.open("force_electrostatic_time_" + EF_groups[0][i].group_name + ".xvg", ios::out);
			out_force_vdw_xvg.open("force_vdw_time_" + EF_groups[0][i].group_name + ".xvg", ios::out);
			out_force_total_xvg.open("force_total_time" + EF_groups[0][i].group_name + "xvg", ios::out);
		}

		for (size_t j{}; j < average_time_EF_groups[i].values.size(); ++j)
		{
			out_ener_elec_xvg << setw(6) << left << time[j] << right << setw(17) << average_time_EF_groups[i].values[j].E_elec / Arguments.eu_par
				<< setw(17) << SD_time_EF_groups[i].values[j].E_elec / Arguments.eu_par << '\n';
			out_ener_vdw_xvg << setw(6) << left << time[j] << right << setw(17) << average_time_EF_groups[i].values[j].E_vdw / Arguments.eu_par
				<< setw(17) << SD_time_EF_groups[i].values[j].E_vdw / Arguments.eu_par << '\n';
			out_ener_total_xvg << setw(6) << left << time[j] << right << setw(17) << (average_time_EF_groups[i].values[j].E_elec + average_time_EF_groups[i].values[j].E_vdw) / Arguments.eu_par
				<< setw(17) << (SD_time_EF_groups[i].values[j].E_elec + SD_time_EF_groups[i].values[j].E_vdw) / Arguments.eu_par << '\n';
			if (Arguments.flag_cal_force == true)
			{
				out_force_elec_xvg << setw(6) << left << time[j] << right << setw(17) << average_time_EF_groups[i].values[j].Modul_F_elec*Arguments.fu_par
					<< setw(17) << SD_time_EF_groups[i].values[j].Modul_F_elec*Arguments.fu_par << '\n';
				out_force_vdw_xvg << setw(6) << left << time[j] << right << setw(17) << average_time_EF_groups[i].values[j].Modul_F_vdw*Arguments.fu_par
					<< setw(17) << SD_time_EF_groups[i].values[j].Modul_F_vdw*Arguments.fu_par << '\n';
				out_force_total_xvg << setw(6) << left << time[j] << right << setw(17) << average_time_EF_groups[i].values[j].Modul_F_total*Arguments.fu_par
					<< setw(17) << SD_time_EF_groups[i].values[j].Modul_F_total*Arguments.fu_par << '\n';
			}
		}
	}
	return 0;
}
