# Supplementary material for: Determination of Multidirectional Pathways for Ligand Release from the Receptor: A New Approach Based on Differential Evolution
Source: J Chem Theory Comput. 2022 May 5;18(6):3860–72. doi: 10.1021/acs.jctc.1c01158 (PMC9202309; doi:10.1021/acs.jctc.1c01158)
Supplement: Supplementary file 2 — ct1c01158_si_002.zip [file ct1c01158_si_002.zip › Example/gen_pulling_direction_source/clust.h]

#ifndef CLUST_H
#define CLUST_H
#include<vector>
#include"MOL.h"
using namespace std;
struct cluster
{
	vector<pair<size_t,size_t> > clust;
};

struct multi_cluster
{
	vector<cluster> clusters;
	int emplace_clust(size_t image_1, size_t image_2, size_t atom_1, size_t atom_2);
	int find_candidate_clust(MOL& mol_in, arguments& Arguments);
};
#endif
