# Supplementary material for: Determination of Multidirectional Pathways for Ligand Release from the Receptor: A New Approach Based on Differential Evolution
Source: J Chem Theory Comput. 2022 May 5;18(6):3860–72. doi: 10.1021/acs.jctc.1c01158 (PMC9202309; doi:10.1021/acs.jctc.1c01158)
Supplement: Supplementary file 2 — ct1c01158_si_002.zip [file ct1c01158_si_002.zip › Example/gen_pulling_direction_source/differential_evolution.h]

#ifndef DE_H
#define DE_H
#include"arguments.h"
#include<sstream>
#include<fstream>
#include<iostream>
#include"miscellaneous.h"
struct de_arg
{
	double diff_weight{ 0.9 }, cross_prob{ 0.9 }, F{ 0.5 }, scan_radius{ 2. }, min_scan_radius{0.5}, restrain_angle{ 65. };
	force old_vector{};
	size_t pop_num{ 2000 }, ite_num{ 100 }, algorithm{};
	bool flag_old_vec{ false };
	de_arg() = default;
	int parse_input(const arguments& Arguments)
	{
		algorithm = Arguments.de_algorithm;
		pop_num = Arguments.de_pop_num;
		ite_num = Arguments.de_ite;
		diff_weight = Arguments.de_diff_weight;
		cross_prob = Arguments.de_cross_prob;
		F = Arguments.de_F;
		scan_radius = fabs(Arguments.de_scan_radius);
		min_scan_radius = fabs(Arguments.de_min_scan_radius);
		restrain_angle = Arguments.de_restrain_angle;
		fstream de_old_vec("DE_out_vector.dat", ios::in);
		if (de_old_vec.is_open())
		{
			double x{}, y{}, z{};
			string temp{}; getline(de_old_vec, temp); istringstream is(temp);
			if (is >> x >> y >> z)
			{
				flag_old_vec = true;
				cout << "Found old vector!\n";
				old_vector.Fx = x; old_vector.Fy = y; old_vector.Fz = z;
			}
		}
		return 0;
	}
};
#endif // !DE_H
