# Supplementary material for: Determination of Multidirectional Pathways for Ligand Release from the Receptor: A New Approach Based on Differential Evolution
Source: J Chem Theory Comput. 2022 May 5;18(6):3860–72. doi: 10.1021/acs.jctc.1c01158 (PMC9202309; doi:10.1021/acs.jctc.1c01158)
Supplement: Supplementary file 2 — ct1c01158_si_002.zip [file ct1c01158_si_002.zip › Example/gen_pulling_direction_source/distance_v2.h]

#ifndef DISTANCE_H
#define DISTANCE_H
#include<vector>
#include<string>
#include<utility>
using namespace std;
const int N_s = 400;
struct dmin_base
{
	size_t resnr_rec, resnr_ab, atom_num, atom_num_rec, chainid_rec, chainid_ab;
	double d;
	string chain_rec, chain_ab, res_name_rec, res_name_ab;
	dmin_base() :resnr_ab{}, resnr_rec{}, atom_num{}, atom_num_rec{}, d{}, chain_ab{}, chain_rec{}, 
		res_name_rec{}, res_name_ab{}, chainid_rec{}, chainid_ab{} {};

	template<typename _d, typename _chain, typename _chain2, typename _res1, typename _res2, typename _num, typename _num2, typename _num3, typename _num4,
	typename _numchainid, typename _numchainid2>
	dmin_base(_d&& _dis, _chain&& _chain_ab, _chain2&& _chain_rec, _num&& _resnr_ab, _num2&& _resnr_rec,
		_num3&& _atom_num, _num4&& _atom_num_rec, _res1&& _resname_rec, _res2&& _resname_ab, _numchainid&& _chainid_rec, _numchainid2&& _chainid_ab)
		:resnr_ab{ _resnr_ab }, resnr_rec{ _resnr_rec }, atom_num{ _atom_num }, atom_num_rec{ _atom_num_rec }, d{ _dis },
		chain_rec{ _chain_rec }, chain_ab{ _chain_ab }, res_name_rec{ _resname_rec }, res_name_ab{ _resname_ab }, chainid_rec{_chainid_rec},
		chainid_ab{_chainid_ab} {}

	bool operator == (dmin_base& rhs)const
	{
		return resnr_ab == rhs.resnr_ab && resnr_rec == rhs.resnr_rec && atom_num == rhs.atom_num && atom_num_rec == rhs.atom_num_rec
			&& chainid_rec == rhs.chainid_rec && chainid_ab == rhs.chainid_ab && res_name_rec == rhs.res_name_rec && res_name_ab == rhs.res_name_ab;
	}
};
class d_min
{
public:
	d_min() { base.reserve(N_s); }
	vector<dmin_base> base;
	
};
#endif
