# Supplementary material for: Determination of Multidirectional Pathways for Ligand Release from the Receptor: A New Approach Based on Differential Evolution
Source: J Chem Theory Comput. 2022 May 5;18(6):3860–72. doi: 10.1021/acs.jctc.1c01158 (PMC9202309; doi:10.1021/acs.jctc.1c01158)
Supplement: Supplementary file 2 — ct1c01158_si_002.zip [file ct1c01158_si_002.zip › Example/gen_pulling_direction_source/energy.cpp]

#include<string>
#include<thread>
#include<vector>
#include<fstream>
#include<iomanip>
#include"functions.h"
#include"uti_func.h"
#include<cmath>
#include<cstdlib>
#include<algorithm>
#include"miscellaneous.h"
#include"cache_sigma_epsilon.h"
#include"new_emap.h"
using namespace std;
int imp_cal_energy_lg(vector<data_out>& lg_ener_inter, const Multi_MOL& rec, const Multi_MOL& lg, size_t num_snap, size_t begin, size_t end, const vector<d_min> & dmin, const cache_sigma_epsilon& CachedData, bool flag_all_mode);
int imp_cal_energy_rec(vector<data_out>& rec_ener_inter, const Multi_MOL& rec, const Multi_MOL& lg, size_t num_snap, size_t begin, size_t end, const vector<d_min> & dmin, const cache_sigma_epsilon& CachedData, bool flag_all_mode);
int imp_cal_energy_lg_atom(vector<data_out>& lg_ener_inter, const Multi_MOL& rec, const Multi_MOL& lg, size_t num_snap, size_t begin, size_t end, const vector<d_min> & dmin, const cache_sigma_epsilon& CachedData);
void print_energy_map(size_t nt, vector<vector<data_out> >& data, fstream& energy_file, bool flag_all_mode, arguments& Arguments,
	vector<energy_res>& Energy_res, size_t num_snap, info& info_output);
bool check_in_energy_list(vector<data_out>& lg_ener_inter, string chain, size_t resnr);

inline int add_energy(const cache_sigma_epsilon & DataCached
	, size_t i, double & electro_energy, double & van_der_waals_energy)
{
	electro_energy += DataCached.parameters[i].elec_ener;
	van_der_waals_energy += DataCached.parameters[i].vdw_ener;
	return 0;
}

int helper_print_energy(size_t nt, vector<vector<data_out> > & data_lg, vector<vector<data_out> >& data_rec, fstream& lg_ener_inter, fstream& rec_ener_inter
	, bool flag_all_mode, arguments& Arguments, vector<energy_res>& Energy_res_mol1, vector<energy_res>& Energy_res_mol2, 
	size_t num_snap, info& info_output)
{
	print_energy_map(nt, data_lg, lg_ener_inter, flag_all_mode, Arguments, Energy_res_mol2, num_snap, info_output);
	print_energy_map(nt, data_rec, rec_ener_inter, flag_all_mode, Arguments, Energy_res_mol1, num_snap,info_output);
	return 0;
}

int wrapper_print_energy(size_t nt, vector<vector<data_out> > & data_lg, vector<vector<data_out> >& data_rec
	, bool flag_all_mode, arguments& Arguments, vector<energy_res>& Energy_res_mol1, vector<energy_res>& Energy_res_mol2, 
	size_t num_snap, info& info_output)
{
	fstream lg_ener_inter("ener_lg.txt", ios::out | ios::app);
	//lg_ener_inter << "Atom" << setw(12) << "Electro." << setw(12) << "Van der W." << '\n';
	fstream rec_ener_inter("ener_rec.txt", ios::out | ios::app);
	//rec_ener_inter << "Res" << setw(12) << "Electro." << setw(12) << "Van der W." << '\n';

	if (nt >= 2)
	{
		thread print(print_energy_map, nt, ref(data_lg), ref(lg_ener_inter), flag_all_mode, ref(Arguments), ref(Energy_res_mol2), num_snap, ref(info_output));
		thread print2(print_energy_map, nt, ref(data_rec), ref(rec_ener_inter), flag_all_mode, ref(Arguments), ref(Energy_res_mol1), num_snap, ref(info_output));
		print.join();
		print2.join();
	}
	else
	{
		helper_print_energy(nt, data_lg, data_rec, lg_ener_inter, rec_ener_inter, flag_all_mode, Arguments, 
			Energy_res_mol1, Energy_res_mol2, num_snap, info_output);
	}
	return 0;
}


void cal_energy_amber(const MOL &rec, const MOL &lg, const vector<mol_info>& info_rec, const vector<mol_info>& info_lg, cache_sigma_epsilon& CachedData, 
	size_t begin, size_t end, cache_energy_force& Energy, size_t num_snap, const arguments& Arguments
, const vector<Multi_MOL_parameters>& rec_parameters, const vector<Multi_MOL_parameters>& lg_parameters)
{
	Energy.set_energy_force(0., 0., force(0., 0., 0.), force(0., 0., 0.));
	for (size_t j{ begin }; j < end; ++j)
	{
		double temp_epsilon_lg{ 16. *lg_parameters[j].get_epsilon() }, temp_charge{ 138.935457839* lg_parameters[j].get_charge()},
			temp_sigma{ lg_parameters[j].get_sigma() };
		for (size_t i{}; i < rec.Molecule.size(); ++i)
		{
			if (Arguments.self_int == true && i == j)
			{
				continue;
			}

			double d{ 0.1*sqrt(square(rec.Molecule[i].get_x() - lg.Molecule[j].get_x())
				+ square(rec.Molecule[i].get_y() - lg.Molecule[j].get_y())
				+ square(rec.Molecule[i].get_z() - lg.Molecule[j].get_z())) },
				c_6{ c6(0.5*(temp_sigma + rec_parameters[i].get_sigma()) / d) };

			if (CachedData.parameters.empty())
			{
				Energy.elec_ener += temp_charge * rec_parameters[i].get_charge() / d;
				Energy.vdw_ener += sqrt(temp_epsilon_lg * rec_parameters[i].get_epsilon())*(square(c_6) - c_6);
			}
			else
			{
				size_t pos{ rec.Molecule.size()*j + i };
				CachedData.parameters[pos].set_elec_vdw(temp_charge * rec_parameters[i].get_charge() / d, sqrt(rec_parameters[i].get_epsilon()*temp_epsilon_lg)*(square(c_6) - c_6));
				Energy += CachedData.parameters[pos];
			}
		}
	}
}

void cal_energy_gromos(const MOL &rec, const MOL &lg, const vector<mol_info>& info_rec, const vector<mol_info>& info_lg, cache_sigma_epsilon& CachedData,
	size_t begin, size_t end, cache_energy_force& Energy, size_t num_snap, const arguments& Arguments
	, const vector<Multi_MOL_parameters>& rec_parameters, const vector<Multi_MOL_parameters>& lg_parameters)
{
	Energy.set_energy_force(0., 0., force(0., 0., 0.), force(0., 0., 0.));
	for (size_t j{ begin }; j < end; ++j)
	{
		double temp_charge{ 138.935457839* lg_parameters[j].get_charge() },
			temp_epsilon{ lg_parameters[j].get_epsilon() }, temp_sigma{ lg_parameters[j].get_sigma() };
		for (size_t i{}; i < rec.Molecule.size(); ++i)
		{
			if (Arguments.self_int == true && i == j)
			{
				continue;
			}

			double d{ 0.1*sqrt(square(rec.Molecule[i].get_x() - lg.Molecule[j].get_x())
				+ square(rec.Molecule[i].get_y() - lg.Molecule[j].get_y())
				+ square(rec.Molecule[i].get_z() - lg.Molecule[j].get_z())) }, c_6{ c6(d) };

			if (CachedData.parameters.empty())
			{
				Energy.elec_ener += temp_charge * rec_parameters[i].get_charge() / d;
				Energy.vdw_ener += sqrt(rec_parameters[i].get_epsilon()*temp_epsilon) / square(c_6) - sqrt(rec_parameters[i].get_sigma()*temp_sigma) / c_6;
			}
			else
			{
				size_t pos{ rec.Molecule.size()*j + i };
				CachedData.parameters[pos].set_elec_vdw(temp_charge * rec_parameters[i].get_charge() / d, sqrt(rec_parameters[i].get_epsilon()*temp_epsilon) / square(c_6) - sqrt(rec_parameters[i].get_sigma()*temp_sigma) / c_6);
				Energy += CachedData.parameters[pos];
			}
		}
	}
}


int imp_cal_energy_lg_atom(vector<data_out>& lg_ener_inter, const Multi_MOL& rec, const Multi_MOL& lg, size_t num_snap, size_t begin, 
	size_t end, const vector<d_min> & dmin, const cache_sigma_epsilon& CachedData)
{
	for (size_t i = begin; i < end; ++i)
	{
		double E_E{}, E_V{};
		for (size_t j = 0; j < rec.m_mol[num_snap].Molecule.size(); ++j)
		{
			add_energy(CachedData, rec.m_mol[0].Molecule.size()*i + j, E_E, E_V);
		}
		lg_ener_inter.emplace_back(i + 1, " ", E_E, E_V);
	}
	return 0;
}

int imp_cal_energy_lg(vector<data_out>& lg_ener_inter, const Multi_MOL& rec, const Multi_MOL& lg, size_t num_snap, size_t begin, size_t end, const vector<d_min> & dmin, const cache_sigma_epsilon& CachedData, bool flag_all_mode)
{
	for (size_t ii{ begin }; ii < end; ++ii)
	{
		for (size_t i{}; i < dmin[ii].base.size(); ++i)
		{
			if (check_in_energy_list(lg_ener_inter, dmin[ii].base[i].chain_ab, dmin[ii].base[i].resnr_ab) == true)
				continue;
			double E_E{}, E_V{};
			for (size_t j = dmin[ii].base[i].atom_num - 1; j < lg.m_mol[num_snap].Molecule.size(); ++j)
			{
				if (lg.info[j].get_resnr() == lg.info[dmin[ii].base[i].atom_num - 1].get_resnr() 
					&& lg.info[j].get_chain() == lg.info[dmin[ii].base[i].atom_num - 1].get_chain())
				{
					for (size_t k = 0; k < rec.m_mol[num_snap].Molecule.size(); ++k)
					{
						if (flag_all_mode == true)
						{
							add_energy(CachedData, rec.m_mol[0].Molecule.size()*j + k, E_E, E_V);
						}
						else if (rec.info[k].get_resnr() == rec.info[dmin[ii].base[i].atom_num_rec - 1].get_resnr()
							&& rec.info[k].get_chain() == rec.info[dmin[ii].base[i].atom_num_rec - 1].get_chain())
						{
							add_energy(CachedData, rec.m_mol[0].Molecule.size()*j + k, E_E, E_V);
						}
						else {}
					}
				}
			}
			lg_ener_inter.emplace_back(dmin[ii].base[i].resnr_ab, dmin[ii].base[i].chain_ab, E_E, E_V);
		}
	}

	return 0;
}

int imp_cal_energy_rec(vector<data_out>& rec_ener_inter, const Multi_MOL& rec, const Multi_MOL& lg, size_t num_snap, 
	size_t begin, size_t end, const vector<d_min> & dmin, const cache_sigma_epsilon& CachedData, bool flag_all_mode)
{
	for (size_t ii{begin}; ii < end; ++ii)
	{
		for (size_t i{}; i < dmin[ii].base.size(); ++i)
		{
			if (check_in_energy_list(rec_ener_inter, dmin[ii].base[i].chain_rec, dmin[ii].base[i].resnr_rec) == true)
				continue;
			double E_E{}, E_V{};
			size_t num = dmin[ii].base[i].atom_num_rec - 1 + 250 > rec.info.size() ? rec.info.size() : dmin[ii].base[i].atom_num_rec - 1 + 250;
			for (size_t j = dmin[ii].base[i].atom_num_rec - 1; j < num; ++j)
			{
				if (rec.info[j].get_resnr() == rec.info[dmin[ii].base[i].atom_num_rec - 1].get_resnr() 
					&& rec.info[j].get_chain() == rec.info[dmin[ii].base[i].atom_num_rec - 1].get_chain())
				{
					for (size_t k{}; k < lg.m_mol[num_snap].Molecule.size(); ++k)
					{
						if(flag_all_mode == true)
						{
							add_energy(CachedData, rec.m_mol[0].Molecule.size()*k + j, E_E, E_V);
						}
						else if (lg.info[k].get_resnr() == lg.info[dmin[ii].base[i].atom_num - 1].get_resnr() 
							&& lg.info[k].get_chain() == lg.info[dmin[ii].base[i].atom_num - 1].get_chain())
						{
							add_energy(CachedData, rec.m_mol[0].Molecule.size()*k + j, E_E, E_V);
						}
						else {}
					}
				}
				else break;
			}
			rec_ener_inter.emplace_back(dmin[ii].base[i].resnr_rec, dmin[ii].base[i].chain_rec, E_E, E_V);
		}
	}
	return 0;
}

int imp_cal_energy_rec_res(multi_snap_emap& rec_ener_inter, const Multi_MOL& rec, const Multi_MOL& lg, size_t num_snap, size_t begin, 
	size_t end, const vector<d_min> & dmin, const cache_sigma_epsilon& CachedData, const arguments& Arguments)
{
	for (size_t ii{ 0 }; ii < dmin.size(); ++ii)
	{
		multi_emap_per_res emap_list_temp{ num_snap };
		for (size_t i{}; i < dmin[ii].base.size(); ++i)
		{
			double E_E{}, E_V{};
			size_t num = dmin[ii].base[i].atom_num_rec - 1 + 250 > rec.info.size() ? rec.info.size() : dmin[ii].base[i].atom_num_rec - 1 + 250;
			if (Arguments.flag_topo_2 == true)num = dmin[ii].base[i].atom_num_rec;
			
			for (size_t j = dmin[ii].base[i].atom_num_rec - 1; j < num; ++j)
			{
				size_t num2{ dmin[ii].base[i].atom_num - 1 + 250 > lg.info.size() ? lg.info.size() : dmin[ii].base[i].atom_num - 1 + 250 };
				if (Arguments.flag_topo_1 == true) num2 = dmin[ii].base[i].atom_num;
				
				for (size_t k = dmin[ii].base[i].atom_num - 1; k < num2; ++k)
					if (lg.info[k].get_resnr() == lg.info[dmin[ii].base[i].atom_num - 1].get_resnr()
						&& lg.info[k].get_chain() == lg.info[dmin[ii].base[i].atom_num - 1].get_chain()
						&& rec.info[j].get_resnr() == rec.info[dmin[ii].base[i].atom_num_rec - 1].get_resnr()
						&& rec.info[j].get_chain() == rec.info[dmin[ii].base[i].atom_num_rec - 1].get_chain())
					{
						add_energy(CachedData, rec.m_mol[0].Molecule.size()*k + j, E_E, E_V);
					}
			}
			size_t resnr_lg{ Arguments.flag_topo_1 == true ? dmin[ii].base[i].atom_num : lg.info[dmin[ii].base[i].atom_num - 1].get_resnr() };
			size_t resnr_rec{ Arguments.flag_topo_2 == true ? dmin[ii].base[i].atom_num_rec : rec.info[dmin[ii].base[i].atom_num_rec - 1].get_resnr() };
			
			emap_list_temp.ResList.emplace_back(resnr_rec, rec.info[dmin[ii].base[i].atom_num_rec - 1].get_original_res_name()
				, rec.info[dmin[ii].base[i].atom_num_rec - 1].get_chain(), data_out(resnr_lg, lg.info[dmin[ii].base[i].atom_num - 1].get_chain(), E_E, E_V));
		}
		rec_ener_inter.emap_pdb.emplace_back(emap_list_temp);
	}
	return 0;
}

void energyMapOf2Pro(vector<thread>& threads, const Multi_MOL& rec, const Multi_MOL& lg, size_t num_snap, const vector<d_min> & dmin, 
	const cache_sigma_epsilon& CachedData, size_t nt, bool flag_all_mode, arguments& Arguments, 
	vector<energy_res>& Energy_res_mol1, vector<energy_res>& Energy_res_mol2, info& info_output)
{
	
	vector<vector<data_out> > data_lg(nt), data_rec(nt);

	for (size_t i{}; i < nt; ++i)
		threads[i] = thread(imp_cal_energy_lg, ref(data_lg[i]), ref(rec), ref(lg), num_snap, static_cast<size_t>(i*dmin.size() / nt), static_cast<size_t>((i + 1)*dmin.size() / nt), ref(dmin), ref(CachedData), flag_all_mode);
	for (auto& t : threads)
		t.join();

	for (size_t i{}; i < nt; ++i)
		threads[i] = thread(imp_cal_energy_rec, ref(data_rec[i]), ref(rec), ref(lg), num_snap, static_cast<size_t>(i*dmin.size() / nt), static_cast<size_t>((i + 1)*dmin.size() / nt), ref(dmin), ref(CachedData), flag_all_mode);
	for (auto& t : threads)
		t.join();

	wrapper_print_energy(nt, data_lg, data_rec, flag_all_mode, Arguments, Energy_res_mol1, Energy_res_mol2, num_snap, info_output);
}

void energyMapOfProLig(vector<thread>& threads, const Multi_MOL& rec, const Multi_MOL& lg, size_t num_snap, const vector<d_min> & dmin, 
	const cache_sigma_epsilon& CachedData, size_t nt, bool flag_all_mode, arguments& Arguments, vector<energy_res>& Energy_res_mol1,
	vector<energy_res>& Energy_res_mol2, info& info_output)
{
	vector<vector<data_out> > data_lg(nt), data_rec(nt);

	for (size_t i{};i < nt;++i)
		threads[i] = thread(imp_cal_energy_lg_atom, ref(data_lg[i]), ref(rec), ref(lg), num_snap, static_cast<size_t>(i*lg.m_mol[num_snap].Molecule.size() / nt), static_cast<size_t>((i + 1)*lg.m_mol[num_snap].Molecule.size() / nt), ref(dmin), ref(CachedData));
	for (auto& t : threads)
		t.join();


	for (size_t i{};i < nt;++i)
		threads[i] = thread(imp_cal_energy_rec, ref(data_rec[i]), ref(rec), ref(lg), num_snap, static_cast<size_t>(i*dmin.size() / nt), static_cast<size_t>((i + 1)*dmin.size() / nt), ref(dmin), ref(CachedData), flag_all_mode);
	for (auto& t : threads)
		t.join();

	wrapper_print_energy(nt, data_lg, data_rec, flag_all_mode, Arguments, Energy_res_mol1, Energy_res_mol2, num_snap, info_output);
}


int energyMapOf2Ligs(const Multi_MOL& rec, const Multi_MOL& lg, size_t num_snap, const vector<d_min> & dmin, const cache_sigma_epsilon& CachedData, 
	size_t nt, arguments& Arguments, vector<energy_res>& Energy_res_mol1, vector<energy_res>& Energy_res_mol2, info& info_output)
{
	vector<thread> ener(nt);
	vector<vector<data_out> > data_lg(nt), data_rec(nt);


	for (size_t i{};i < nt;++i)
		ener[i] = thread(imp_cal_energy_lg_atom, ref(data_lg[i]), ref(rec), ref(lg), num_snap, static_cast<size_t>(i*lg.m_mol[num_snap].Molecule.size() / nt), static_cast<size_t>((i + 1)*lg.m_mol[num_snap].Molecule.size() / nt), ref(dmin), ref(CachedData));
	for (auto& t : ener)
		t.join();

	for (size_t i{};i < nt;++i)
		ener[i] = thread(imp_cal_energy_lg_atom, ref(data_rec[i]), ref(lg), ref(rec), num_snap, static_cast<size_t>(i*rec.m_mol[num_snap].Molecule.size() / nt), static_cast<size_t>((i + 1)*rec.m_mol[num_snap].Molecule.size() / nt), ref(dmin), ref(CachedData));
	for (auto& t : ener)
		t.join();

	wrapper_print_energy(1, data_lg, data_rec, true, Arguments, Energy_res_mol1, Energy_res_mol2, num_snap, info_output);

	return 0;
}

int wrap_cal_energy_map(vector<thread>& threads, Multi_MOL& mol1, Multi_MOL& mol2, arguments& Arguments, size_t num_snap, const vector<d_min> & dmin, 
	const cache_sigma_epsilon& CachedData, vector<energy_res>& Energy_res_mol1, vector<energy_res>& Energy_res_mol2, info& info_output)
{
	if (Arguments.mol_1_type == "lig" && Arguments.mol_2_type == "lig"  
		|| (Arguments.energy_map== 3 && Arguments.emap_type=="atom-atom"))
	{
		energyMapOf2Ligs(mol1, mol2, num_snap, dmin, CachedData, Arguments.nt, Arguments, Energy_res_mol1, Energy_res_mol2, info_output);
	}
	else if (Arguments.mol_1_type != "lig" && Arguments.mol_2_type == "lig"
		|| (Arguments.energy_map == 3 && Arguments.emap_type == "residue-atom"))
	{
		energyMapOfProLig(threads, mol1, mol2, num_snap, dmin, CachedData, Arguments.nt, Arguments.emap_level=="all", Arguments, 
			Energy_res_mol1, Energy_res_mol2, info_output);
	}
	else if (Arguments.mol_1_type == "lig" && Arguments.mol_2_type !="lig"
		|| (Arguments.energy_map == 3 && Arguments.emap_type == "atom-residue"))
	{
		energyMapOfProLig(threads, mol2, mol1, num_snap, dmin, CachedData, Arguments.nt, Arguments.emap_level =="all", Arguments, 
			Energy_res_mol1, Energy_res_mol2, info_output);
	}
	else
	{
		energyMapOf2Pro(threads, mol1, mol2, num_snap, dmin, CachedData, Arguments.nt, Arguments.emap_level == "all", Arguments, 
			Energy_res_mol1, Energy_res_mol2, info_output);
	}

	return 0;
}
