# Supplementary material for: Determination of Multidirectional Pathways for Ligand Release from the Receptor: A New Approach Based on Differential Evolution
Source: J Chem Theory Comput. 2022 May 5;18(6):3860–72. doi: 10.1021/acs.jctc.1c01158 (PMC9202309; doi:10.1021/acs.jctc.1c01158)
Supplement: Supplementary file 2 — ct1c01158_si_002.zip [file ct1c01158_si_002.zip › Example/gen_pulling_direction_source/entropy-duan-zhang.cpp]

#include<vector>
#include<cmath>
#include<fstream>
#include"arguments.h"
#include"folder.h"
using namespace std;
double entropy_duan_zhang(vector<double>& E_e, vector<double>& E_v, arguments& Arguments)
{
	if (Arguments.entropy == false) return 1;
	double average_total_e{};
	for (size_t i{};i < E_e.size();++i)
	{
		average_total_e += E_e[i] + E_v[i];
	}
	average_total_e /= E_e.size();
	double exp_beta_deltaE{};
	for (size_t i{};i < E_e.size();++i)
	{
		exp_beta_deltaE += exp((E_e[i] + E_v[i] - average_total_e)/ (1.38064*0.3*6.02214));
	}
	
	return exp_beta_deltaE/ E_e.size();
}

int impl_entropy_duan_zhang(folders& paths, vector<vector<double> >& E_e_vector,
								vector<vector<double> >& E_v_vector, vector<double>& time_of_snap, arguments& Arguments)
{
	if (Arguments.entropy == false || E_e_vector[0].empty())return 1;

	fstream out_entropy("entropy_result.dat", ios::out);
	for (size_t i{}; i < paths.get_size(); ++i)
	{
		vector<double> e_ele, e_vdw;
		for (size_t j{}; j < E_v_vector.size(); ++j)
			if (!E_e_vector[j].empty())
			{
				if (E_e_vector[j].size() <= i) continue;
				e_ele.emplace_back(E_e_vector[j][i]);
				e_vdw.emplace_back(E_v_vector[j][i]);
			}
		double exp_beta_deltaE{ entropy_duan_zhang(e_ele, e_vdw, Arguments) };
		out_entropy << "Interaction entropy (-T*DeltaS)= " << 1.38064*0.3*6.02214*log(exp_beta_deltaE) << " kJ/mol = " << 1.38064*0.3*6.02214*log(exp_beta_deltaE) / 4.184 << " kcal/mol.\n";
		out_entropy << "-------------------------o0o-------------------------\n";
		if (paths.get_size() > 1 || paths.get_path(0) != ".")
		{
			fstream out_per_file(paths.get_path(i) + "/entropy_result.dat", ios::out);
			out_per_file << "Interaction entropy (-T*DeltaS)= " << 1.38064*0.3*6.02214*log(exp_beta_deltaE) << " kJ/mol = " << 1.38064*0.3*6.02214*log(exp_beta_deltaE) / 4.184 << " kcal/mol.\n";
			out_per_file << "=-----------------------------------------------------------------------------------=\n";
			out_per_file << "Please cite \"Duan, L., Liu, X., &Zhang, J.Z. (2016).Interaction Entropy : \nA New Paradigm for Highly Efficient and Reliable Computation of Protein�Ligand Binding Free Energy.\nJournal of the American Chemical Society, 138(17), 5722 - 5728.\" \nWhen you use this result!\n";
			out_per_file.close();
		}
	}
	out_entropy << "DONE!\n";
	out_entropy << "=-----------------------------------------------------------------------------------=\n";
	out_entropy << "Please cite \"Duan, L., Liu, X., &Zhang, J.Z. (2016).Interaction Entropy : \nA New Paradigm for Highly Efficient and Reliable Computation of Protein�Ligand Binding Free Energy.\nJournal of the American Chemical Society, 138(17), 5722 - 5728.\" \nWhen you use this result!\n";
	out_entropy.close();
	return 0;
}
