# Supplementary material for: Determination of Multidirectional Pathways for Ligand Release from the Receptor: A New Approach Based on Differential Evolution
Source: J Chem Theory Comput. 2022 May 5;18(6):3860–72. doi: 10.1021/acs.jctc.1c01158 (PMC9202309; doi:10.1021/acs.jctc.1c01158)
Supplement: Supplementary file 2 — ct1c01158_si_002.zip [file ct1c01158_si_002.zip › Example/gen_pulling_direction_source/find_pull_direction.cpp]

#include"differential_evolution.h"
#include"functions.h"
#include<random>
#include<cmath>
#include<iomanip>
#include <mutex>
const double PI = 3.14159265;

mutex mut;

double cal_score_function(cache_energy_force& energy_trial, cache_energy_force& energy_ref, int flag_function)
{
	if (flag_function == 1)
	{
		return energy_trial.elec_ener + energy_trial.vdw_ener - energy_ref.elec_ener - energy_ref.vdw_ener +
			2.*fabs(energy_trial.elec_ener + energy_trial.vdw_ener);
	}
	else
	{
		return -1.*exp(1.6863*(-energy_trial.elec_ener-energy_trial.vdw_ener+energy_ref.elec_ener+energy_ref.vdw_ener));
	}
}

bool parse_angle(de_arg& DE_arguments, force& tran_vector, double& crit_angle)
{
	double ddX{ tran_vector.Fz*sin(tran_vector.Fx)*cos(tran_vector.Fy) },
		ddY{ tran_vector.Fz*sin(tran_vector.Fx)*sin(tran_vector.Fy) },
		ddZ{ tran_vector.Fz*cos(tran_vector.Fx) };
	
	if (DE_arguments.flag_old_vec == true)
	{
		crit_angle = 180. / PI * acos((-DE_arguments.old_vector.Fx*ddX - DE_arguments.old_vector.Fy*ddY - DE_arguments.old_vector.Fz*ddZ)
			/ (DE_arguments.old_vector.modul()*fabs(tran_vector.Fz)));
	}
	else
		crit_angle = DE_arguments.restrain_angle + 1.;

	if (crit_angle <= DE_arguments.restrain_angle
		|| fabs(tran_vector.Fz) > DE_arguments.scan_radius || fabs(tran_vector.Fz) < DE_arguments.min_scan_radius)
		return false;
	else
		return true;
}

int parse_new_mol(MOL& mol_temp, double dX, double dY, double dZ, arguments& Arguments,Multi_MOL& rec, Multi_MOL& lg_seed,
	cache_sigma_epsilon& CachedData, cache_energy_force& e_cache)
{
	mol_temp.translate(dX, dY, dZ);
	if (Arguments.force_f.find("CHARMM") != string::npos || Arguments.force_f.find("AMBER") != string::npos || Arguments.force_f.find("OPLSAA") != string::npos)
	{
		cal_energy_amber(rec.m_mol[0], mol_temp, rec.info, lg_seed.info, CachedData, 0, mol_temp.Molecule.size(), e_cache, 0, Arguments,
			rec.parameters, lg_seed.parameters);
	}
	else
	{
		cal_energy_gromos(rec.m_mol[0], mol_temp, rec.info, lg_seed.info, CachedData, 0, mol_temp.Molecule.size(), e_cache, 0, Arguments,
			rec.parameters, lg_seed.parameters);
	}
	return 0;
}

int Multi_MOL::gen_pop(MOL& mol_seed, de_arg& DE_arguments, vector<mol_info>& info, string mol_type, vector<force>& tran_data)
{
	std::random_device rd;
	std::mt19937 mt(rd());
	std::uniform_real_distribution<double> dist_phi(0, 2.*PI), dist_theta(0, PI), dist_rho(0.9*DE_arguments.scan_radius, DE_arguments.scan_radius);

	for (size_t i{}; i < DE_arguments.pop_num; ++i)
	{
		double phi{ dist_phi(mt) }, theta{ dist_theta(mt) }, rho{dist_rho(mt)};
		double dX{ rho*sin(theta)*cos(phi) },
			dY{ rho*sin(theta)*sin(phi) },
			dZ{ rho*cos(theta) };

		if (DE_arguments.flag_old_vec == true)
		{
			force vector_tran(theta, phi, rho);
			if(180. / PI * acos((-DE_arguments.old_vector.Fx*dX - DE_arguments.old_vector.Fy*dY - DE_arguments.old_vector.Fz*dZ)
				/ (DE_arguments.old_vector.modul()*rho))<=DE_arguments.restrain_angle)
			{
				--i; continue;
			}
		}

		tran_data.emplace_back(theta, phi, rho);

		for (size_t j{}; j < mol_seed.Molecule.size(); ++j)
		{
			emplace(i, mol_seed.Box, mol_seed.get_time(), mol_seed.get_force_f(), info[j],
				molecule(mol_seed.Molecule[j].get_x() + dX, mol_seed.Molecule[j].get_y() + dY, mol_seed.Molecule[j].get_z() + dZ), mol_type);
		}
	}
	return 0;
}

int cal_energy_part_DE(Multi_MOL& rec, Multi_MOL& lg_seed, Multi_MOL& lg_candidates, cache_sigma_epsilon& CachedData, de_arg& DE_arguments,
	vector<cache_energy_force>& Energies, arguments& Arguments, size_t begin, size_t end)
{
	if (Arguments.force_f.find("CHARMM") != string::npos || Arguments.force_f.find("AMBER") != string::npos || Arguments.force_f.find("OPLSAA") != string::npos)
	{
		for (size_t i{ begin }; i < end; ++i)
		{
			cal_energy_amber(rec.m_mol[0], lg_candidates.m_mol[i], rec.info, lg_seed.info, CachedData, 0, lg_seed.m_mol[0].Molecule.size(),
				Energies[i], i, Arguments, rec.parameters, lg_seed.parameters);
		}
	}
	else
	{
		for (size_t i{ begin }; i < end; ++i)
			cal_energy_gromos(rec.m_mol[0], lg_candidates.m_mol[i], rec.info, lg_seed.info, CachedData, 0, lg_seed.m_mol[0].Molecule.size(),
				Energies[i], i, Arguments, rec.parameters, lg_seed.parameters);
	}
	return 0;
}

int impl_evo_1_ite(Multi_MOL& rec, Multi_MOL& lg_seed, Multi_MOL& lg_candidates, cache_sigma_epsilon& CachedData, de_arg& DE_arguments,
	vector<cache_energy_force>& Energies, arguments& Arguments, size_t begin, size_t end, vector<force>& tran_data, size_t thread_rank
,cache_energy_force& energy_ref, int flag_score_function)
{
	std::random_device rd;
	std::mt19937 mt(rd());
	std::uniform_int_distribution<size_t> dist_choose(0, DE_arguments.pop_num - 1), dist_D(0,2);
	std::uniform_real_distribution<double>  dist_gencrit(0., 1.);


	for (size_t i{ begin }; i < end; ++i)
	{
		size_t abc_pop[3]{};
		size_t temp_1{ (dist_choose(mt)) }, temp_2{ dist_choose(mt) }, temp_3{ dist_choose(mt) };

		while (temp_1 == temp_2 || temp_1 == temp_3 || temp_2 == temp_3 || temp_1 == i || temp_2 == i || temp_3 == i)
		{
			temp_1 = dist_choose(mt);
			temp_2 = dist_choose(mt);
			temp_3 = dist_choose(mt);
		}
		abc_pop[0] = temp_1; abc_pop[1] = temp_2; abc_pop[2] = temp_3;
	
		force tran_vector{ tran_data[i] };
		MOL mol_temp{ lg_candidates.m_mol[i] };
		cache_energy_force e_cache;
		double crit_angle{ 180. };
		size_t random_index{ dist_D(mt) };

		if (DE_arguments.algorithm == 0)
		{
			force temp_tran1{}, temp_tran2, temp_tran3;
			{
				const lock_guard<std::mutex> lock(mut);
				temp_tran1 = tran_data[abc_pop[0]];
				temp_tran2 = tran_data[abc_pop[1]];
				temp_tran3 = tran_data[abc_pop[2]];
			}
			
			for (size_t d{}; d < 3; ++d)
			{
				double crit{ dist_gencrit(mt) };
				if (crit < DE_arguments.cross_prob || d == random_index)
				{
					if (d == 0)
					{
						tran_vector.Fx = temp_tran1.Fx + DE_arguments.diff_weight * (temp_tran2.Fx - temp_tran3.Fx);
					}
					if (d == 1)
					{
						tran_vector.Fy = temp_tran1.Fy + DE_arguments.diff_weight * (temp_tran2.Fy - temp_tran3.Fy);
					}
					if (d == 2)
					{
						tran_vector.Fz = temp_tran1.Fz + DE_arguments.diff_weight * (temp_tran2.Fz - temp_tran3.Fz);
					}
				}
				//tran_vector.Fz = fabs(tran_vector.Fz);
			}
			
			if (false == parse_angle(DE_arguments, tran_vector, crit_angle))
				continue;

			double dX{ tran_vector.Fz*sin(tran_vector.Fx)*cos(tran_vector.Fy) - tran_data[i].Fz*sin(tran_data[i].Fx)*cos(tran_data[i].Fy) },
				dY{ tran_vector.Fz*sin(tran_vector.Fx)*sin(tran_vector.Fy) - tran_data[i].Fz*sin(tran_data[i].Fx)*sin(tran_data[i].Fy)},
				dZ{ tran_vector.Fz*cos(tran_vector.Fx) - tran_data[i].Fz*cos(tran_data[i].Fx)};

			parse_new_mol(mol_temp, dX, dY, dZ, Arguments, rec, lg_seed, CachedData, e_cache);
		}
		else
		{
			for (size_t d{}; d < 3; ++d)
			{
				//size_t random_index{ dist_D(mt) };
				double crit{ dist_gencrit(mt) };
				if (crit < DE_arguments.cross_prob)
				{
					const lock_guard<std::mutex> lock(mut);
					tran_vector.Fx = tran_data[abc_pop[0]].Fx + DE_arguments.F * (tran_data[abc_pop[1]].Fx - tran_data[abc_pop[2]].Fx);
					tran_vector.Fy = tran_data[abc_pop[0]].Fy + DE_arguments.F * (tran_data[abc_pop[1]].Fy - tran_data[abc_pop[2]].Fy);
					tran_vector.Fz = tran_data[abc_pop[0]].Fz + DE_arguments.F * (tran_data[abc_pop[1]].Fz - tran_data[abc_pop[2]].Fz);
				}
				else
				{
					const lock_guard<std::mutex> lock(mut);
					tran_vector.Fx = tran_data[abc_pop[0]].Fx + 0.5 * (DE_arguments.F + 1.) * (tran_data[abc_pop[1]].Fx + tran_data[abc_pop[2]].Fx - 2. * tran_data[abc_pop[0]].Fx);
					tran_vector.Fy = tran_data[abc_pop[0]].Fy + 0.5 * (DE_arguments.F + 1.) * (tran_data[abc_pop[1]].Fy + tran_data[abc_pop[2]].Fy - 2. * tran_data[abc_pop[0]].Fy);
					tran_vector.Fz = tran_data[abc_pop[0]].Fz + 0.5 * (DE_arguments.F + 1.) * (tran_data[abc_pop[1]].Fz + tran_data[abc_pop[2]].Fz - 2. * tran_data[abc_pop[0]].Fz);
				}
			}

				double dX{ tran_vector.Fz*sin(tran_vector.Fx)*cos(tran_vector.Fy) - tran_data[i].Fz*sin(tran_data[i].Fx)*cos(tran_data[i].Fy) },
					dY{ tran_vector.Fz*sin(tran_vector.Fx)*sin(tran_vector.Fy) - tran_data[i].Fz*sin(tran_data[i].Fx)*sin(tran_data[i].Fy) },
					dZ{ tran_vector.Fz*cos(tran_vector.Fx) - tran_data[i].Fz*cos(tran_data[i].Fx) };

				if (false == parse_angle(DE_arguments, tran_vector, crit_angle))
					continue;

				parse_new_mol(mol_temp, dX, dY, dZ, Arguments, rec, lg_seed, CachedData, e_cache);

		}

		/*if (false == parse_angle(DE_arguments, tran_vector, crit_angle))
		{
			continue;
		}*/

		if (parse_angle(DE_arguments, tran_vector, crit_angle) && cal_score_function(e_cache,energy_ref,flag_score_function)
			< cal_score_function(Energies[i],energy_ref,flag_score_function))
		{
			const lock_guard<std::mutex> lock(mut);
			
			tran_data[i] = tran_vector;
			Energies[i] = e_cache;
			lg_candidates.m_mol[i] = mol_temp;
		}
	}

	return 0;
}

int evo_1_ite(Multi_MOL& rec, Multi_MOL& lg_seed, Multi_MOL& lg_candidates, cache_sigma_epsilon& CachedData, de_arg& DE_arguments,
	vector<cache_energy_force>& Energies, arguments& Arguments, vector<force>& tran_data
	, cache_energy_force& energy_ref)
{
	vector<thread> threads(Arguments.nt);
	for (size_t i{}; i < threads.size(); ++i)
		threads[i] = thread(impl_evo_1_ite, ref(rec), ref(lg_seed), ref(lg_candidates), ref(CachedData), ref(DE_arguments), ref(Energies), ref(Arguments), i*lg_candidates.m_mol.size() / threads.size()
			, (i + 1)*lg_candidates.m_mol.size() / threads.size(), ref(tran_data), i + 1, ref(energy_ref), Arguments.de_flag_score_function);
	for (auto& t : threads)
		t.join();
	return 0;
}

int find_pull_direct(Multi_MOL& rec, Multi_MOL& lg, cache_sigma_epsilon& CachedData, de_arg& DE_arguments, arguments& Arguments
	, info& output_info)
{
	if (rec.m_mol[0].mindist_mol(lg.m_mol[0], Arguments, DE_arguments) == true)
	{
		cout << "Auto term is on!\n";
		return 1;
	}

	cache_energy_force energy_ref;
	if (Arguments.force_f.find("CHARMM") != string::npos || Arguments.force_f.find("AMBER") != string::npos || Arguments.force_f.find("OPLSAA") != string::npos)
	{
		cal_energy_amber(rec.m_mol[0], lg.m_mol[0], rec.info, lg.info, CachedData, 0, lg.m_mol[0].Molecule.size(), energy_ref, 0, Arguments,
			rec.parameters, lg.parameters);
	}

	Multi_MOL lg_candidates;
	lg_candidates.m_mol.reserve(DE_arguments.pop_num);

	vector<force> tran_data;

	cout << "Generating population......";
	lg_candidates.gen_pop(lg.m_mol[0], DE_arguments, lg.info, lg.mol_type, tran_data);
	cout << "done!\n";

	vector<cache_energy_force> Energies(DE_arguments.pop_num);
	vector<thread> threads(Arguments.nt);
	for (size_t i{}; i < threads.size(); ++i)
		threads[i] = thread(cal_energy_part_DE, ref(rec), ref(lg), ref(lg_candidates), ref(CachedData), ref(DE_arguments), ref(Energies), ref(Arguments),
			i*lg_candidates.m_mol.size() / threads.size(), (i + 1)*lg_candidates.m_mol.size() / threads.size());
	for (auto& t : threads)t.join();

	cout << "Evolution stage........";
	for (size_t i{}; i < DE_arguments.ite_num; ++i)
	{
		cout << "  " << i + 1;
		evo_1_ite(rec, lg, lg_candidates, CachedData, DE_arguments, Energies, Arguments, tran_data, energy_ref);
	}
	cout << '\n';

	fstream de_output(output_info.get_DE_output_filename(), ios::out), de_log(output_info.get_DE_log_filename(),ios::out|ios::app), de_pdb_out(output_info.get_DE_pdb_vector_filename(), ios::out | ios::app);
	fstream enery("out_energy_pop.dat", ios::out), best_conf("best_conf.pdb", ios::out);

	double min_e{ cal_score_function(Energies[0],energy_ref,Arguments.de_flag_score_function) };
	size_t pos{};
	for (size_t i{ 1 }; i < Energies.size(); ++i)
	{
		enery << i << ": " << Energies[i].elec_ener << "  " << Energies[i].vdw_ener << "  " << energy_ref.elec_ener << "  " << energy_ref.vdw_ener ;
		
		double dX{ tran_data[i].Fz*sin(tran_data[i].Fx)*cos(tran_data[i].Fy) },
			dY{ tran_data[i].Fz*sin(tran_data[i].Fx)*sin(tran_data[i].Fy) },
			dZ{ tran_data[i].Fz*cos(tran_data[i].Fx) };
		enery<<"  "<< 180. / PI * acos((-DE_arguments.old_vector.Fx*dX - DE_arguments.old_vector.Fy*dY - DE_arguments.old_vector.Fz*dZ) / (DE_arguments.old_vector.modul()*sqrt(square(dX) + square(dY) + square(dZ))))<<'\n';

		if (cal_score_function(Energies[i],energy_ref, Arguments.de_flag_score_function)  < min_e)
		{
			pos = i;
			min_e = cal_score_function(Energies[i], energy_ref, Arguments.de_flag_score_function);
		}
	}

	enery << "MIN ENERGY: " << min_e << ": elec: " << Energies[pos].elec_ener << "  vdw: " << Energies[pos].vdw_ener << '\n';

	double dX{ tran_data[pos].Fz*sin(tran_data[pos].Fx)*cos(tran_data[pos].Fy) },
		dY{ tran_data[pos].Fz*sin(tran_data[pos].Fx)*sin(tran_data[pos].Fy) },
		dZ{ tran_data[pos].Fz*cos(tran_data[pos].Fx) };

	de_output << dX << "  " << dY << "  " << dZ << '\n'
		<< 180. / PI * acos((-DE_arguments.old_vector.Fx*dX - DE_arguments.old_vector.Fy*dY - DE_arguments.old_vector.Fz*dZ) / (DE_arguments.old_vector.modul()*sqrt(square(dX) + square(dY) + square(dZ))))
		<< "\nModul: " << sqrt(dX*dX + dY * dY + dZ * dZ) << " Angstrom\n";
	de_log << dX << "  " << dY << "  " << dZ << '\n'
		<< 180. / PI * acos((-DE_arguments.old_vector.Fx*dX - DE_arguments.old_vector.Fy*dY - DE_arguments.old_vector.Fz*dZ) / (DE_arguments.old_vector.modul()*sqrt(square(dX) + square(dY) + square(dZ))))
		<< "\nModul: " << sqrt(dX*dX + dY * dY + dZ * dZ) << " Angstrom\n--------------------------\n";
	double x{}, y{}, z{}, mass{};
	size_t atom{};
	for (auto& a : lg.m_mol[0].Molecule)
	{
		x += a.get_x()*lg.parameters[atom].get_mass();
		y += a.get_y()*lg.parameters[atom].get_mass();
		z += a.get_z()*lg.parameters[atom].get_mass();
		mass += lg.parameters[atom].get_mass();
		++atom;
	}
	x /= mass; y /= mass; z /= mass;
	best_conf.precision(3);
	for (size_t i{}; i < lg_candidates.m_mol[pos].Molecule.size(); ++i)
		best_conf << "ATOM" << setw(7) << i + 1 << setw(5) << lg.info[i].get_atom() << setw(4) << lg.info[i].get_original_res_name() << " A" << setw(4) << 1
		<< setw(12) << fixed << lg_candidates.m_mol[pos].Molecule[i].get_x() << setw(8) << fixed << lg_candidates.m_mol[pos].Molecule[i].get_y()
		<< setw(8) << fixed << lg_candidates.m_mol[pos].Molecule[i].get_z() << setw(7) << 1.00 << setw(6) << 0.00 << '\n';

	de_pdb_out.precision(3);
	de_pdb_out<<"ATOM"<<setw(7)<<1<<setw(5)<<"CA"<<setw(4)<<"ALA"<<" A"<<setw(4)<<1<<setw(12)<<fixed<<x<<setw(8) << fixed<<y<<setw(8)<<fixed<<z
		<< " " << setw(7) << 1.00 << " " << setw(6) << 0.00 << '\n';
	de_pdb_out<<"ATOM"<<setw(7)<<2<<setw(5)<<"CB"<<setw(4)<<"ALA"<<" A"<<setw(4)<<1<<setw(12)<<fixed<< x+dX<<setw(8)<<fixed<<y+dY<<setw(8)<<fixed<<z+dZ
		<< " " << setw(7) << 1.00 << " " << setw(6) << 0.00 << '\n';
	return 0;
}
