# Supplementary material for: Determination of Multidirectional Pathways for Ligand Release from the Receptor: A New Approach Based on Differential Evolution
Source: J Chem Theory Comput. 2022 May 5;18(6):3860–72. doi: 10.1021/acs.jctc.1c01158 (PMC9202309; doi:10.1021/acs.jctc.1c01158)
Supplement: Supplementary file 2 — ct1c01158_si_002.zip [file ct1c01158_si_002.zip › Example/gen_pulling_direction_source/force.cpp]

#include<vector>
#include<fstream>
#include<iomanip>
#include<cmath>
#include"miscellaneous.h"
#include"folder.h"
#include"distance_v2.h"
#include"uti_func.h"
#include"cache_sigma_epsilon.h"
#include"info.h"
#include"Multi_MOL.h"
using namespace std;

bool check_in_energy_list(vector<data_out>& lg_ener_inter, string chain, size_t resnr);
void print_force_map(size_t nt, vector<vector<data_out> >& data, fstream& force_file, bool flag_all_mode, arguments& Arguments,
	vector<energy_res>& Energy_res, size_t num_snap, info& info_output);
void print_energy_map(size_t nt, vector<vector<data_out> >& data, fstream& energy_file, bool flag_all_mode, arguments& Arguments,
	vector<energy_res>& Energy_res, size_t num_snap, info& info_output);
int wrapper_print_energy(size_t nt, vector<vector<data_out> > & data_lg, vector<vector<data_out> >& data_rec
	, bool flag_all_mode, arguments& Arguments, vector<energy_res>& Energy_res_mol1, vector<energy_res>& Energy_res_mol2,
	size_t num_snap, info& info_output);

int force_energy_add(const cache_sigma_epsilon & CachedData, size_t i
	, double & electro_energy, double & van_der_waals_energy, force& force_elec, force& force_vdw, 
	const vector<Multi_MOL_parameters>& rec_parameters, const vector<Multi_MOL_parameters>& lg_parameters,
	const Multi_MOL& rec, const Multi_MOL& lg, size_t snap, size_t rec_pos=0, size_t lg_pos=0)
{
	if (i < CachedData.parameters.size())
	{
		electro_energy += CachedData.parameters[i].elec_ener;
		van_der_waals_energy += CachedData.parameters[i].vdw_ener;

		if (!CachedData.parameters[i].forces.empty())
		{
			force_elec += CachedData.parameters[i].forces[0];
			force_vdw += CachedData.parameters[i].forces[1];
		}
	}
	else
	{
		double dx{ rec.m_mol[snap].Molecule[rec_pos].get_x() - lg.m_mol[snap].Molecule[lg_pos].get_x() },
			dy{ rec.m_mol[snap].Molecule[rec_pos].get_y() - lg.m_mol[snap].Molecule[lg_pos].get_y() },
			dz{ rec.m_mol[snap].Molecule[rec_pos].get_z() - lg.m_mol[snap].Molecule[lg_pos].get_z() },
			charge{ 138.935457839*rec_parameters[rec_pos].get_charge()*lg_parameters[lg_pos].get_charge() },
			d{ 0.1*sqrt(square(dx) + square(dy) + square(dz)) };
		electro_energy += charge / d;

		if (CachedData.force_field_name.find("gromos") == string::npos)
		{
			double temp_vdw{ sqrt(rec_parameters[rec_pos].get_epsilon()*lg_parameters[lg_pos].get_epsilon()) },
				c_6{ c6(0.5*(lg_parameters[lg_pos].get_sigma() + rec_parameters[rec_pos].get_sigma()) / d) }, c_12{ square(c_6) },
				sd{ square(1. / d) }, temp_par_vdw{ temp_vdw*(12. * c_12 * sd - 6. * c_6 * sd) },
				temp_elec{charge*sd};

			van_der_waals_energy += temp_vdw * (c_12 - c_6);

			force_elec.add(0.1 * temp_elec * dx, 0.1 * temp_elec * dy, 0.1 * temp_elec * dz);
			force_vdw.add( 0.1 * temp_par_vdw*dx, 0.1 * temp_par_vdw*dy, 0.1 * temp_par_vdw*dz);
		}
		else
		{
			double sd{ 1. / square(d) }, temp_elec{ sd * charge }, c_6{ c6(d) }, c_12{ square(c_6) };
			double epsilon{ sqrt(rec_parameters[rec_pos].get_epsilon()*lg_parameters[lg_pos].get_epsilon()) }, 
				sigma{ sqrt(rec_parameters[rec_pos].get_sigma()*lg_parameters[lg_pos].get_sigma()) },
				temp_vdw{ 12.* sd * epsilon / c_12 - 6.* sd *sigma / c_6 };

			van_der_waals_energy += epsilon / c_12 - sigma / c_6;

			force_elec.add(0.1 * temp_elec*dx, 0.1 * temp_elec*dy, 0.1 * temp_elec*dz);
			force_vdw.add(0.1 * temp_vdw*dx, 0.1 * temp_vdw*dy, 0.1 * temp_vdw*dz);
		}
	}
	return 0;
}

int helper_print_force(size_t nt, vector<vector<data_out> > & data_lg, vector<vector<data_out> >& data_rec, fstream& lg_ener_inter, fstream& rec_ener_inter
,bool flag_all_mode, arguments& Arguments, vector<energy_res>& Energy_res_mol1, vector<energy_res>& Energy_res_mol2,
size_t num_snap, info& info_output)
{
	print_force_map(nt, data_lg, lg_ener_inter, flag_all_mode, Arguments, Energy_res_mol2, num_snap, info_output);
	print_force_map(nt, data_rec, rec_ener_inter, flag_all_mode, Arguments, Energy_res_mol1, num_snap, info_output);
	return 0;
}

int helper_print_energy(size_t nt, vector<vector<data_out> > & data_lg, vector<vector<data_out> >& data_rec, fstream& lg_ener_inter, fstream& rec_ener_inter
	, bool flag_all_mode, arguments& Arguments, vector<energy_res>& Energy_res_mol1, vector<energy_res>& Energy_res_mol2, 
	size_t num_snap, info& info_output);

int wrapper_print_force(size_t nt, vector<vector<data_out> > & data_lg, vector<vector<data_out> >& data_rec
	, bool flag_all_mode, arguments& Arguments, vector<energy_res>& Energy_res_mol1, vector<energy_res>& Energy_res_mol2, 
	size_t num_snap, info& info_output)
{
	fstream lg_force_inter("force_lg.txt", ios::out | ios::app);
	//lg_ener_inter << "Atom" << setw(12) << "Electro." << setw(12) << "Van der W." << '\n';
	fstream rec_force_inter("force_rec.txt", ios::out | ios::app);
	//rec_ener_inter << "Res" << setw(12) << "Electro." << setw(12) << "Van der W." << '\n';
	/**********************************************************************************/

	if (nt >= 2)
	{
		thread print1(print_force_map, nt, ref(data_lg), ref(lg_force_inter), flag_all_mode, ref(Arguments), ref(Energy_res_mol2), num_snap, ref(info_output));
		thread print2(print_force_map, nt, ref(data_rec), ref(rec_force_inter), flag_all_mode, ref(Arguments), ref(Energy_res_mol1), num_snap, ref(info_output));
		print1.join();
		print2.join();
	}
	else
	{
		helper_print_force(nt, data_lg, data_rec, lg_force_inter, rec_force_inter, flag_all_mode, Arguments, 
			Energy_res_mol1, Energy_res_mol2, num_snap, info_output);
	}

	if (Arguments.flag_energy_same_force == true)
	{
		wrapper_print_energy(nt, data_lg, data_rec, flag_all_mode, Arguments, Energy_res_mol1, Energy_res_mol2, num_snap, info_output);
	}
	return 0;
}

void cal_energy_force_amber(const MOL &rec, const MOL &lg, const vector<mol_info>& info_rec, const vector<mol_info>& info_lg, cache_sigma_epsilon& CachedData,
	size_t begin, size_t end, cache_energy_force& EnergyForce, size_t num_snap, const arguments& Arguments
	, const vector<Multi_MOL_parameters>& rec_parameters, const vector<Multi_MOL_parameters>& lg_parameters)
{
	EnergyForce.set_energy_force(0., 0., force(0., 0., 0.), force(0., 0., 0.));

	for (size_t j{ begin }; j < end; ++j)
	{
		double temp_epsilon_lg{ 16. *lg_parameters[j].get_epsilon() }, temp_charge{ 138.935457839* lg_parameters[j].get_charge() },
			temp_sigma_lg{ lg_parameters[j].get_sigma() };
		for (size_t i{}; i < rec.Molecule.size(); ++i)
		{

			if (Arguments.self_int == true && i == j)
			{
				continue;
			}

			double dx{  rec.Molecule[i].get_x() - lg.Molecule[j].get_x() },
				dy{ rec.Molecule[i].get_y() - lg.Molecule[j].get_y() },
				dz{ rec.Molecule[i].get_z() - lg.Molecule[j].get_z() };
			double d{ 0.1 * sqrt(square(dx) + square(dy) + square(dz)) }, charge{ temp_charge * rec_parameters[i].get_charge() / d  };
			double sd{ square(1./d) }, temp_elec{ sd * charge },
				temp_vdw{ sqrt(rec_parameters[i].get_epsilon()*temp_epsilon_lg) }, 
				c_6{ c6(0.5*(temp_sigma_lg + rec_parameters[i].get_sigma()) / d) }, c_12{ square(c_6) }
			, temp_par_vdw{ temp_vdw*(12. * c_12 * sd - 6. * c_6 * sd) };

			if (CachedData.parameters.empty())
			{
				EnergyForce += cache_energy_force(charge, temp_vdw*(c_12 - c_6)
					, 0.1 * temp_elec * dx, 0.1 * temp_elec * dy, 0.1 * temp_elec * dz, 0.1 * temp_par_vdw*dx, 0.1 * temp_par_vdw*dy, 0.1 * temp_par_vdw*dz);
			}
			else
			{
				size_t pos{ rec.Molecule.size()*j + i };
				CachedData.parameters[pos].set_energy_force(charge, temp_vdw*(c_12 - c_6)
					, 0.1 * temp_elec * dx, 0.1 * temp_elec * dy, 0.1 * temp_elec * dz, 0.1 * temp_par_vdw*dx, 0.1 * temp_par_vdw*dy, 0.1 * temp_par_vdw*dz);

				EnergyForce += CachedData.parameters[pos];
			}
		}
	}
}

void cal_energy_force_gromos(const MOL &rec, const MOL &lg, const vector<mol_info>& info_rec, const vector<mol_info>& info_lg, cache_sigma_epsilon& CachedData,
	size_t begin, size_t end, cache_energy_force& EnergyForce, size_t num_snap, const arguments& Arguments
	, const vector<Multi_MOL_parameters>& rec_parameters, const vector<Multi_MOL_parameters>& lg_parameters)
{
	EnergyForce.set_energy_force(0., 0., force(0., 0., 0.), force(0., 0., 0.));

	for (size_t j{ begin }; j < end; ++j)
	{
		double temp_charge{ 138.935457839* lg_parameters[j].get_charge() }, temp_epsilon_lg{ lg_parameters[j].get_epsilon() },
		temp_sigma_lg{ lg_parameters[j].get_sigma() };
		for (size_t i{}; i < rec.Molecule.size(); ++i)
		{
			if (Arguments.self_int == true && i == j)
			{
				continue;
			}

			double dx{ rec.Molecule[i].get_x() - lg.Molecule[j].get_x() },
				dy{ rec.Molecule[i].get_y() - lg.Molecule[j].get_y() },
				dz{ rec.Molecule[i].get_z() - lg.Molecule[j].get_z() };

			double d{ 0.1*sqrt(square(dx) + square(dy) + square(dz)) }, charge{ temp_charge * rec_parameters[i].get_charge() };
			double sd{ 1./square(d) }, temp_elec{ sd * charge / d }, c_6{ c6(d) }, c_12{ square(c_6) };
			double epsilon{ sqrt(rec_parameters[i].get_epsilon()*temp_epsilon_lg) }, sigma{ sqrt(rec_parameters[i].get_sigma()*temp_sigma_lg) };
			double temp_vdw{ 12.* sd * epsilon / c_12 - 6.* sd *sigma / c_6 };

			if (CachedData.parameters.empty())
			{
				EnergyForce += cache_energy_force(charge  / d, epsilon / c_12 - sigma / c_6
					, 0.1 * temp_elec*dx, 0.1 * temp_elec*dy, 0.1 * temp_elec*dz, 0.1 * temp_vdw*dx, 0.1 * temp_vdw*dy, 0.1 * temp_vdw*dz);
			}
			else
			{
				size_t pos{ rec.Molecule.size()*j + i };
				CachedData.parameters[pos].set_energy_force(charge  / d, epsilon / c_12 - sigma / c_6
					, 0.1 * temp_elec*dx, 0.1 * temp_elec*dy, 0.1 * temp_elec*dz, 0.1 * temp_vdw*dx, 0.1 * temp_vdw*dy, 0.1 * temp_vdw*dz);

				EnergyForce += CachedData.parameters[pos];
			}
		}
	}
}

int imp_cal_force_lg_atom(vector<data_out>& lg_ener_inter, const Multi_MOL& rec, const Multi_MOL& lg, size_t num_snap, size_t begin, 
	size_t end, const vector<d_min> & dmin, const cache_sigma_epsilon& CachedData,
	const vector<Multi_MOL_parameters>& rec_parameters, const vector<Multi_MOL_parameters>& lg_parameters)
{
	for (size_t i = begin; i < end; ++i)
	{
		double E_E{}, E_V{};
		force f_e_temp{}, f_v_temp{};
		for (size_t j{}; j < rec.m_mol[num_snap].Molecule.size(); ++j)
		{
			force_energy_add(CachedData, rec.m_mol[0].Molecule.size()*i + j, E_E, E_V, f_e_temp, f_v_temp,
				rec_parameters, lg_parameters, rec, lg, num_snap, j, i);
		}
		lg_ener_inter.emplace_back(i + 1, " ", E_E, E_V, f_e_temp, f_v_temp);
	}
	return 0;
}

int imp_cal_force_lg(vector<data_out>& lg_ener_inter, const Multi_MOL& rec, const Multi_MOL& lg, size_t num_snap, size_t begin, size_t end, 
	const vector<d_min> & dmin, const cache_sigma_epsilon& CachedData,
	const vector<Multi_MOL_parameters>& rec_parameters, const vector<Multi_MOL_parameters>& lg_parameters, bool flag_all_mode)
{
	for (size_t ii = begin; ii < end; ++ii)
	{
		for (size_t i = 0; i < dmin[ii].base.size(); ++i)
		{
			if (check_in_energy_list(lg_ener_inter, dmin[ii].base[i].chain_ab, dmin[ii].base[i].resnr_ab) == true)
				continue;
			double E_E{}, E_V{};
			force f_e_temp{}, f_v_temp{};
			for (size_t j = dmin[ii].base[i].atom_num - 1; j < lg.m_mol[num_snap].Molecule.size(); ++j)
			{
				if (lg.info[j].get_resnr() == lg.info[dmin[ii].base[i].atom_num - 1].get_resnr()
					&& lg.info[j].get_chain() == lg.info[dmin[ii].base[i].atom_num - 1].get_chain())
				{
					for (size_t k = 0; k < rec.m_mol[num_snap].Molecule.size(); ++k)
					{
						if (flag_all_mode == true)
						{
							force_energy_add(CachedData, rec.m_mol[0].Molecule.size()*j + k, E_E, E_V, f_e_temp, f_v_temp,
								rec_parameters, lg_parameters, rec, lg, num_snap, k, j);
						}
						else if (rec.info[k].get_resnr() == rec.info[dmin[ii].base[i].atom_num_rec - 1].get_resnr()
							&& rec.info[k].get_chain() == rec.info[dmin[ii].base[i].atom_num_rec - 1].get_chain())
						{
							force_energy_add(CachedData, rec.m_mol[0].Molecule.size()*j + k, E_E, E_V, f_e_temp, f_v_temp,
								rec_parameters, lg_parameters,rec, lg, num_snap, k, j);
						}
						else {}
					}
				}
				else break;
			}
			lg_ener_inter.emplace_back(dmin[ii].base[i].resnr_ab, dmin[ii].base[i].chain_ab, E_E, E_V, f_e_temp,f_v_temp);
		}
	}

	return 0;
}

int imp_cal_force_rec(vector<data_out>& rec_ener_inter, const Multi_MOL& rec, const Multi_MOL& lg, size_t num_snap, size_t begin, size_t end,
	const vector<d_min> & dmin, const cache_sigma_epsilon& CachedData, 
	const vector<Multi_MOL_parameters>& rec_parameters, const vector<Multi_MOL_parameters>& lg_parameters, bool flag_all_mode)
{
	for (size_t ii{ begin }; ii < end; ++ii)
	{
		for (size_t i{}; i < dmin[ii].base.size(); ++i)
		{
			if (check_in_energy_list(rec_ener_inter, dmin[ii].base[i].chain_rec, dmin[ii].base[i].resnr_rec) == true)
				continue;
			double E_E{}, E_V{};
			force f_e_temp{}, f_v_temp{};
			size_t num = dmin[ii].base[i].atom_num_rec - 1 + 250 > rec.info.size() ? rec.info.size() : dmin[ii].base[i].atom_num_rec - 1 + 250;
			for (size_t j = dmin[ii].base[i].atom_num_rec - 1; j < num; ++j)
			{
				if (rec.info[j].get_resnr() == rec.info[dmin[ii].base[i].atom_num_rec - 1].get_resnr()
					&& rec.info[j].get_chain() == rec.info[dmin[ii].base[i].atom_num_rec - 1].get_chain())
				{
					for (size_t k{}; k < lg.m_mol[num_snap].Molecule.size(); ++k)
					{
						if (flag_all_mode == true)
						{
							force_energy_add(CachedData, rec.m_mol[0].Molecule.size()*k + j, E_E, E_V, f_e_temp, f_v_temp,
								rec_parameters, lg_parameters, rec, lg, num_snap, j, k);
						}
						else if (lg.info[k].get_resnr() == lg.info[dmin[ii].base[i].atom_num - 1].get_resnr()
							&& lg.info[k].get_chain() == lg.info[dmin[ii].base[i].atom_num - 1].get_chain())
						{
							force_energy_add(CachedData, rec.m_mol[0].Molecule.size()*k + j, E_E, E_V, f_e_temp, f_v_temp,
								rec_parameters, lg_parameters, rec, lg, num_snap, j, k);
						}
						else {}
					}
				}
				else break;
			}
			rec_ener_inter.emplace_back(dmin[ii].base[i].resnr_rec, dmin[ii].base[i].chain_rec, E_E, E_V, f_e_temp, f_v_temp);
		}
	}
	return 0;
}

void forceMapOf2Pro(vector<thread>& threads, const Multi_MOL& rec, const Multi_MOL& lg, size_t num_snap, const vector<d_min> & dmin,
	const cache_sigma_epsilon& CachedData, size_t nt, bool flag_all_mode, arguments& Arguments, 
	vector<energy_res>& Energy_res_mol1, vector<energy_res>& Energy_res_mol2, info& info_output,
	const vector<Multi_MOL_parameters>& rec_parameters, const vector<Multi_MOL_parameters>& lg_parameters)
{
	vector<vector<data_out> > data_lg(nt), data_rec(nt);

	for (size_t i{}; i < nt; ++i)
		threads[i] = thread(imp_cal_force_lg, ref(data_lg[i]), ref(rec), ref(lg), num_snap, i*dmin.size() / nt, (i + 1)*dmin.size() / nt, ref(dmin), ref(CachedData), 
			ref(rec_parameters), ref(lg_parameters), flag_all_mode);
	for (auto& t : threads)
		t.join();

	for (size_t i{}; i < nt; ++i)
		threads[i] = thread(imp_cal_force_rec, ref(data_rec[i]), ref(rec), ref(lg), num_snap, i*dmin.size() / nt, (i + 1)*dmin.size() / nt, ref(dmin), ref(CachedData),
			ref(rec_parameters), ref(lg_parameters), flag_all_mode);
	for (auto& t : threads)
		t.join();

	wrapper_print_force(nt, data_lg, data_rec, flag_all_mode, Arguments, Energy_res_mol1, Energy_res_mol2, num_snap, info_output);
}

void forceMapOfProLig(vector<thread>& threads, const Multi_MOL& rec, const Multi_MOL& lg, size_t num_snap, const vector<d_min> & dmin,
	const cache_sigma_epsilon& CachedData, size_t nt, bool flag_all_mode, arguments& Arguments,
	vector<energy_res>& Energy_res_mol1, vector<energy_res>& Energy_res_mol2, info& info_output,
	const vector<Multi_MOL_parameters>& rec_parameters, const vector<Multi_MOL_parameters>& lg_parameters)
{
	vector<vector<data_out> > data_lg(nt), data_rec(nt);

	for (size_t i{}; i < nt; ++i)
		threads[i] = thread(imp_cal_force_lg_atom, ref(data_lg[i]), ref(rec), ref(lg), num_snap, i*lg.m_mol[num_snap].Molecule.size() / nt, (i + 1)*lg.m_mol[num_snap].Molecule.size() / nt, 
			ref(dmin), ref(CachedData), ref(rec_parameters), ref(lg_parameters));
	for (auto& t : threads)
		t.join();

	for (size_t i{}; i < nt; ++i)
		threads[i] = thread(imp_cal_force_rec, ref(data_rec[i]), ref(rec), ref(lg), num_snap, i*dmin.size() / nt, (i + 1)*dmin.size() / nt, ref(dmin), ref(CachedData), 
			ref(rec_parameters), ref(lg_parameters), flag_all_mode);
	for (auto& t : threads)
		t.join();

	wrapper_print_force(nt, data_lg, data_rec, flag_all_mode, Arguments, Energy_res_mol1, Energy_res_mol2, num_snap, info_output);
}


int forceMapOf2Ligs(const Multi_MOL& rec, const Multi_MOL& lg, size_t num_snap, const vector<d_min> & dmin, const cache_sigma_epsilon& CachedData, 
	size_t nt, arguments& Arguments, vector<energy_res>& Energy_res_mol1, vector<energy_res>& Energy_res_mol2, info& info_output,
	const vector<Multi_MOL_parameters>& rec_parameters, const vector<Multi_MOL_parameters>& lg_parameters)
{
	vector<thread> ener(nt);
	vector<vector<data_out> > data_lg(nt), data_rec(nt);


	for (size_t i{}; i < nt; ++i)
		ener[i] = thread(imp_cal_force_lg_atom, ref(data_lg[i]), ref(rec), ref(lg), num_snap, i*lg.m_mol[num_snap].Molecule.size() / nt, (i + 1)*lg.m_mol[num_snap].Molecule.size() / nt, ref(dmin), ref(CachedData),
			ref(rec_parameters), ref(lg_parameters));
	for (auto& t : ener)
		t.join();

	for (size_t i{}; i < nt; ++i)
		ener[i] = thread(imp_cal_force_lg_atom, ref(data_rec[i]), ref(lg), ref(rec), num_snap, i*rec.m_mol[num_snap].Molecule.size() / nt, (i + 1)*rec.m_mol[num_snap].Molecule.size() / nt, ref(dmin), ref(CachedData),
			ref(rec_parameters), ref(lg_parameters));
	for (auto& t : ener)
		t.join();

	wrapper_print_force(1, data_lg, data_rec, true, Arguments, Energy_res_mol1, Energy_res_mol2, num_snap, info_output);
	return 0;
}

int wrap_cal_force_map(vector<thread>& threads, Multi_MOL& mol1, Multi_MOL& mol2, arguments& Arguments, size_t num_snap, const vector<d_min> & dmin, const cache_sigma_epsilon& CachedData,
	vector<energy_res>& Energy_res_mol1, vector<energy_res>& Energy_res_mol2, info& info_output)
{
	if (Arguments.flag_topo_1 == true && Arguments.flag_topo_2 == true
		|| (Arguments.force_map == 3 && Arguments.fmap_type == "atom-atom"))
	{
		forceMapOf2Ligs(mol1, mol2, num_snap, dmin, CachedData, Arguments.nt, Arguments, Energy_res_mol1, Energy_res_mol2, info_output
		, mol1.parameters, mol2.parameters);
	}
	else if (Arguments.flag_topo_1 == true && Arguments.flag_topo_2 == false
		|| (Arguments.force_map == 3 && Arguments.fmap_type == "residue-atom"))
	{
		forceMapOfProLig(threads, mol1, mol2, num_snap, dmin, CachedData, Arguments.nt, Arguments.fmap_level == "all", Arguments,
			Energy_res_mol1, Energy_res_mol2, info_output, mol1.parameters, mol2.parameters);
	}
	else if (Arguments.flag_topo_1 == false && Arguments.flag_topo_2 == true
		|| (Arguments.force_map == 3 && Arguments.fmap_type == "atom-residue"))
	{
		forceMapOfProLig(threads, mol2, mol1, num_snap, dmin, CachedData, Arguments.nt, Arguments.fmap_level == "all", Arguments, 
			Energy_res_mol1, Energy_res_mol2, info_output, mol1.parameters, mol2.parameters);
	}
	else
	{
		forceMapOf2Pro(threads, mol1, mol2, num_snap, dmin, CachedData, Arguments.nt, Arguments.fmap_level == "all", Arguments, 
			Energy_res_mol1, Energy_res_mol2, info_output, mol1.parameters, mol2.parameters);
	}
	return 0;
}
