# Supplementary material for: Determination of Multidirectional Pathways for Ligand Release from the Receptor: A New Approach Based on Differential Evolution
Source: J Chem Theory Comput. 2022 May 5;18(6):3860–72. doi: 10.1021/acs.jctc.1c01158 (PMC9202309; doi:10.1021/acs.jctc.1c01158)
Supplement: Supplementary file 2 — ct1c01158_si_002.zip [file ct1c01158_si_002.zip › Example/gen_pulling_direction_source/Forcefield.h]

#ifndef FORCEFIELD_H
#define FORCEFIELD_H
#include<string>
using std::string;
class forcefield
{
	public:
	string atom_type;
	double sigma,epsilon;
	double atom_mass;
	forcefield() :atom_type{ "NULL" }, sigma{ 0.0 }, epsilon{ 0.0 }, atom_mass{ 1.0 } {}
};
#endif
