# Supplementary material for: Determination of Multidirectional Pathways for Ligand Release from the Receptor: A New Approach Based on Differential Evolution
Source: J Chem Theory Comput. 2022 May 5;18(6):3860–72. doi: 10.1021/acs.jctc.1c01158 (PMC9202309; doi:10.1021/acs.jctc.1c01158)
Supplement: Supplementary file 2 — ct1c01158_si_002.zip [file ct1c01158_si_002.zip › Example/gen_pulling_direction_source/functions.h]

#ifndef FUNCTIONS_H
#define FUNCTIONS_H
#include"Multi_MOL.h"
#include"Forcefield.h"
#include"amino_a.h"
#include"distance_v2.h"
#include"c6c12.h"
#include"groups.h"
#include"arguments.h"
#include"miscellaneous.h"
#include"matrix.h"
#include"info.h"
#include"cscd.h"
#include"folder.h"
#include"cache_sigma_epsilon.h"
#include"new_emap.h"
#include"stat_hb_and_sc_contact.h"
using namespace std;
inline bool check_in_time(const arguments& Arguments, double time_of_snap_temp)
{
	return ((time_of_snap_temp >= Arguments.begin_time || Arguments.flag_begin_set == false) && time_of_snap_temp <= Arguments.end_time
		&& (Arguments.dt == 0 || static_cast<int>(time_of_snap_temp - Arguments.begin_time) % Arguments.dt == 0));
}
int set_chainnum(Multi_MOL& pro_in, Multi_MOL& lig, arguments const& Arguments);
int gen_input_list(arguments& Arguments, vector<string>& input_line, folders& paths, fstream& log, int& input_name);
int parse_input_pdb(arguments& Arguments, fstream& log, string name_pro, string name_lig, string force_f, int input_name, vector<string>& input_line
	, bool topo_2_is_open, bool topo_is_open, Multi_MOL& pro_in, Multi_MOL& lig, groups_cal& Groups_from_index_file
	, para& parameter, amino_acid& amine, info& output_info);
int engine(arguments& Arguments);
void take_amino_acids(amino_acid &amine, int &num_amine, string &force_f, const arguments& Arguments);
void take_min(vector<com>& cen_cas, vector<com>& cen_ab, d_min &dmin, size_t begin, size_t end, size_t begin2, size_t end2, const arguments& Arguments, int flag, double d_standard);
void take_para(para &parameters, string force_f, arguments& Arguments);

void cal_energy_amber(const MOL &rec, const MOL &lg, const vector<mol_info>& info_rec, const vector<mol_info>& info_lg, cache_sigma_epsilon& CachedData,
	size_t begin, size_t end, cache_energy_force& Energy, size_t num_snap, const arguments& Arguments
	, const vector<Multi_MOL_parameters>& rec_parameters, const vector<Multi_MOL_parameters>& lg_parameters);

void cal_energy_gromos(const MOL &rec, const MOL &lg, const vector<mol_info>& info_rec, const vector<mol_info>& info_lg, cache_sigma_epsilon& CachedData,
	size_t begin, size_t end, cache_energy_force& Energy, size_t num_snap, const arguments& Arguments
	, const vector<Multi_MOL_parameters>& rec_parameters, const vector<Multi_MOL_parameters>& lg_parameters);

void cal_energy_force_amber(const MOL &rec, const MOL &lg, const vector<mol_info>& info_rec, const vector<mol_info>& info_lg, cache_sigma_epsilon& CachedData,
	size_t begin, size_t end, cache_energy_force& EnergyForce, size_t num_snap, const arguments& Arguments
	, const vector<Multi_MOL_parameters>& rec_parameters, const vector<Multi_MOL_parameters>& lg_parameters);

void cal_energy_force_gromos(const MOL &rec, const MOL &lg, const vector<mol_info>& info_rec, const vector<mol_info>& info_lg, cache_sigma_epsilon& CachedData,
	size_t begin, size_t end, cache_energy_force& EnergyForce, size_t num_snap, const arguments& Arguments
	, const vector<Multi_MOL_parameters>& rec_parameters, const vector<Multi_MOL_parameters>& lg_parameters);

int out(vector<double>& E_e, vector<double>& E_v, vector<double>& time_of_snap, fstream& cal_out, arguments& Arguments, int input_name, vector<vector<double> >& E_e_vector, vector<vector<double> >& E_v_vector);
int out_force(vector<force>& F_e, vector<force>& F_v, vector<double>& time_of_snap, arguments& Arguments, int input_name, vector<vector<force> >& F_e_vector, vector<vector<force> >& F_v_vector);
void take_ff_para(amino_acid &amine_ff, para& par);
double min_dis(const vector<molecule>& molecule_in_1, const vector<molecule>& molecule_in_2, int coor);
void Fix_pbc(vector<molecule>& molecule_1, int coor, const double& min_dis, double size);
void solve_pbc(vector<molecule>& mol_1, vector<molecule>& mol_2, box& box_type);
void fix_dodecahedron(vector<molecule>& mol_1, vector<molecule>& mol_2, box& box_type);
int pre_proc_pdb(string force_field, Multi_MOL& protein_1, Multi_MOL& protein_2, groups_cal& groups, int flag, arguments& Arguments, const amino_acid& amine, info& output_info);
//void pre_parameters(vector<sigma_epsilon>& parameters, const Multi_MOL& pro_in, const Multi_MOL& lig, int begin, int end);
int write_pqr(const Multi_MOL& pro_in, const Multi_MOL& lig, vector<string>& input_line, int input_name, size_t num_snap, const arguments& Arguments, folders& paths);
int find_h_bonds(MOL& pro_in, MOL& pro_in_ref, MOL& lig, MOL& lig_ref, h_groups& groups_1, h_groups& groups_2, const arguments& Arguments, size_t num_snap, vector<mol_info>& info_rec, vector<mol_info>& info_lg, vector<vector<size_t> >& Hbonds_vector);
int add_atom_to_MOL(Multi_MOL& MOL_source, Multi_MOL& protein_des, groups_cal& groups, int group_index, const arguments& Arguments, string type, const amino_acid& amine, int flag);
int write_pdb(const Multi_MOL& pro_in, const Multi_MOL& lig, const arguments& Arguments, size_t num_snap);
size_t check_res_H(vector<mol_info> & protein_in, const string & res_name, const string & atom_name, size_t i);
int check_and_settime(double& time_of_snap, string protein_1, fstream& input_pdb, arguments& Arguments);
void take_coordinate(Multi_MOL& pro_in, Multi_MOL& lig, groups_cal& groups, string input_name, string force_f, arguments& Arguments, const amino_acid& amine, int flag_raw = 0);
void reduce_h_form(matrix& A, int I, int K, size_t nt);
int cal_entropy(const Multi_MOL& mol1, const Multi_MOL& mol2, groups_cal& groups, arguments& Arguments, const folders& paths, size_t file_pos, const info& info_output);
double non_gaussian_entropy(matrix& matrix_in, int k_neighbor, int II);
double non_gaussian_entropy_2nd(matrix& matrix_in, int k_neighbor, int II, int JJ);
int align_complex(Multi_MOL& rec, Multi_MOL& lig, int begin, int end);
int impl_entropy_duan_zhang(folders& paths, vector<vector<double> >& E_e_vector, vector<vector<double> >& E_v_vector, vector<double>& time_of_snap, arguments& Arguments);
int find_d_rescom_com(vector<com>& cen_cas, Multi_MOL& lig, d_min &dmin, size_t begin, size_t end, size_t begin2, size_t end2, string force_f, int flag, double d_standard);
int impl_cscd(Multi_MOL& pro_in, Multi_MOL& lig, const arguments& Arguments, fstream& log, vector<thread>& threads, size_t num_snap, int sc_flag, int input_name, vector<string>& list_output_name, all_cscd& out_dis, const folders& paths, vector<fstream>& out_files);
int impl_add_coms_2_mols(Multi_MOL& mol1, Multi_MOL& mol2, arguments& Arguments, size_t snap_index);
int wrap_cal_energy_map(vector<thread>& threads, Multi_MOL& mol1, Multi_MOL& mol2, arguments& Arguments, size_t num_snap, 
	const vector<d_min> & dmin, const cache_sigma_epsilon& CachedData, vector<energy_res>& Energy_res_mol1, vector<energy_res>& Energy_res_mol2, info& info_output);
int wrap_cal_force_map(vector<thread>& threads, Multi_MOL& mol1, Multi_MOL& mol2, arguments& Arguments, size_t num_snap, const vector<d_min> & dmin, 
	const cache_sigma_epsilon& CachedData, vector<energy_res>& Energy_res_mol1, vector<energy_res>& Energy_res_mol2, info& info_output);
void print_sidechain_contact(size_t num_threads, vector<d_min>& dis_min, arguments& Arguments, fstream& out_sc, vector<vector<size_t> >& out_sc_time,
	traj_sc& sc_rec_1traj, traj_sc& sc_lg_1traj, int filenum);
istream& safeGetline(istream& is, string& t);
int post_proc_cscd(vector<string>& list_input_name);
bool check_end_cal(arguments& Arguments, vector<string>& input_line, int& input_name);
int print_energy_res(vector<energy_res>& Energy_res, string name, folders& paths, int file_num, const arguments& Arguments);
int print_force_res(vector<energy_res>& Energy_res, string name, folders& paths, int file_num, const arguments& Arguments);
int find_maxforce_res(vector<energy_res>& Energy_res, string name, folders& paths, int file_num, const arguments& Arguments, vector<energy_res>& Energy_res_out);
int stat_maxforce_res(vector<energy_res>& Force_res_stat, string name, const info& infos, arguments& Arguments);
int print_cscd(arguments& Arguments, all_cscd& out_dis, vector<string>& list_file_name);
int imp_cal_energy_rec_res(multi_snap_emap& rec_ener_inter, const Multi_MOL& rec, const Multi_MOL& lg, size_t num_snap, size_t begin, size_t end, const vector<d_min> & dmin, const cache_sigma_epsilon& CachedData, const arguments& Arguments);
int stat_hbonds(vector<vector<size_t> >& Hbonds_vector, const info& infos, arguments& Arguments, vector<double>& time_of_snaps, vector<string>& list_name);
bool remove_double_counting(cache_sigma_epsilon& CachedData, vector<cache_energy_force>& EnergyForce);
int dis_com_2mol(const Multi_MOL& mol1, const Multi_MOL& mol2, const size_t num_snap, const size_t NUM_snap, arguments& Arguments, int input_name
	, const folders& paths, double E_E, double E_V, const info& out_info);
int add_hb_res(MOL& pro_in, MOL& lig, vector<mol_info>& info_rec, vector<mol_info>& info_lg,
	const arguments& Arguments, traj_hb& res_hb_rec_temp);
int stat_hb_res(vector<traj_hb>& hb_reslist, string output_filename);
int stat_sidechain_contact(vector<traj_sc>& sc_reslist, string output_filename);
int process_time_of_infiles(Multi_MOL& pro_in, arguments& Arguments, info& info_output, vector<double>& time_of_snap);
int process_adding_energies_forces(arguments& Arguments, int input_name, vector<double>& E_v, vector<double>& E_e, double& E_E_, double& E_V_, force& f_e_, force& f_v_
	, vector<vector<double> > & E_v_vector, vector<vector<double> > & E_e_vector, vector<force>& Force_e, vector<force>& Force_v,
	vector<vector<force> > & Force_e_vector, vector<vector<force> > & Force_v_vector, size_t num_snap);
int cal_sidechain_contact_time(arguments& Arguments, vector<double>& time, vector<vector<size_t> >& out_sc_time, info& info_output, folders& paths);
int post_process_Energy_force_subgroups(vector<double>& time, vector<vector<energy_groups> >& EF_groups, folders& paths,
	arguments& Arguments, info& info_output);
int Energy_force_subgroups(groups_cal& groups, const Multi_MOL& rec, const Multi_MOL& lg, const cache_sigma_epsilon& CachedData
	, vector<vector<energy_groups> > & EF_subgroups, vector<energy_groups>& Energy_groups_out, size_t num_snap, size_t MAX_NUM, arguments& Arguments);
int stat_energy_res(vector<vector<energy_res>>& Energy_stat_res, 
	int file_num, const arguments& Arguments, info& info_output, string name);
int find_pull_direct(Multi_MOL& rec, Multi_MOL& lg, cache_sigma_epsilon& CachedData, de_arg& DE_arguments, arguments& Arguments, 
	info& output_info);
#endif
