# Supplementary material for: Determination of Multidirectional Pathways for Ligand Release from the Receptor: A New Approach Based on Differential Evolution
Source: J Chem Theory Comput. 2022 May 5;18(6):3860–72. doi: 10.1021/acs.jctc.1c01158 (PMC9202309; doi:10.1021/acs.jctc.1c01158)
Supplement: Supplementary file 2 — ct1c01158_si_002.zip [file ct1c01158_si_002.zip › Example/gen_pulling_direction_source/gen_inputlist.cpp]

#include<string>
#include<vector>
#include<fstream>
#include<algorithm>
#include<iostream>
#include"folder.h"
#include"arguments.h"
using namespace std;
int gen_input_list(arguments& Arguments, vector<string>& input_line, folders& paths, fstream& log, int& input_name)
{
	if (Arguments.flag_listfile == true)
	{
		fstream input(Arguments.list_filename, ios::in);
		for (string line_temp{}; getline(input, line_temp);)
		{
			if (line_temp.find("#") != string::npos)
				line_temp = line_temp.substr(0, line_temp.find("#"));

			line_temp.erase(remove(line_temp.begin(), line_temp.end(), ' '), line_temp.end());

			if (line_temp.length() >= 1)
			{
				if (line_temp.length()>4 && line_temp.substr(line_temp.length() - 4) == Arguments.get_input_file_type())
					line_temp = line_temp.substr(0, line_temp.length() - 4);
				input_line.emplace_back(line_temp);
			}
		}
		input.close();
	}
	else if (Arguments.flag_pattern_input == true)
	{
		if(Arguments.flag_range_input == true)
			for (int i = Arguments.b_input; i <= Arguments.e_input; i += Arguments.step_input)
				input_line.emplace_back(to_string(i));
		else
		{
			for (int i = Arguments.b_input;; i += Arguments.step_input)
				if (i - Arguments.b_input < paths.get_size())input_line.emplace_back(to_string(i));
		}
	}
	else if (Arguments.flag_all_folders == true)
	{
		for (size_t i{}; i < paths.get_size(); ++i)
			input_line.emplace_back(paths.get_path(i));
	}
	else
	{
		cout << "No " << Arguments.list_filename << " file, this tool will take automatically input files...\n";
		log << "No " << Arguments.list_filename << " file, this tool will take automatically input files...\n";
	}

	input_name =  Arguments.b_input;
	if (!input_line.empty()) Arguments.set_number_of_files(input_line.size());
	return 0;
}
