# Supplementary material for: Determination of Multidirectional Pathways for Ligand Release from the Receptor: A New Approach Based on Differential Evolution
Source: J Chem Theory Comput. 2022 May 5;18(6):3860–72. doi: 10.1021/acs.jctc.1c01158 (PMC9202309; doi:10.1021/acs.jctc.1c01158)
Supplement: Supplementary file 2 — ct1c01158_si_002.zip [file ct1c01158_si_002.zip › Example/gen_pulling_direction_source/groups.h]

#ifndef GROUPS_H
#define GROUPS_H
#include<string>
#include"MOL.h"
#include"miscellaneous.h"
#include"cache_sigma_epsilon.h"
struct group_cal
{
	bool is_continuous;
	std::string name;
	std::vector<size_t> atom_index;
	group_cal() :is_continuous{ true }, name{ "NULL" } {}
	group_cal(string _name) :name{ _name }, is_continuous{false} { atom_index.reserve(1000); }
	group_cal(string _name, size_t begin, size_t end) :is_continuous{ true }, name{ _name }
	{
		for (size_t i{ begin };i <= end;++i)
			atom_index.emplace_back(i);
	}
	int check_conti();
	bool check_in(int ind_check);
};
class groups_cal
{
	std::vector<group_cal> groups;
	bool entropy;
	bool parse_index_flag;
	int group_1, group_2, group_entropy_com, group_entropy_rec, group_entropy_lg;
	vector<pair<int,size_t> > sub_group_1, sub_group_2;
	std::vector<double> E_elec, E_vdw, time_of_snap;
public:
	groups_cal() :entropy{ false }, parse_index_flag{ false }, group_1{}, group_2{}, group_entropy_com{}, group_entropy_rec{}, group_entropy_lg{} { groups.reserve(25); }
	groups_cal(const vector<class index>& Index);
	int index(arguments& Arguments);
	void print();
	group_cal* get_group(size_t group_index) { return &groups[group_index]; }
	//int calculate_energy_for_2_groups(const Multi_MOL &rec, const Multi_MOL &lg, cache_sigma_epsilon& CachedData, int begin, int end, size_t num_snap, int group_1, int group_2);
	int print_result_cal_to_file();
	int select_groups_to_cal_energy();
	int select_group_to_cal_entropy();
	bool empty() { return groups.empty(); }
	size_t group_num()const {
		return groups.size();
	}
	bool get_parse_index_flag() const {return parse_index_flag; }const
	int group_1_index() const { return group_1; } const
	int group_2_index() const { return group_2; } const
	int group_entropy_com_index() { return group_entropy_com; }
	int group_entropy_rec_index() { return group_entropy_rec; }
	int group_entropy_lg_index() { return group_entropy_lg; }
	int create_group_entropy(const Multi_MOL& mol1, const Multi_MOL& mol2, const arguments& Arguments, string name_group);
	int creat_index_file(arguments& Arguments, Multi_MOL& mol_in);
	size_t atom_index(int group, size_t index)
	{
		if (group < groups.size() && group >= 0 && index <groups[group].atom_index.size() && index >=0)
			return groups[group].atom_index[index];
		else
			return 0;
	}
	size_t groups_atom_number(int group) 
	{
		if (group < groups.size() && group >= 0)
			return groups[group].atom_index.size();
		else
			return 0;
	}
	std::string group_name(int group) const { return groups[group].name; } const
	bool is_cont(int group_index) { return groups[group_index].is_continuous; }
	int add_group_from_range(string group_name, size_t begin, size_t end)
	{
		if (groups.empty())
			group_1 = 0;
		else if (groups.size() == 1)
			group_2 = 1;
		else
		{ }
		groups.emplace_back(group_name, begin, end);
		return 0;
	}
	int add_sub_group_1(arguments& Arguments);
	int add_sub_group_2(arguments& Arguments);
	int check_sub_group();
	int add_sub_groups(arguments& Arguments);
	int parse_subgroups();
	size_t subgroup1_size()const { return sub_group_1.size(); }
	size_t subgroup2_size()const { return sub_group_2.size(); }
	int subgroup_1_index(size_t i) const { return sub_group_1[i].first; }
	int subgroup_2_index(size_t i)const { return sub_group_2[i].first; }
	size_t subgroup_1_offset(size_t i)const { return sub_group_1[i].second; }
	size_t subgroup_2_offset(size_t i)const { return sub_group_2[i].second; }
};
#endif
