# Supplementary material for: Determination of Multidirectional Pathways for Ligand Release from the Receptor: A New Approach Based on Differential Evolution
Source: J Chem Theory Comput. 2022 May 5;18(6):3860–72. doi: 10.1021/acs.jctc.1c01158 (PMC9202309; doi:10.1021/acs.jctc.1c01158)
Supplement: Supplementary file 2 — ct1c01158_si_002.zip [file ct1c01158_si_002.zip › Example/gen_pulling_direction_source/impl_cscd_class.cpp]

#include"cscd.h"
#include<iomanip>
#include<iostream>

element::element(double _time, vector<double>& _distance) :time{ _time }, size{ 1 }, distance(_distance) {}
res_cscd::res_cscd(double _time, vector<double>& in) { dis_res.emplace_back(_time, in); }

void res_cscd::emplace(double time,vector<double>& dis)
{
	dis_res.emplace_back(time, dis);
}

void res_cscd::print2file(fstream& out)
{
	out.precision(4);
	for (auto& dat : dis_res)
	{
		out << setw(10) << fixed << dat.time;
		for (auto& dis : dat.distance)
			out << setw(14) << fixed << dis / dat.size;
		out << '\n';
	}
}

double res_cscd::distance(size_t i, size_t j)const
{
	return dis_res[i].distance[j];
}

double res_cscd::time(size_t i, size_t j) const
{
	return dis_res[i].time;
}

void res_cscd::set(size_t i, double time, vector<double> & dis)
{
	if (i >= dis_res.size())
		dis_res.emplace_back(time, dis);
	else
	{
		++(dis_res[i].size);
		for (size_t j{}; j < dis.size(); ++j)
			dis_res[i].distance[j] += dis[j];
	}
}

all_cscd::all_cscd() {CSCD.reserve(100); }
all_cscd::all_cscd(size_t size) { CSCD = vector<res_cscd>(size); }

void all_cscd::set_size(size_t size)
{
	if (!CSCD.empty())CSCD.clear();
	CSCD = vector<res_cscd>(size);
}

void all_cscd::emplace(size_t size, size_t pos, size_t pos_res_cscd, double time, vector<double>& dis)
{
	if (CSCD.size() < size)
		CSCD.emplace_back(time, dis);
	else
		CSCD[pos].set(pos_res_cscd, time, dis);
}

int all_cscd::printResult(vector<string>& list_file_name)
{
	for (size_t i{}; i < list_file_name.size(); ++i)
	{
		if (i >= CSCD.size())continue;
		fstream out(list_file_name[i], ios::out);
		CSCD[i].print2file(out);
		out.close();
	}
	return 0;
}
