# Supplementary material for: Determination of Multidirectional Pathways for Ligand Release from the Receptor: A New Approach Based on Differential Evolution
Source: J Chem Theory Comput. 2022 May 5;18(6):3860–72. doi: 10.1021/acs.jctc.1c01158 (PMC9202309; doi:10.1021/acs.jctc.1c01158)
Supplement: Supplementary file 2 — ct1c01158_si_002.zip [file ct1c01158_si_002.zip › Example/gen_pulling_direction_source/impl_engine.cpp]

#include<string>
#include<thread>
#include<vector>
#include<fstream>
#include<iostream>
#include<iomanip>
#include"functions.h"
#include<cmath>
#include<cstdlib>
#include<algorithm>
#include<ctime>
#include<functional>

#pragma warning(disable: 4996)
using namespace std;
using namespace chrono;
int engine(arguments& Arguments)
{
	Arguments.post_process(); 
	/************************************/
	folders paths;
	vector<string> list_paths;
	de_arg DE_arguments;
	DE_arguments.parse_input(Arguments);
	paths.add_paths(Arguments, list_paths);
	paths.create_folders(Arguments); 
	/************************************/
	fstream cal_out;
	cal_out.open("cal.txt", ios::out);
	/*************************************/
	fstream log;
	log.open("log.txt", ios::out);
	log.close();
	log.open("log.txt", ios::out | ios::app);
	/*************************************/

	int sc_flag{Arguments.flag_all_side_chain_ct};
	double total_run_time{};
	string force_f{ Arguments.force_f };

	/*************************************/
	double d_standard{ Arguments.d_standard };
	int num_amine{};
	size_t num_threads{ Arguments.nt };
	string  name_pro{}, name_lig{};
	para parameter;

	amino_acid amine;
	vector<double> time_of_snap;
	vector<string> input_line, cscd_out_name;
	all_cscd cscd_out_dis;
	bool topo_2_is_open{ Arguments.flag_topo_2 }, topo_is_open(Arguments.flag_topo_1), status{true};
	
	groups_cal Groups_from_index_file;

	info info_output{Arguments};

	fstream out_sc(info_output.getSCout(), ios::out);
	/******************************************/
	log << "Software Build: " << info_output.getBuild() << '\n';

	time_t timeRun{ time(nullptr) };
	log << "Current time: " << put_time(localtime(&timeRun), "%c") << '\n';

	log << "Force field: "<< force_f << "  | Number of threads: " << num_threads << '\n';
	log << "** Your options: " << Arguments.command << '\n';
	log << "Taking c6 and c12 and aminoacids info..." << '\n';
	if (num_threads > 1)
	{
		thread linh(take_para, ref(parameter), force_f, ref(Arguments));
		thread linh2(take_amino_acids, ref(amine), ref(num_amine), ref(force_f), ref(Arguments));
		linh.join();
		linh2.join();
	}
	else
	{
		take_para(parameter, force_f, Arguments);
		take_amino_acids(amine, num_amine, force_f, Arguments);
	}

	take_ff_para(amine, parameter); 
	
	int input_name{};
	gen_input_list(Arguments, input_line, paths, log, input_name);
	
	while (true)
	{
		if (!input_line.empty())
		{
			if (Arguments.flag_all_folders == false)
			{
				name_lig = "lg_" + input_line[input_name - Arguments.b_input] + Arguments.get_input_file_type();
				name_pro = "rec_" + input_line[input_name - Arguments.b_input] + Arguments.get_input_file_type();
			}
			else
			{

				name_lig = fs::path(input_line[input_name - Arguments.b_input]).parent_path().string() + "/lg_" + fs::path(input_line[input_name - Arguments.b_input]).stem().string() + Arguments.get_input_file_type();
				name_pro = fs::path(input_line[input_name - Arguments.b_input]).parent_path().string() + "/rec_" + fs::path(input_line[input_name - Arguments.b_input]).stem().string() + Arguments.get_input_file_type();
			}
		}
		else
		{
			name_lig = "lg_" + to_string(input_name) + Arguments.get_input_file_type();
			name_pro = "rec_" + to_string(input_name) + Arguments.get_input_file_type();
		}

		Multi_MOL pro_in(Arguments.force_f), lig(Arguments.force_f);

		clock_t start_pdb{ clock() }, start{ clock() };

		if (parse_input_pdb(Arguments, log, name_pro, name_lig, force_f, input_name, input_line, topo_2_is_open
			, topo_is_open, pro_in, lig, Groups_from_index_file, parameter, amine, info_output) == 1)
		{
			if (Arguments.flag_nocal == true)
			{
				cout << "Nocal mode is turned on!\n"; return 1;
			}
			else
			{
				if (input_name > Arguments.b_input)--input_name;
				status = false;
				if (Arguments.flag_pattern_input == true && Arguments.flag_range_input == false)
					log << "Pattern input ends at " << Arguments.pdb_name << " file!\n";
				else
					log << "Error occured when parsing " << Arguments.get_input_file_type() << "(s) file!\n";
				break;
			}
		}

		info_output.get_info_group(Groups_from_index_file);

		set_chainnum(pro_in, lig, Arguments);
		/*************************************/
		if (Arguments.opdb == true)
		{
			fstream out_pdb(Arguments.get_pdbOutput(), ios::out);
			out_pdb.close();
		}
		/*************************************/
		double time_cal{}, time_sc{}, time_emap{}, time_fmap{}, time_hb{}, time_cscd{}, time_new_emap{}, time_solve_pbc{}, time_other{}
		, time_subgroups_cal{};
		vector<thread> threads(num_threads);


		if (topo_is_open == true && Arguments.flag_topo_1 == true)
		{
			log << "Taking charges of rec..." << '\n';
			if (topo_2_is_open == false)
			{
				if (num_threads > 1ull)
				{
					vector<thread> threads_charge(num_threads);
					for (size_t i{}; i < num_threads; ++i)
					{
						threads_charge[i] = thread(&Multi_MOL::take_charge, &pro_in, ref(amine), ref(parameter), (i + 1) * pro_in.m_mol[0].Molecule.size() / num_threads, i * pro_in.m_mol[0].Molecule.size() / num_threads, force_f, 0);
					}
					for (auto& t : threads_charge)t.join();
				}
				else
					pro_in.take_charge(amine, parameter, pro_in.m_mol[0].Molecule.size(), 0ull, force_f, 0);
			}
			else
				pro_in.take_charge(amine, parameter, pro_in.m_mol[0].Molecule.size(), 0ull, force_f, 1);
			log << "Taking charges of lig...\n";
			lig.take_charge(amine, parameter, lig.m_mol[0].Molecule.size(), 0ull, force_f, 1);
		}
		else if (topo_is_open == false && topo_2_is_open == true)
		{
			if (num_threads > 1)
			{
				for (size_t i = 0; i < num_threads; ++i)
				{
					threads[i] = thread(&Multi_MOL::take_charge, &lig, ref(amine), ref(parameter), (i + 1) * lig.m_mol[0].Molecule.size() / num_threads, i * lig.m_mol[0].Molecule.size() / num_threads, force_f, 0);

				}
				for (auto& t : threads)t.join();

				pro_in.take_charge(amine, parameter, pro_in.m_mol[0].Molecule.size(), 0ull, force_f, 1);
			}
			else
			{
				pro_in.take_charge(amine, parameter, pro_in.m_mol[0].Molecule.size(), 0ull, force_f, 1);
				lig.take_charge(amine, parameter, lig.m_mol[0].Molecule.size(), 0ull, force_f, 0);
			}
		}
		else
		{
			if (num_threads > 1)
			{
				log << "Taking charges of 2 molecules in parallel..." << '\n';
				for (size_t i{}; i < num_threads; ++i)
				{
					threads[i] = thread(&Multi_MOL::take_charge, &pro_in, ref(amine), ref(parameter), (i + 1) * pro_in.m_mol[0].Molecule.size() / num_threads, i * pro_in.m_mol[0].Molecule.size() / num_threads, force_f, 0);

				}
				for (auto& t : threads)t.join();
				for (size_t i{}; i < num_threads; ++i)
				{
					threads[i] = thread(&Multi_MOL::take_charge, &lig, ref(amine), ref(parameter), (i + 1) * lig.m_mol[0].Molecule.size() / num_threads, i * lig.m_mol[0].Molecule.size() / num_threads, force_f, 0);

				}
				for (auto& t : threads)t.join();
			}
			else
			{
				log << "Taking charges of 2 molecules...\n";
				pro_in.take_charge(amine, parameter, pro_in.m_mol[0].Molecule.size(), 0ull, force_f, 0);
				lig.take_charge(amine, parameter, lig.m_mol[0].Molecule.size(), 0ull, force_f, 0);
			}
			/***********************************************************************/
		}

		double time_pdb = clock() - start_pdb;
		log << "Box type: " << pro_in.m_mol[0].Box.get_box_type() << '\n';

		cache_sigma_epsilon CachedData;
		if (Arguments.flag_find_pulling_direct == false && (Arguments.flag_cache == 1
			|| Arguments.force_map == 1 || Arguments.force_map == 3 || Arguments.flag_new_emap == true ||
			Arguments.energy_map == 1 || Arguments.energy_map == 3))
		{
			if (CachedData.set_size(pro_in.m_mol[0].Molecule.size() * lig.m_mol[0].Molecule.size(), Arguments, pro_in.m_mol[0].Molecule.size(), lig.m_mol[0].Molecule.size()) == 1)
			{
				cout << "Cannot allocate memory for Cache!\n";
				log << "Cannot allocate memory for Cache!\n";
				return 1;
			}
		}

		/*for (auto i = 0; i < num_threads; ++i)
		{
			threads[i] = thread(&cache_sigma_epsilon::precal_charges, &CachedData, ref(pro_in), ref(lig), static_cast<int>(lig.m_mol[0].Molecule.size()*i / num_threads), static_cast<int>(lig.m_mol[0].Molecule.size()*(i + 1) / num_threads));
		}
		for_each(threads.begin(), threads.end(), mem_fn(&thread::join));*/

		/********************************************************************/
		log << "Solve pbc problem \n";

		process_time_of_infiles(pro_in, Arguments, info_output, time_of_snap);

		clock_t start_pbc{ clock() };
		if (Arguments.solv_pbc_int == 1)
		{
			if (Arguments.chain_ref == -1)
			{
				for (size_t i{}; i < num_threads; ++i)
				{
					threads[i] = thread(&Multi_MOL::solve_pbc_int, &pro_in, i, num_threads);
				}
				for (auto& t : threads)t.join();
			}
			if (Arguments.chain_ref > -1)
			{
				log << "Will use new pbc algorithm!\n";
				cout << "Will use new pbc algorithm!\n";
				pro_in.solve_pbc_new(lig, Arguments);
				align_complex(pro_in, lig, 0, 0);
			}
		}
		if (Arguments.solv_pbc == 1)
		{
			for (size_t i{}; i < num_threads; ++i)
			{
				threads[i] = thread(&Multi_MOL::pbc_prob, &pro_in, ref(lig), i, num_threads);
			}
			for (auto& t : threads)t.join();
			align_complex(pro_in, lig, 0, 0);
		}
		time_solve_pbc += clock() - start_pbc;
		/***********************************************************************/
		/***********************************************************************/

		if (pro_in.m_mol.size() != lig.m_mol.size())
		{
			cout << "WARNING! 2 molecules have a different number of snaps.\n";
			cout << "molecule 1 has " << pro_in.m_mol.size() << " snaps and molecule 2 has " << lig.m_mol.size() << " snaps \n";
			log << "*********************************************************\n";
			log << "WARNING! 2 molecules have a different number of snaps. ";
			log << "molecule has " << pro_in.m_mol.size() << " snaps and molecule 2 has " << lig.m_mol.size() << " snaps \n";
		}
		else
		{
			log << "********************* \n";
			log << "Number of snaps: " << pro_in.m_mol.size() << '\n';
			log << "********************* \n";
		}
		size_t NUM{ pro_in.m_mol.size() > lig.m_mol.size() ? lig.m_mol.size() : pro_in.m_mol.size() };
		log << "Calculating....\n";

		if (Arguments.flag_find_pulling_direct == true)
		{
			find_pull_direct(pro_in, lig, CachedData, DE_arguments, Arguments, info_output);
			return 0;
		}
	}

	cout << "Calculation done!\nThank you for using this tool!:)\n";
	log << "Thank you for using this tool!:)\n";
	log << "Email: linh.nh@icst.org.vn";
	log << "\n======================================================\n"
		<< "Total run time= " << (clock() - total_run_time) / CLOCKS_PER_SEC << " s\n";
	log << "DONE!\n=====================================================================\n";
	log.close();
	return 0;
}
