# Supplementary material for: Determination of Multidirectional Pathways for Ligand Release from the Receptor: A New Approach Based on Differential Evolution
Source: J Chem Theory Comput. 2022 May 5;18(6):3860–72. doi: 10.1021/acs.jctc.1c01158 (PMC9202309; doi:10.1021/acs.jctc.1c01158)
Supplement: Supplementary file 2 — ct1c01158_si_002.zip [file ct1c01158_si_002.zip › Example/gen_pulling_direction_source/info.h]

#ifndef INFO_H
#define INFO_H
#include<string>
#include"arguments.h"
#include"groups.h"
using std::string;
class info
{
	string Build, PdbFileName, TotalEnergyFileName, TotalEnergyTimeFileName, SideChainName, LogFile, EmapLgFileName, EmapRecFileName, EntropyFile, 
		EntropyQuasiFile, group_1, group_2, stat_hbonds, stat_average_HB, stat_maxforce_res, emap, dis_com_2mol,
		res_list_hb_rec, res_list_hb_lg, side_chain_out, side_chain_time, out_energy_res_motif;
	double current_begin_time, current_end_time;
	double current_dt;
public:
	info(const arguments& Arguments) :Build{ Arguments.get_build_number() }, PdbFileName{ "out.pdb" }, TotalEnergyFileName{ "cal.txt" }, TotalEnergyTimeFileName{ "cal.xvg" }, SideChainName{ "out_sc.txt" },
		LogFile{ "log.txt" }, EmapLgFileName{ "ener_lg.txt" }, EmapRecFileName{ "ener_rec.txt" }, EntropyFile{ "out_entropy.dat" }, EntropyQuasiFile{ "out_entropy_quasiHarmonic.dat" }, group_1{ "mol1" }, group_2{ "mol2" },
		stat_hbonds{ "stat_hydrogenbonds.dat" }, stat_average_HB{ "stat_average_HB.dat" }, stat_maxforce_res{"_out_stat_maxforce_res.dat"} 
		, emap{ "out_emap_" }, dis_com_2mol{ "out_dis_com_energy.dat" }, res_list_hb_rec{}, res_list_hb_lg{}, out_energy_res_motif{"_stat_energy_res.dat"}
		, current_begin_time{ 1000000000000. }, current_end_time{}, current_dt{}, side_chain_out{ "out_sc.txt" }, side_chain_time{"out_sc_time.dat"} {}
	string getBuild() const { return Build; }
	int get_info_group(const groups_cal& groups)
	{
		if (groups.get_parse_index_flag())
		{
			group_1 = groups.group_name(groups.group_1_index());
			group_2 = groups.group_name(groups.group_2_index());
		}
		else {}
		return 1;
	}
	string get_group_1_name() const { return group_1; }
	string get_group_2_name() const { return group_2; }
	string get_stathb_name() const { return stat_hbonds; }
	string get_stat_ave_hb_name() const { return stat_average_HB; }
	string get_stat_maxforce_name()const { return stat_maxforce_res; }
	string get_emap()const { return emap; }
	string get_pdboutname(arguments& Arguments)const { return Arguments.get_pdbOutput(); }
	string getEntropyQuasi()const {
		return EntropyQuasiFile;
	}
	string get_res_list_hb_rec_filename() {
		return "out_list_res_HB_" + group_1 + ".dat";
	}
	string get_res_list_hb_lg_filename() {
		return "out_list_res_HB_" + group_2 + ".dat";
	}
	string get_res_list_sc_contact_rec_filename() {
		return "out_list_res_sidechain_contact_" + group_1 + ".dat";
	}
	string get_res_list_sc_contact_lg_filename() {
		return "out_list_res_sidechain_contact_" + group_2 + ".dat";
	}
	string get_DE_output_filename()
	{
		return "DE_out_vector.dat";
	}
	string get_DE_log_filename()
	{
		return "DE_log.dat";
	}
	string get_DE_pdb_vector_filename()
	{
		return "DE_vector.pdb";
	}
	string getDisCom2Mol()const {
		return dis_com_2mol
			;
	}
	string getSCout()const { return side_chain_out; }
	string getSCtimeout()const { return side_chain_time; }
	void set_current_begin_time(double t) { current_begin_time = t; }
	double get_current_begin_time()const { return current_begin_time; }
	void set_current_end_time(double t) { current_end_time = t; }
	double get_current_end_time()const { return current_end_time; }
	void set_current_dt(double dt) { current_dt = dt; }
	double get_current_dt()const { return current_dt; }
	void set_out_energy_res_motif(string motif) { out_energy_res_motif = motif; }
	string get_out_energy_res_motif() { return out_energy_res_motif; }
};
#endif
