# Supplementary material for: Determination of Multidirectional Pathways for Ligand Release from the Receptor: A New Approach Based on Differential Evolution
Source: J Chem Theory Comput. 2022 May 5;18(6):3860–72. doi: 10.1021/acs.jctc.1c01158 (PMC9202309; doi:10.1021/acs.jctc.1c01158)
Supplement: Supplementary file 2 — ct1c01158_si_002.zip [file ct1c01158_si_002.zip › Example/gen_pulling_direction_source/Main.cpp]

#include<iostream>
#include<sstream>
#include"functions.h"
using namespace std;
int main(int argc, char** argv)
{
	arguments Arguments{};
	cout << "*********************************************************************" << '\n';
	cout << "*                        Pulling direction generator                        *" << '\n';
	cout << "*********************************************************************" << '\n';
	cout << "Software Build: "<< Arguments.get_build_number() << '\n';
	cout << "Note:       -h to print help\n";
	   
	if (argc != 1)
	{
		if (Arguments.parse_arguments(argc, argv) == 2)
			return 0;
		engine(Arguments);
	}
	else if (Arguments.parse_arg_file() == 0)
	{
		engine(Arguments);
	}
	else
	{
		Arguments.parse_arguments_interactive(argc);
		engine(Arguments);
	}
	return 0;
}
