# Supplementary material for: Determination of Multidirectional Pathways for Ligand Release from the Receptor: A New Approach Based on Differential Evolution
Source: J Chem Theory Comput. 2022 May 5;18(6):3860–72. doi: 10.1021/acs.jctc.1c01158 (PMC9202309; doi:10.1021/acs.jctc.1c01158)
Supplement: Supplementary file 2 — ct1c01158_si_002.zip [file ct1c01158_si_002.zip › Example/gen_pulling_direction_source/misc.cpp]

#include<iomanip>
#include<algorithm>
#include<fstream>
#include<sstream>
#include<iostream>
#include"Multi_MOL.h"
#include"miscellaneous.h"
#include"distance_v2.h"
#include"cscd.h"
#include"folder.h"
#include"uti_func.h"
#include"info.h"
using namespace std;

int Multi_MOL::tran_multi_mol(double* TranVec)
{
	for (size_t i{}; i < m_mol.size(); ++i)
		m_mol[i].translate(TranVec[0], TranVec[1], TranVec[2]);
	return 0;
}
int Multi_MOL::align_to_box()
{
	for (size_t i{};i < m_mol.size();++i)
	{
		double v1[3]{}, v2[3]{}, v3[3]{};
		m_mol[i].Box.get_v1(v1);m_mol[i].Box.get_v2(v2);m_mol[i].Box.get_v3(v3);
		
		double com_box[3]{ v1[0] / 2.,v2[1] / 2.,v3[2] / 2. }, com_mol[3]{};
		
		for (size_t j{};j < m_mol[i].Molecule.size();++j)
		{
			com_mol[0] += m_mol[i].Molecule[j].get_x();
			com_mol[1] += m_mol[i].Molecule[j].get_y();
			com_mol[2] += m_mol[i].Molecule[j].get_z();
		}
		for (int j{};j < 3;++j)com_mol[j] /= m_mol[i].Molecule.size();
		for (auto& atom : m_mol[i].Molecule)
		{
			atom.set_x(atom.get_x() + com_box[0] - com_mol[0]);
			atom.set_y(atom.get_y() + com_box[1] - com_mol[1]);
			atom.set_z(atom.get_z() + com_box[2] - com_mol[2]);
		}
	}
	return 0;
}
int Multi_MOL::find_box_from_min_max()
{
	for (size_t i{};i < m_mol.size();++i)
	{
		double x[2]{1000.,-1000.}, y[2]{1000.,-1000.}, z[2]{1000.,-1000.};
		for (size_t j{};j < m_mol[i].Molecule.size();++j)
		{
			if (m_mol[i].Molecule[j].get_x() < x[0])
				x[0] = m_mol[i].Molecule[j].get_x();
			if (m_mol[i].Molecule[j].get_x() > x[1])
				x[1] = m_mol[i].Molecule[j].get_x();
			if (m_mol[i].Molecule[j].get_y() < y[0])
				y[0] = m_mol[i].Molecule[j].get_y();
			if (m_mol[i].Molecule[j].get_y() > y[1])
				y[1] = m_mol[i].Molecule[j].get_y();
			if (m_mol[i].Molecule[j].get_z() < z[0])
				z[0] = m_mol[i].Molecule[j].get_z();
			if (m_mol[i].Molecule[j].get_z() > z[1])
				z[1] = m_mol[i].Molecule[j].get_z();
		}
		m_mol[i].Box.set_a(x[1] - x[0]);
		m_mol[i].Box.set_b(y[1] - y[0]);
		m_mol[i].Box.set_c(z[1] - z[0]);
	}
	return 0;
}


int align_complex(Multi_MOL& rec, Multi_MOL& lig, int begin, int end)
{
	vector<double> X, Y, Z;
	for (size_t i{}; i < rec.m_mol.size();++i)
	{
		double x{}, y{}, z{};
		for (size_t j{};j < rec.m_mol[i].Molecule.size();++j)
		{
			x += rec.m_mol[i].Molecule[j].get_x();
			y += rec.m_mol[i].Molecule[j].get_y();
			z += rec.m_mol[i].Molecule[j].get_z();
		}

		for (size_t j{};j < lig.m_mol[i].Molecule.size();++j)
		{
			x += lig.m_mol[i].Molecule[j].get_x();
			y += lig.m_mol[i].Molecule[j].get_y();
			z += lig.m_mol[i].Molecule[j].get_z();
		}
		X.emplace_back(x / (rec.m_mol[i].Molecule.size() + lig.m_mol[i].Molecule.size()));
		Y.emplace_back(y / (rec.m_mol[i].Molecule.size() + lig.m_mol[i].Molecule.size()));
		Z.emplace_back(z / (rec.m_mol[i].Molecule.size() + lig.m_mol[i].Molecule.size()));
	}
	double X_mean{}, Y_mean{}, Z_mean{};
	for (size_t i{};i < X.size();++i)
	{
		X_mean += X[i];
		Y_mean += Y[i];
		Z_mean += Z[i];
	}
	X_mean /= X.size();Y_mean /= Y.size();Z_mean /= Z.size();
	for (size_t i{};i < rec.m_mol.size();++i)
	{
		double delta_x{ X_mean - X[i] }, delta_y{ Y_mean - Y[i] }, delta_z{ Z_mean - Z[i] };
		for (size_t j{};j < rec.m_mol[i].Molecule.size();++j)
		{
			rec.m_mol[i].Molecule[j].set_x(rec.m_mol[i].Molecule[j].get_x() + delta_x);
			rec.m_mol[i].Molecule[j].set_y(rec.m_mol[i].Molecule[j].get_y() + delta_y);
			rec.m_mol[i].Molecule[j].set_z(rec.m_mol[i].Molecule[j].get_z() + delta_z);
		}
		for (size_t j{};j < lig.m_mol[i].Molecule.size();++j)
		{
			lig.m_mol[i].Molecule[j].set_x(lig.m_mol[i].Molecule[j].get_x() + delta_x);
			lig.m_mol[i].Molecule[j].set_y(lig.m_mol[i].Molecule[j].get_y() + delta_y);
			lig.m_mol[i].Molecule[j].set_z(lig.m_mol[i].Molecule[j].get_z() + delta_z);
		}
	}
	return 0;
}
int impl_add_coms_2_mols(Multi_MOL& mol1, Multi_MOL& mol2, arguments& Arguments, size_t snap_index)
{
	if (Arguments.nt > 1)
	{
		thread t1(&Multi_MOL::add_coms, &mol1,Arguments.flag_topo_1, snap_index);
		thread t2(&Multi_MOL::add_coms, &mol2, Arguments.flag_topo_2, snap_index);
		t1.join();
		t2.join();
		return 0;
	}
	else
	{
		mol1.add_coms(Arguments.flag_topo_1, snap_index);
		mol2.add_coms(Arguments.flag_topo_2, snap_index);
		return 0;
	}
}

int filt_duplicate_e(vector<vector<data_out> >& data, vector<vector<data_out> >& data_processed)
{
	for (size_t i{};i<data.size();++i)
		for (size_t j{}; j < data[i].size(); ++j)
		{
			bool flag_in{ false };
			for (size_t k{}; k < data_processed.size(); ++k)
			{
				for (size_t l{}; l < data_processed[k].size(); ++l)
				{
					if (data_processed[k][l].chain == data[i][j].chain && data_processed[k][l].resnr == data[i][j].resnr)
					{
						flag_in = true; break;
					}
				}
				if (flag_in == true)break;
			}
			if (flag_in == false) data_processed[i].emplace_back(data[i][j]);
		}
	return 0;
}

bool check_in_energy_list(vector<data_out>& lg_ener_inter, string chain, size_t resnr)
{
	for (size_t i{};i < lg_ener_inter.size(); ++i)
	{
		if (chain == lg_ener_inter[i].chain && resnr == lg_ener_inter[i].resnr)
			return true;
	}
	return false;
}

bool sort_my_list_e(const data_out& a, const data_out& b)
{
	if (a.chain != b.chain)
		return a.chain < b.chain;
	else
		return a.resnr < b.resnr;
}

template<typename T>
size_t check_in_energy_res(vector<energy_res>& Energy_res, size_t _resnr, string _chain, T&& _e, T&& _v)
{
	for (size_t i{}; i < Energy_res.size(); ++i)
	{
		if (Energy_res[i].resnr == _resnr && Energy_res[i].chain == _chain)
			return i;
	}
	return Energy_res.size();
}

template<typename T, typename T2>
bool add_energy_res(vector<energy_res>& Energy_res, size_t _resnr, string _chain, T&& _e, T&& _v, force& _f_e, force& _f_v, T2&& _time)
{
	size_t pos{ check_in_energy_res(Energy_res,_resnr,_chain,_e,_v) };
	if (Energy_res.empty() || pos == Energy_res.size())
		Energy_res.emplace_back(_resnr, _chain, _e, _v, _f_e, _f_v, _time);
	else
		Energy_res[pos].push_back(_e, _v, _f_e, _f_v, _time);
	return true;
}

int print_energy_res(vector<energy_res>& Energy_res, string name, folders& paths, int file_num, const arguments& Arguments)
{
	for (size_t i{}; i < Energy_res.size(); ++i)
	{
		fstream out(paths.get_path(file_num)+"/"+name+"_out_energy_res_" + Energy_res[i].chain + to_string(Energy_res[i].resnr) + ".dat", ios::out);
		out << left << setw(10) << "#Time (ps)  " << "Total (" << Arguments.eu << ")   Elec (" << Arguments.eu << ")   Van der Waals (" << Arguments.eu << ")\n";
		
		for (size_t j{}; j < Energy_res[i].base.size(); ++j)
			out << left  << setw(10)  << Energy_res[i].base[j].time << setw(14) << (Energy_res[i].base[j].e_e+ Energy_res[i].base[j].e_v) / Arguments.eu_par
			<< setw(14) << setprecision(6) << Energy_res[i].base[j].e_e / Arguments.eu_par << setw(14) << setprecision(6) << Energy_res[i].base[j].e_v / Arguments.eu_par << '\n';
	}
	return 0;
}

int print_force_res(vector<energy_res>& Energy_res, string name, folders& paths, int file_num, const arguments& Arguments)
{
	for (size_t i{}; i < Energy_res.size(); ++i)
	{
		fstream out(paths.get_path(file_num) + "/" + name + "_out_force_res_" + Energy_res[i].chain + to_string(Energy_res[i].resnr) + ".dat", ios::out);
		out << left << setw(10) << "#Time (ps)  " << "Total (" << Arguments.fu << ")   Elec (" << Arguments.fu << ")   Van der Waals (" << Arguments.fu << ")\n";

		for (size_t j{}; j < Energy_res[i].base.size(); ++j)
			out << left << setw(10) << Energy_res[i].base[j].time 
			<< setw(14) << setprecision(6) << Arguments.fu_par * sqrt(square(Energy_res[i].base[j].F_elec.Fx + Energy_res[i].base[j].F_vdw.Fx) + square(Energy_res[i].base[j].F_elec.Fy + Energy_res[i].base[j].F_vdw.Fy) + square(Energy_res[i].base[j].F_elec.Fz + Energy_res[i].base[j].F_vdw.Fz))
			<< setw(14) << setprecision(6) << Arguments.fu_par * sqrt(square(Energy_res[i].base[j].F_elec.Fx) + square(Energy_res[i].base[j].F_elec.Fy) + square(Energy_res[i].base[j].F_elec.Fz))
			<< setw(14) << setprecision(6) << Arguments.fu_par * sqrt(square(Energy_res[i].base[j].F_vdw.Fx) + square(Energy_res[i].base[j].F_vdw.Fy) + square(Energy_res[i].base[j].F_vdw.Fz)) << '\n';
	}
	return 0;
}

int impl_print_emap(fstream& energy_file, arguments& Arguments, vector<vector<data_out> > & data_processed, vector<energy_res>& Energy_res,
	size_t num_snap, size_t i, size_t j, info& info_output)
{
	if (Arguments.print_energy_res == true && Arguments.flag_energy_same_force == false)
		add_energy_res(Energy_res, data_processed[i][j].resnr, data_processed[i][j].chain, data_processed[i][j].E_E, data_processed[i][j].E_V, 
			data_processed[i][j].F_elec, data_processed[i][j].F_vdw, 1. * num_snap * info_output.get_current_dt() + info_output.get_current_begin_time());
	if (Arguments.eu == "kcal/mol")
	{
		energy_file << data_processed[i][j].chain << left << setw(3) << data_processed[i][j].resnr << right << setw(14) << setprecision(5)
			<< data_processed[i][j].E_E / Arguments.eu_par << setw(15) << setprecision(5) << data_processed[i][j].E_V / Arguments.eu_par << '\n';
	}
	else
	{
		energy_file << data_processed[i][j].chain << left << setw(3) << data_processed[i][j].resnr << right << setw(14) << setprecision(5)
			<< data_processed[i][j].E_E << setw(15) << setprecision(5) << data_processed[i][j].E_V << '\n';
	}
	return 0;
}

void print_energy_map(size_t nt, vector<vector<data_out> >& data, fstream& energy_file, bool flag_all_mode, arguments& Arguments, 
	vector<energy_res>& Energy_res, size_t num_snap, info& info_output)
{
	vector<vector<data_out> > data_processed(data.size());

	filt_duplicate_e(data, data_processed);

	for (size_t i{}; i < data_processed.size();++i)
	{
		sort(data_processed[i].begin(), data_processed[i].end(), sort_my_list_e);
		for (size_t j{};j < data_processed[i].size();++j)
		{
			//temp << data_processed[i].size() << "  "<< data_processed[i][j].resnr << "   " << data_processed[i][j].E_V << "     " << num_snap*Arguments.dt + Arguments.begin_time << '\n';
			impl_print_emap(energy_file, Arguments, data_processed, Energy_res, num_snap, i, j, info_output);
		}
	}
	energy_file.close();
}

int impl_print_fmap(fstream& force_file, arguments& Arguments, vector<vector<data_out> > & data_processed, vector<energy_res>& Energy_res, 
	size_t num_snap, size_t i, size_t j, info& info_output)
{
	if (Arguments.print_force_res == true)
		add_energy_res(Energy_res, data_processed[i][j].resnr, data_processed[i][j].chain, data_processed[i][j].E_E, data_processed[i][j].E_V, data_processed[i][j].F_elec, data_processed[i][j].F_vdw, 
			1. * num_snap*info_output.get_current_dt() + info_output.get_current_begin_time());

	force_file << data_processed[i][j].chain << left << setw(3) << data_processed[i][j].resnr << right << setw(12) << setprecision(5)
		<< Arguments.fu_par * sqrt(square(data_processed[i][j].F_elec.Fx) + square(data_processed[i][j].F_elec.Fy) + square(data_processed[i][j].F_elec.Fz))
		<< setw(15) << setprecision(5) << Arguments.fu_par * sqrt(square(data_processed[i][j].F_vdw.Fx) + square(data_processed[i][j].F_vdw.Fy) + square(data_processed[i][j].F_vdw.Fz)) << '\n';
	return 0;
}

void print_force_map(size_t nt, vector<vector<data_out> >& data, fstream& force_file, bool flag_all_mode, arguments& Arguments,
	vector<energy_res>& Energy_res, size_t num_snap, info& info_output)
{
	vector<vector<data_out> > data_processed(nt);
	filt_duplicate_e(data, data_processed);
	for (size_t i{}; i < data_processed.size(); ++i)
	{
		sort(data_processed[i].begin(), data_processed[i].end(), sort_my_list_e);
		for (size_t j{}; j < data_processed[i].size(); ++j)
		{
			impl_print_fmap(force_file, Arguments, data_processed, Energy_res, num_snap, i, j, info_output);
		}
	}
	force_file.close();
}

std::istream& safeGetline(std::istream& is, std::string& t)
{
	t.clear();
	std::istream::sentry se(is, true);
	std::streambuf* sb = is.rdbuf();

	for (;;) {
		int c{ sb->sbumpc() };
		switch (c) {
		case '\n':
			return is;
		case '\r':
			if (sb->sgetc() == '\n')
				sb->sbumpc();
			return is;
		case EOF:
			// Also handle the case when the last line has no line ending
			if (t.empty())
				is.setstate(std::ios::eofbit);
			return is;
		default:
			t += (char)c;
		}
	}
}

bool check_in_list(vector<double>& dat, vector<vector<double> >& dat_is_checked, size_t& I)
{
	for (size_t i{};i < dat_is_checked.size();++i)
	{
		if (dat[0] - dat_is_checked[i][0]<0.01 && dat_is_checked[i][0] - dat[0] < 0.01)
		{
			I = i;
			return true;
		}
	}
	return false;
}

int post_proc_cscd(vector<string>& list_input_name)
{
	for (auto& input_name : list_input_name)
	{
		vector<vector<double> > Info;
		vector<size_t> Size;
		fstream input(input_name, ios::in);
		if (!input.is_open())
			return 1;
		for (string temp{};getline(input, temp);)
		{
			double dat{};
			vector<double> vec_dat;
			istringstream is(temp);
			size_t i;
			while (is >> dat)
				vec_dat.emplace_back(dat);
			if (Info.empty())
			{
				if (!vec_dat.empty())
				{
					Info.emplace_back(vec_dat);
					Size.emplace_back(1);
				}
			}
			else
			{
				if (check_in_list(vec_dat, Info, i))
				{
					for (size_t j{ 1 };j < Info[i].size();++j)
						Info[i][j] += vec_dat[j];
					Size[i] += 1;
				}
				else
				{
					Info.emplace_back(vec_dat);
					Size.emplace_back(1);
				}
			}
		}
		fstream out("processed_" + input_name, ios::out);
		out.precision(3);
		for (size_t i{};i < Info.size();++i)
		{
			out << setw(10) << fixed << Info[i][0];
			for (size_t j{ 1 };j < Info[i].size();++j)
				out << setw(12) << fixed << Info[i][j] / Size[i];
			out << '\n';
		}
		input.close();
		out.close();
	}
	return 0;
}

bool check_end_cal(arguments& Arguments, vector<string>& input_line, int& input_name)
{
	if (!input_line.empty())
	{
		if (input_line.size() > (input_name + 1 - Arguments.b_input))
			++input_name;
		else
		{
			return true;
		}
	}
	else
	{
		if (Arguments.flag_listfile == false && Arguments.flag_pattern_input == false)
			return true;
		++input_name;
	}
	return false;
}

int print_cscd(arguments& Arguments, all_cscd& out_dis, vector<string>& list_file_name)
{
	if (Arguments.cal_dis_sc_contact == false)
		return 1;
	else
	{
		out_dis.printResult(list_file_name);
		return 0;
	}
}

int find_maxforce_res(vector<energy_res>& Energy_res, string name, folders& paths, int file_num, const arguments& Arguments, vector<energy_res>& Energy_res_out)
{
	fstream out(paths.get_path(file_num) + "/" + name + "_out_max_force_res" + ".dat", ios::out);
	out << left << setw(10) << "#res" << "Total (" << Arguments.fu << ")   Elec (" << Arguments.fu << ")   Van der Waals (" << Arguments.fu << ") Time (" << Arguments.tu << ")\n";
	for (size_t i{}; i < Energy_res.size(); ++i)
	{
		double maxforce{ -10e9 };
		size_t max_pos{};
		for (size_t j{}; j < Energy_res[i].base.size(); ++j)
		{
			double total_force{ Arguments.fu_par * sqrt(square(Energy_res[i].base[j].F_elec.Fx + Energy_res[i].base[j].F_vdw.Fx) + square(Energy_res[i].base[j].F_elec.Fy + Energy_res[i].base[j].F_vdw.Fy) + square(Energy_res[i].base[j].F_elec.Fz + Energy_res[i].base[j].F_vdw.Fz)) };
			if (total_force > maxforce)
			{
				maxforce = total_force;
				max_pos = j;
			}
		}
		out << left << setw(6) << Energy_res[i].chain + to_string(Energy_res[i].resnr) << right << setw(12) << setprecision(6) << maxforce
			<< setw(12) << setprecision(6) << Arguments.fu_par * sqrt(square(Energy_res[i].base[max_pos].F_elec.Fx) + square(Energy_res[i].base[max_pos].F_elec.Fy) + square(Energy_res[i].base[max_pos].F_elec.Fz))
			<< setw(12) << setprecision(6) << Arguments.fu_par * sqrt(square(Energy_res[i].base[max_pos].F_vdw.Fx) + square(Energy_res[i].base[max_pos].F_vdw.Fy) + square(Energy_res[i].base[max_pos].F_vdw.Fz))
			<< setw(10) << Energy_res[i].base[max_pos].time << '\n';

		if (i >= Energy_res_out.size())Energy_res_out.emplace_back(Energy_res[i].resnr, Energy_res[i].chain, Energy_res[i].base[max_pos]);
		else
			Energy_res_out[i].emplace(Energy_res[i].base[max_pos]);
	}
	return 0;
}

int stat_maxforce_res(vector<energy_res>& Force_res_stat, string name, const info& infos, arguments& Arguments)
{
	fstream out(name + infos.get_stat_maxforce_name(), ios::out);
	string error{ Arguments.flag_use_CI == true ? "CI (95%)" : "SD" };
	out << left << setw(10) << "#res" << "Total (" << Arguments.fu << ") " << error << " (" << Arguments.fu << ") \n";
	for (size_t i{}; i < Force_res_stat.size(); ++i)
	{
		if (Force_res_stat[i].base.empty())continue;
		double sd_force{}, ave_total_force{};
		for (size_t j{}; j < Force_res_stat[i].base.size(); ++j)
		{
			ave_total_force += Arguments.fu_par * sqrt(square(Force_res_stat[i].base[j].F_elec.Fx + Force_res_stat[i].base[j].F_vdw.Fx) + square(Force_res_stat[i].base[j].F_elec.Fy + Force_res_stat[i].base[j].F_vdw.Fy)
				+ square(Force_res_stat[i].base[j].F_elec.Fz + Force_res_stat[i].base[j].F_vdw.Fz));
		}
		ave_total_force /= Force_res_stat[i].base.size();
		for (size_t j{}; j < Force_res_stat[i].base.size(); ++j)
		{
			sd_force += square(Arguments.fu_par * sqrt(square(Force_res_stat[i].base[j].F_elec.Fx + Force_res_stat[i].base[j].F_vdw.Fx) + square(Force_res_stat[i].base[j].F_elec.Fy + Force_res_stat[i].base[j].F_vdw.Fy)
				+ square(Force_res_stat[i].base[j].F_elec.Fz + Force_res_stat[i].base[j].F_vdw.Fz)) - ave_total_force);
		}
		sd_force = sqrt(sd_force / Force_res_stat[i].base.size());
		if (Arguments.flag_use_CI == true) sd_force = 1.96*sd_force / sqrt(Force_res_stat[i].base.size());
		out << left << setw(6) << Force_res_stat[i].chain + to_string(Force_res_stat[i].resnr)
			<< right << setw(12) << setprecision(6) << ave_total_force << setw(12) << setprecision(6) << sd_force << '\n';
	}
	return 0;
}

bool remove_double_counting(cache_sigma_epsilon& CachedData, vector<cache_energy_force>& EnergyForce)
{
	if (!CachedData.parameters.empty())
	{
		for (size_t i{}; i < CachedData.parameters.size(); ++i)
		{
			CachedData.parameters[i].elec_ener /= 2.;
			CachedData.parameters[i].vdw_ener /= 2.;
		}
	}
	for (size_t i{}; i < EnergyForce.size(); ++i)
	{
		EnergyForce[i].elec_ener /= 2.;
		EnergyForce[i].vdw_ener /= 2.;
	}
	return true;
}

string add_input_file_type(arguments& Arguments)
{
	if (Arguments.pdb_name.length() <= 4 || Arguments.pdb_name.substr(Arguments.pdb_name.length() - 4) != Arguments.get_input_file_type())
		return Arguments.pdb_name + Arguments.get_input_file_type();
	else
		return Arguments.pdb_name;
}

int process_time_of_infiles(Multi_MOL& pro_in, arguments& Arguments, info& info_output, vector<double>& time_of_snap)
{
	if (pro_in.m_mol.size() >= 2 && Arguments.dt == 0
		&& pro_in.m_mol[1].time_of_snap - pro_in.m_mol[0].time_of_snap > 0)
	{
		info_output.set_current_dt(pro_in.m_mol[1].time_of_snap - pro_in.m_mol[0].time_of_snap);
	}

	info_output.set_current_begin_time(pro_in.m_mol[0].time_of_snap);

	if (Arguments.flag_end_set == true)
		info_output.set_current_end_time(pro_in.m_mol[pro_in.m_mol.size() - 1].get_time());

	if (Arguments.flag_cat_result_multi_infile == false)
	{
		if (pro_in.m_mol.size() > time_of_snap.size())
			for (size_t i{ time_of_snap.size() }; i < pro_in.m_mol.size(); ++i)
			{
				time_of_snap.emplace_back(pro_in.m_mol[i].time_of_snap);
				if (Arguments.tu == "ns")time_of_snap[i] /= 1000.;
			}
	}
	else
	{
		for (size_t i{}; i < pro_in.m_mol.size(); ++i)
		{
			double current_snap_time{ time_of_snap.empty() ? 0 : time_of_snap[time_of_snap.size() - 1] };
			if (Arguments.tu == "ns")current_snap_time *= 1000.;

			double time_temp{info_output.get_current_dt() + current_snap_time };
			
			if (Arguments.tu == "ns")time_temp /= 1000.;
			time_of_snap.emplace_back(time_temp);
		}
	}
	return 0;
}

int process_adding_energies_forces(arguments& Arguments, int input_name, vector<double>& E_v, vector<double>& E_e, double& E_E_, double& E_V_, force& f_e_, force& f_v_
, vector<vector<double> > & E_v_vector, vector<vector<double> > & E_e_vector, vector<force>& Force_e, vector<force>& Force_v,
vector<vector<force> > & Force_e_vector, vector<vector<force> > & Force_v_vector, size_t num_snap)
{
	if ((Arguments.flag_pattern_input == false && Arguments.flag_listfile == false && Arguments.flag_all_folders == false) || input_name == Arguments.b_input
		|| Arguments.flag_cat_result_multi_infile == true)
	{
		E_v.emplace_back(E_V_);
		E_e.emplace_back(E_E_);
		E_e_vector.emplace_back(vector<double>{E_E_});
		E_v_vector.emplace_back(vector<double>{E_V_});
		Force_e.emplace_back(f_e_);
		Force_v.emplace_back(f_v_);
		Force_e_vector.emplace_back(vector<force>{f_e_});
		Force_v_vector.emplace_back(vector<force>{f_v_});
	}
	else
	{
		if (num_snap < E_v.size())
		{
			E_v[num_snap] += E_V_;
			E_e[num_snap] += E_E_;
			E_e_vector[num_snap].emplace_back(E_E_);
			E_v_vector[num_snap].emplace_back(E_V_);
			Force_e[num_snap] += f_e_;
			Force_v[num_snap] += f_v_;
			Force_e_vector[num_snap].emplace_back(f_e_);
			Force_v_vector[num_snap].emplace_back(f_v_);
		}
		else
		{
			cout << "WARNING! Number of snaps of " << Arguments.pdb_name << " is abnormal!\n";
			E_v.emplace_back(E_V_);
			E_e.emplace_back(E_E_);
			E_e_vector.emplace_back(vector<double>{E_E_});
			E_v_vector.emplace_back(vector<double>{E_V_});
			Force_e.emplace_back(f_e_);
			Force_v.emplace_back(f_v_);
			Force_e_vector.emplace_back(vector<force>{f_e_});
			Force_v_vector.emplace_back(vector<force>{f_v_});
		}
	}
	return 0;
}
