# Supplementary material for: Determination of Multidirectional Pathways for Ligand Release from the Receptor: A New Approach Based on Differential Evolution
Source: J Chem Theory Comput. 2022 May 5;18(6):3860–72. doi: 10.1021/acs.jctc.1c01158 (PMC9202309; doi:10.1021/acs.jctc.1c01158)
Supplement: Supplementary file 2 — ct1c01158_si_002.zip [file ct1c01158_si_002.zip › Example/gen_pulling_direction_source/miscellaneous.h]

#ifndef MISCELL_H
#define MISCELL_H
#include<utility>
#include"MOL.h"
#include"uti_func.h"
using namespace std;

struct force
{
	double Fx{}, Fy{}, Fz{};
	
	force() :Fx{}, Fy{}, Fz{} {}
	
	template<typename T>
	force(T&& fx, T&& fy, T&& fz) : Fx{ fx }, Fy{ fy }, Fz{ fz } {}

	force(const force& rhs) :Fx{ rhs.Fx }, Fy{ rhs.Fy }, Fz{ rhs.Fz } {}
	force(const force&& rhs) :Fx{ move(rhs.Fx) }, Fy{ move(rhs.Fy) }, Fz{ move(rhs.Fz) } {}

	template<typename T>
	void set(T&& fx, T&& fy, T&& fz) { Fx = forward<T>(fx); Fy = forward<T>(fy); Fz = forward<T>(fz);}

	force& add(double&& x, double&& y, double&& z)
	{
		Fx += x;
		Fy += y;
		Fz += z;
		return *this;
	}

	force operator+(const force& rhs) const
	{
		return force(this->Fx + rhs.Fx, this->Fy + rhs.Fy, this->Fz + rhs.Fz);
	}

	force operator-(const force& rhs) const
	{
		return force(this->Fx - rhs.Fx, this->Fy - rhs.Fy, this->Fz - rhs.Fz);
	}

	force operator+(const force&& rhs) const
	{
		return force(this->Fx + rhs.Fx, this->Fy + rhs.Fy, this->Fz + rhs.Fz);
	}

	force operator-(const force&& rhs) const
	{
		return force(this->Fx - rhs.Fx, this->Fy - rhs.Fy, this->Fz - rhs.Fz);
	}

	force& operator=(const force&& rhs)
	{
		Fx = move(rhs.Fx);
		Fy = move(rhs.Fy);
		Fz = move(rhs.Fz);
		return *this;
	}
	force& operator=(const force& rhs)
	{
		Fx = rhs.Fx;
		Fy = rhs.Fy;
		Fz = rhs.Fz;
		return *this;
	}
	force& operator +=(const force& rhs)
	{
		Fx += rhs.Fx;
		Fy += rhs.Fy;
		Fz += rhs.Fz;
		return *this;
	}
	force& operator +=(const force&& rhs)
	{
		Fx += move(rhs.Fx);
		Fy += move(rhs.Fy);
		Fz += move(rhs.Fz);
		return *this;
	}
	force& operator /=(const double di)
	{
		Fx /= di;
		Fy /= di;
		Fz /= di;
		return *this;
	}
	force& operator *=(const double op)
	{
		Fx *= op;
		Fy *= op;
		Fz *= op;
		return *this;
	}

	force operator/(const double di)
	{
		return force(Fx / di, Fy / di, Fz / di);
	}

	inline double modul() const 
	{
		return sqrt(square(Fx) + square(Fy) + square(Fz));
	}
};


struct h_group
{
	char name;
	size_t index;
	vector<size_t> h_index;
	h_group() :name{ '-' }, index{} {
		h_index.reserve(100);
	}
	int add_groups(const MOL& mol_in, const MOL& ref, size_t i, const size_t remain, char _name, double bond_length, vector<mol_info>& info);
};

struct h_groups
{
	std::vector<h_group> groups;
	int find_groups(const MOL& mol_in, const MOL& ref, vector<mol_info>& info, const arguments& Arguments);
	void print_group(int m);
};

struct hbonds_pos
{
	size_t index_mol;
	vector<size_t> index_rep;
	template<typename  T, typename T2>
	hbonds_pos(T&& index_mol, T2&& index_rep_) :index_mol{ static_cast<size_t>(index_mol) } { index_rep.emplace_back(index_rep_); }
};

struct data_out
{
	size_t resnr;
	double E_E, E_V;
	string chain;
	force F_elec, F_vdw;
	data_out() :resnr{}, E_E{}, E_V{}, chain{ "NULL" }, F_elec{}, F_vdw{} {}
	data_out(size_t _resnr, string ch, double ee, double ev) :resnr{ _resnr }, E_E{ ee }, E_V{ ev }, chain{ ch } {}
	data_out(size_t _resnr, string ch, double ee, double ev, force& felec, force& fvdw)
		:resnr{ _resnr }, E_E{ ee }, E_V{ ev }, chain{ ch }, F_elec {felec}, F_vdw{fvdw} {}
	data_out& operator=(const data_out& rhs)
	{
		resnr = rhs.resnr;
		E_E = rhs.E_E;
		E_V = rhs.E_V;
		chain = rhs.chain;
		F_elec = rhs.F_elec;
		F_vdw = rhs.F_vdw;
		return *this;
	}
};
struct energy_res_base
{
	double e_e, e_v, time;
	force F_elec, F_vdw;

	energy_res_base() :e_e{}, e_v{}, time{}, F_elec(), F_vdw() {}
	energy_res_base(const energy_res_base& rhs):e_e{rhs.e_e},e_v{rhs.e_v},time{rhs.time},F_elec{rhs.F_elec},F_vdw{rhs.F_vdw}{}
	template<typename T>
	energy_res_base(T&& _e, T&& _v) :e_e{ forward<T>(_e) }, e_v{ forward<T>(_v) } {}
	template<typename T>
	energy_res_base(T&& _e, T&& _v, force& _f_e, force& _f_v) : e_e{ forward<T>(_e) }, e_v{ forward<T>(_v) }, F_elec(_f_e), F_vdw(_f_v){}
	template<typename T, typename T2>
	energy_res_base(T&& _e, T&& _v, T2&& _t) : e_e{ forward<T>(_e) }, e_v{ forward<T>(_v) }, time{forward<T2>(_t)} {}
	template<typename T, typename T2>
	energy_res_base(T&& _e, T&& _v, force& _f_e, force& _f_v, T2&& _t) : e_e{ forward<T>(_e) }, e_v{ forward<T>(_v) }, time{ forward<T2>(_t) }
	,F_elec(_f_e), F_vdw(_f_v) {}
	energy_res_base& operator+=(const energy_res_base& rhs)
	{
		e_e += rhs.e_e;
		e_v += rhs.e_v;
		F_elec += rhs.F_elec;
		F_vdw += rhs.F_vdw;
		//time += rhs.time;
		return *this;
	}
};
struct energy_res
{
	vector<energy_res_base> base;
	size_t resnr;
	string chain;

	energy_res() :resnr{}, chain{} {}
	energy_res(size_t _res_nr, string _chain, energy_res_base& _base) :resnr{ _res_nr }, chain{ _chain } { base.emplace_back(_base); }
	energy_res(const energy_res& rhs) :resnr{ rhs.resnr }, chain{ rhs.chain } { base = rhs.base; }
	energy_res(const energy_res&& rhs) :resnr{ rhs.resnr }, chain{ rhs.chain } { base = move(rhs.base); }
	bool emplace(energy_res_base& _base)
	{
		base.emplace_back(_base);
		return true;
	}
	template<typename T>
	void push_back(T&& _e, T&& _v) { base.emplace_back(forward<T>(_e), forward<T>(_v)); }
	template<typename T>
	void push_back(T&& _e, T&& _v, force& _f_e, force& _f_v) { base.emplace_back(forward<T>(_e), forward<T>(_v), _f_e, _f_v); }
	template<typename T, typename T2>
	void push_back(T&& _e, T&& _v, T2&& _t) { base.emplace_back(forward<T>(_e), forward<T>(_v), forward<T2>(_t)); }
	template<typename T, typename T2>
	void push_back(T&& _e, T&& _v, force& _f_e, force& _f_v, T2&& _t) { base.emplace_back(forward<T>(_e), forward<T>(_v), _f_e, _f_v, forward<T2>(_t)); }
	template<typename T, typename T2>
	energy_res(size_t _resnr, string _chain, T&& _e, T&& _v, T2&& _t) : resnr(_resnr), chain(_chain)
	{
		base.emplace_back(forward<T>(_e), forward<T>(_v), forward<T2>(_t));
	}
	template<typename T, typename T2>
	energy_res(size_t _resnr, string _chain, T&& _e, T&& _v, force& _f_e, force& _f_v, T2&& _t) : resnr(_resnr), chain(_chain)
	{
		base.emplace_back(forward<T>(_e), forward<T>(_v), _f_e, _f_v, forward<T2>(_t));
	}
};

struct energy_groups
{
	vector<energy_res_base> base;
	string group_name;
	energy_groups() :group_name{ "unknown" } {}
	template<typename T>
	void push_back(T&& _e, T&& _v) { base.emplace_back(forward<T>(_e), forward<T>(_v)); }
	template<typename T>
	void push_back(T&& _e, T&& _v, force& _f_e, force& _f_v) { base.emplace_back(forward<T>(_e), forward<T>(_v), _f_e, _f_v); }
	template<typename T, typename T2>
	void push_back(T&& _e, T&& _v, T2&& _t) { base.emplace_back(forward<T>(_e), forward<T>(_v), forward<T2>(_t)); }
	template<typename T, typename T2>
	void push_back(T&& _e, T&& _v, force& _f_e, force& _f_v, T2&& _t) { base.emplace_back(forward<T>(_e), forward<T>(_v), _f_e, _f_v, forward<T2>(_t)); }
	template<typename T, typename T2>
	energy_groups(string name, T&& _e, T&& _v, T2&& _t) : group_name(name)
	{
		base.emplace_back(forward<T>(_e), forward<T>(_v), forward<T2>(_t));
	}
	template<typename T, typename T2>
	energy_groups(string name, T&& _e, T&& _v, force& _f_e, force& _f_v, T2&& _t) : group_name(name)
	{
		base.emplace_back(forward<T>(_e), forward<T>(_v), _f_e, _f_v, forward<T2>(_t));
	}
	int push(energy_res_base& rhs, string name_group1, string name_group2)
	{
		base.emplace_back(rhs);
		group_name = name_group1+"-"+name_group2;
		return 0;
	}
};

#endif
