# Supplementary material for: Determination of Multidirectional Pathways for Ligand Release from the Receptor: A New Approach Based on Differential Evolution
Source: J Chem Theory Comput. 2022 May 5;18(6):3860–72. doi: 10.1021/acs.jctc.1c01158 (PMC9202309; doi:10.1021/acs.jctc.1c01158)
Supplement: Supplementary file 2 — ct1c01158_si_002.zip [file ct1c01158_si_002.zip › Example/gen_pulling_direction_source/MOL.cpp]

#include"Multi_MOL.h"
#include<fstream>
#include<iostream>
using namespace std;
MOL& MOL::operator=(const MOL& rhs)
{
	this->Molecule = rhs.Molecule;
	this->Com = rhs.Com;
	this->time_of_snap = rhs.time_of_snap;
	this->Box = rhs.Box;
	this->force_f = rhs.force_f;
	this->mol_type = rhs.mol_type;
	this->list_h_bonds = rhs.list_h_bonds;
	return *this;
}
MOL& MOL::operator=(const MOL&& rhs)
{
	Molecule = std::move(rhs.Molecule);
	Com = std::move(rhs.Com);
	time_of_snap = rhs.time_of_snap;
	Box = std::move(rhs.Box);
	list_h_bonds = std::move(rhs.list_h_bonds);
	force_f = rhs.force_f;
	mol_type = rhs.mol_type;
	return *this;
}

void MOL::get_centroid(double* com)
{
	com[0] = 0.;com[1] = 0.;com[2] = 0.;
	for (size_t i{};i < Molecule.size();++i)
	{
		com[0] += Molecule[i].get_x();
		com[1] += Molecule[i].get_y();
		com[2] += Molecule[i].get_z();
	}
	com[0] /= Molecule.size();com[1] /= Molecule.size();com[2] /= Molecule.size();
}
string Multi_MOL::check_head_tail_res(index& in, size_t pos_res)
{
	if (in.get_type_base(pos_res) == "protein")
	{
		if (info[in.get_res_pos_e(pos_res) - 1].get_atom().find("N") != string::npos
			&& info[in.get_res_pos_e(pos_res)].get_atom().find("H") != string::npos 
			&& info[in.get_res_pos_e(pos_res) + 1].get_atom().find("H") != string::npos
			&& info[in.get_res_pos_e(pos_res) + 2].get_atom().find("H") != string::npos)
			return "nterminal";
		size_t remain{ in.get_res_pos_e(pos_res) + 60 >= info.size() ? info.size() : in.get_res_pos_e(pos_res) + 60 }, pos{};
		for (size_t i = in.get_res_pos_e(pos_res) - 1;i < remain;++i)
		{
			if (info[in.get_res_pos_e(pos_res) - 1].get_resnr() != info[i].get_resnr())
			{
				pos = i;
				break;
			}

		}
		if (pos == 0)pos = info.size();
		if (info[pos - 3].get_atom().find("C") != string::npos 
			&& info[pos - 1].get_atom().find("O") != string::npos
			&& info[pos - 2].get_atom().find("O") != string::npos)
			return "cterminal";
		return "normal";
	}
	if (in.get_type_base(pos_res) == "dna" || in.get_type_base(pos_res) == "rna")
	{
		int flag_poo{}, flag_h3t{}, flag_h5t{};
		size_t remain{ in.get_res_pos_e(pos_res) + 50 >= info.size() ? info.size() : in.get_res_pos_e(pos_res) + 50 };
		for (size_t i = in.get_res_pos_e(pos_res) - 1; (i < remain) && (info[in.get_res_pos_e(pos_res) - 1].get_resnr() == info[i].get_resnr()); ++i)
		{
			if (info[i].get_atom() == "P" || info[i].get_atom() == "O1P" || info[i].get_atom() == "O2P")
				++flag_poo;
			if (info[i].get_atom() == "H3T")
				++flag_h3t;
			if (info[i].get_atom() == "H5T")
				++flag_h5t;
		}
		if (flag_h3t == 0 && 1 == flag_h5t)
			return "5terminal";
		if (1 == flag_h3t && 1 == flag_h5t)
			return "nsingle";
		if (3 == flag_poo && 0 == flag_h3t)
			return "normal";
		if (3 == flag_poo && 1 == flag_h3t)
			return "3terminal";
	}
	return "ligand";
}
int Multi_MOL::emplace(size_t i, box& box_type, double time, string force_f, mol_info&& info_in, molecule&& mol_in)
{
	this->force_f = force_f;
	if (i < m_mol.size())
		m_mol[i].Molecule.emplace_back(move(mol_in));
	else
	{
		m_mol.emplace_back(move(mol_in), box_type, time, force_f);
	}

	if (m_mol.size() <= 1)
		info.emplace_back(move(info_in));
	return 0;
}
int Multi_MOL::emplace(size_t i, box& box_type, double time, string force_f, mol_info& info_in, molecule& mol_in, string _mol_type)
{
	this->force_f = force_f;
	if (i < m_mol.size())
		m_mol[i].Molecule.emplace_back(mol_in);
	else
	{
		m_mol.emplace_back(mol_in, box_type, time, force_f, _mol_type);
	}

	if (m_mol.size() <= 1)
		info.emplace_back(info_in);
	return 0;
}

int Multi_MOL::emplace(size_t i, box& box_type, double time, string force_f, mol_info& info_in, molecule&& mol_in, string _mol_type)
{
	this->force_f = force_f;
	if (i < m_mol.size())
		m_mol[i].Molecule.emplace_back(move(mol_in));
	else
	{
		m_mol.emplace_back(move(mol_in), box_type, time, force_f, _mol_type);
	}

	if (m_mol.size() <= 1)
		info.emplace_back(info_in);
	return 0;
}

void Multi_MOL::pbc_prob(Multi_MOL& lig, size_t i, size_t num_threads)
{
	if (num_threads == 0)
		num_threads = 1;
	for (size_t j{ i * m_mol.size() / num_threads }; j < (i + 1)*m_mol.size() / num_threads; ++j)
		solve_pbc(m_mol[j].Molecule, lig.m_mol[j].Molecule, m_mol[j].Box);
}
void Multi_MOL::imp_post_proc(int begin, int end, string type, const amino_acid& amine)
{
	if (type == "AMBER")
	{
		post_process_coordinates(amine);
	}
	else if (type == "GROMOS")
	{
		post_process_coordinates_gromos(amine);
	}
	else if (type == "lig")
	{
		post_process_coordinates_lig();
	}
	else if (type == "CHARMM")
	{
		post_process_coordinates_charmm(amine);
	}
	else if (type == "protein" || type == "complex")
	{
		post_process_coordinates_user_define(type);
	}
	else // (type == "OPLSAA")
	{
		post_process_coordinates_oplsaa(amine);
	}
}
int Multi_MOL::wrapper_impl_post_proc(arguments& Arguments, string type, const amino_acid& amine)
{
	this->imp_post_proc(0, 1, type, amine);

	if (Arguments.flag_sidechain == true)
		this->check_side_chain(Arguments);
	return 0;
}
int Multi_MOL::add_coms(bool flag, size_t snap_index)
{
	size_t anum{};
	if (flag == false)
	{
		for (size_t i{}; i < Index.size() - 1; ++i)
			for (size_t j{}; j < Index[i].get_size_v(); ++j)
			{
				m_mol[snap_index].Com.emplace_back(Index[i].get_res_x_e(j), Index[i].get_res_y_e(j), Index[i].get_res_z_e(j), Index[i].get_chain(), 
					Index[i].get_res_name_e(j), Index[i].get_res_num_e(j),Index[i].get_res_pos_e(j), info[anum].get_chainnum());
				++anum;
			}
		return 0;
	}
	else
	{
		for (size_t j{}; j < Index[0].get_size_v(); ++j)
		{
			m_mol[snap_index].Com.emplace_back(Index[0].get_res_x_e(j), Index[0].get_res_y_e(j), Index[0].get_res_z_e(j), Index[0].get_chain()
				, Index[0].get_res_name_e(j), Index[0].get_res_num_e(j), Index[0].get_res_pos_e(j), info[anum].get_chainnum());
			++anum;
		}
		return 0;
	}
}
int Multi_MOL::gen_vector_parameters()
{
	if (m_mol.empty() || !parameters.empty())
		return 1;
	else
	{
		this->parameters = vector<Multi_MOL_parameters>(info.size()); 
		return 0;
	}
}

int Multi_MOL::com_mol(const size_t num_snap, double* com) const
{
	double mol_mass{};
	for (size_t i{}; i < m_mol[num_snap].get_mol_size(); ++i)
	{
		double mass{ parameters[i].get_mass() };
		com[0] += m_mol[num_snap].Molecule[i].get_x()*mass;
		com[1] += m_mol[num_snap].Molecule[i].get_y()*mass;
		com[2] += m_mol[num_snap].Molecule[i].get_z()*mass;
		mol_mass += mass;
	}
	for (size_t i{}; i < 3; ++i) com[i] /= mol_mass;
	return 0;
}

int Multi_MOL::check_side_chain(arguments& Arguments)
{
	if (Arguments.nt < 2 || Index.size()<5)
		this->helper_check_side_chain(Arguments, 0,Index.size()-1);
	else
	{
		vector<thread> threads(Arguments.nt);
		for (size_t i{}; i < Arguments.nt; ++i)
			threads[i] = thread(&Multi_MOL::helper_check_side_chain, &(*this), ref(Arguments), i*(Index.size() - 1) / Arguments.nt, (i + 1)*(Index.size() - 1) / Arguments.nt);
		for (auto& t : threads)t.join();
	}
	return 0;
}

int Multi_MOL::helper_check_side_chain(arguments& Arguments, size_t begin, size_t end)
{
	for (size_t i{ begin }; i < end; ++i)
		for (size_t j{}; j < Index[i].get_size_v(); ++j)
			if (Arguments.flag_sidechain == true && Index[i].get_type_base(j) == "protein")
			{
				size_t end_pos{ j + 1 >= Index[i].get_size_v() ? Index[i + 1].get_res_pos_e(0) - 1 : Index[i].get_res_pos_e(j + 1) - 1 };
				for (size_t k{ Index[i].get_res_pos_e(j) - 1 }; k < end_pos; ++k)
					info[k].check_side_chain();
			}
	return 0;
}

int Multi_MOL::set_chainnum()
{
	size_t chainid{}, anum{};
	for (size_t i{}; i < this->Index.size() - 1; ++i)
	{
		for (size_t j{}; j < this->Index[i].get_size_v(); ++j)
		{
			if (anum >= info.size()) {
				cout << "overflow info!\n"; return 1;
			}
			this->info[anum].set_chainnum(chainid);
			++anum;
		}
		++chainid;
	}
	return 0;
}

int MOL::translate(double x, double y, double z)
{
	for (auto& atom : Molecule)
	{
		atom.set_x(atom.get_x() + x);
		atom.set_y(atom.get_y() + y);
		atom.set_z(atom.get_z() + z);
	}
	return 0;
}

bool MOL::mindist_mol(MOL& lig, arguments& Arguments, de_arg& DE_arg)
{
	if (Arguments.flag_de_auto_term == true && DE_arg.flag_old_vec == true)
	{
		double mindist{ 10000. };
		for (auto& a : Molecule)
			for (auto& a_rhs : lig.Molecule)
			{
				double d{ a.dis_2_atoms(a_rhs) };
				if (d < mindist)
					mindist = d;
			}
		cout << mindist << '\n';
		if (mindist > Arguments.d_standard)
			return true;
		else
			return false;
	}
	else
		return false;
}
