# Supplementary material for: Determination of Multidirectional Pathways for Ligand Release from the Receptor: A New Approach Based on Differential Evolution
Source: J Chem Theory Comput. 2022 May 5;18(6):3860–72. doi: 10.1021/acs.jctc.1c01158 (PMC9202309; doi:10.1021/acs.jctc.1c01158)
Supplement: Supplementary file 2 — ct1c01158_si_002.zip [file ct1c01158_si_002.zip › Example/gen_pulling_direction_source/molecule.h]

#ifndef PROTEIN_H
#define PROTEIN_H
#include<string>
#include <utility>
#include<cmath>
#include"uti_func.h"
using namespace std;
class molecule
{
public:
	molecule() : x{ }, y{ }, z{  }{}
	template<typename T2>
	molecule( T2&& _x, T2&& _y, T2&& _z):x{ std::forward<T2>(_x) }, y{ std::forward<T2>(_y) }, z{ std::forward<T2>(_z) }
	{}
	molecule(const molecule& RHS) : x{ RHS.x }, y{ RHS.y }, z{ RHS.z }{}
	molecule(const molecule&& RHS): x{std::move(RHS.x) }, y{ std::move(RHS.y) }, z{ std::move(RHS.z) } {}
	molecule& operator=(const molecule& rhs)
	{
		x = rhs.x;y = rhs.y;z = rhs.z;
		return *this;
	}
	molecule& operator=(const molecule&& rhs)
	{
		x = std::move(rhs.x);y = std::move(rhs.y);z = std::move(rhs.z);
		return *this;
	}
	~molecule() =default;
	template<typename T>
	void set_x(T&& X){ x = std::forward<T>(X); }
	const double get_x() const { return x; }
	template<typename T>
	void set_y(T&& Y){ y = std::forward<T>(Y); }
	const double get_y() const { return y; }
	template<typename T>
	void set_z(T&& Z){ z = std::forward<T>(Z); }
	const double get_z()const { return z; }
	template<typename T1, typename T2, typename T3>
	void set_coor(T1&& _x, T2&& _y, T3&& _z)
	{
		x = std::forward<T1>(_x);
		y = std::forward<T2>(_y);
		z = std::forward<T3>(_z);
	}
	inline const double dis_2_atoms(const molecule& rhs) const { return sqrt(square(x - rhs.x) + square(y - rhs.y) + square(z - rhs.z)); }
private:
	double x, y, z;
};
#endif
