# Supplementary material for: Determination of Multidirectional Pathways for Ligand Release from the Receptor: A New Approach Based on Differential Evolution
Source: J Chem Theory Comput. 2022 May 5;18(6):3860–72. doi: 10.1021/acs.jctc.1c01158 (PMC9202309; doi:10.1021/acs.jctc.1c01158)
Supplement: Supplementary file 2 — ct1c01158_si_002.zip [file ct1c01158_si_002.zip › Example/gen_pulling_direction_source/MOL_para.h]

#ifndef MOL_PARA_H
#define MOL_PARA_H
#include<utility>
using namespace std;
class Multi_MOL_parameters
{
	double charge{}, radius{}, sigma{}, epsilon{}, mass{1.};
public:
	Multi_MOL_parameters() :charge{}, radius{}, sigma{}, epsilon{}, mass{ 1. } {};
	Multi_MOL_parameters(const Multi_MOL_parameters& rhs):charge{rhs.charge},radius{rhs.radius},sigma{rhs.sigma},epsilon{rhs.epsilon},mass{rhs.mass}{}
	template<typename T1,typename T2, typename T3, typename T4, typename T5>
	Multi_MOL_parameters(T1&& _charge, T2&& _radius, T3&& _sigma, T4&& _epsilon, T5&& _mass) :
		charge{ forward<T1>(_charge) }, radius{ forward<T2>(_radius) }, sigma{ forward<T3>(_sigma) }, epsilon{ forward<T4>(_epsilon) }, mass{ forward<T5>(_mass) } {}
	template<typename T1, typename T2, typename T3, typename T4, typename T5>
	void set_data(T1&& _charge, T2&& _radius, T3&& _sigma, T4&& _epsilon, T5&& _mass) 
	{
		charge = forward<T1>(_charge);
		radius = forward<T2>(_radius);
		sigma = forward<T3>(_sigma);
		epsilon = forward<T4>(_epsilon);
		mass = forward<T5>(_mass);
	}
	template<typename T>
	void set_charge(T&& _charge) { charge = forward<T>(_charge); }
	template<typename T>
	void set_mass(T&& _mass) { mass = forward<T>(_mass); }
	template<typename T, typename T2, typename T3>
	void set_epsilon_sigma_radius(T&& _epsilon, T2&& _sigma, T3&& _radius)
	{
		epsilon = _epsilon;
		sigma = _sigma;
		radius = _radius;
	}
	const double get_mass() const { return mass; }
	const double get_charge() const { return charge; }
	const double get_radius() const { return radius; }
	const double get_epsilon() const { return epsilon; }
	const double get_sigma() const { return sigma; }
};
#endif
