# Supplementary material for: Determination of Multidirectional Pathways for Ligand Release from the Receptor: A New Approach Based on Differential Evolution
Source: J Chem Theory Comput. 2022 May 5;18(6):3860–72. doi: 10.1021/acs.jctc.1c01158 (PMC9202309; doi:10.1021/acs.jctc.1c01158)
Supplement: Supplementary file 2 — ct1c01158_si_002.zip [file ct1c01158_si_002.zip › Example/gen_pulling_direction_source/Multi_MOL.cpp]

#include"Multi_MOL.h"
#include<iostream>
void Multi_MOL::post_process_coordinates_user_define(string type)
{
	mol_type = type;
	generate_index();
}
Multi_MOL::Multi_MOL(const Multi_MOL& rhs) :mol_type{ rhs.mol_type }, force_f{ rhs.force_f }, Index{ rhs.Index }
, parameters{ rhs.parameters }, info{ rhs.info }, m_mol{ rhs.m_mol } {}

Multi_MOL& Multi_MOL::operator=(const Multi_MOL& rhs)
{
	this->mol_type = rhs.mol_type;
	this->force_f = rhs.force_f;
	if (!rhs.parameters.empty())
		this->parameters = rhs.parameters;
	this->Index = rhs.Index;
	this->m_mol = rhs.m_mol;
	this->info = rhs.info;
	return *this;
}

Multi_MOL& Multi_MOL::operator=(Multi_MOL&& rhs)
{
	this->mol_type = move(rhs.mol_type);
	this->force_f = move(rhs.force_f);
	if (!rhs.parameters.empty())
		this->parameters = move(rhs.parameters);
	this->Index = move(rhs.Index);
	this->m_mol = move(rhs.m_mol);
	this->info = move(rhs.info);
	return *this;
}
