# Supplementary material for: Determination of Multidirectional Pathways for Ligand Release from the Receptor: A New Approach Based on Differential Evolution
Source: J Chem Theory Comput. 2022 May 5;18(6):3860–72. doi: 10.1021/acs.jctc.1c01158 (PMC9202309; doi:10.1021/acs.jctc.1c01158)
Supplement: Supplementary file 2 — ct1c01158_si_002.zip [file ct1c01158_si_002.zip › Example/gen_pulling_direction_source/new_emap.h]

#ifndef NEW_EMAP_H
#define NEW_EMAP_H
#include"miscellaneous.h"
#include"folder.h"
#include"info.h"
#include<vector>
#include<string>
#include<utility>
using namespace std;

struct pair_res
{
	size_t resnr_mol1, resnr_mol2;
	string chain_mol1, chain_mol2;
	pair_res(size_t _resnr1, size_t _resnr2, string _chain1, string _chain2) :resnr_mol1{ _resnr1 }, resnr_mol2{ _resnr2 }
		, chain_mol1{ _chain1 }, chain_mol2{ _chain2 } {}
};
struct emap_per_res
{
	data_out Res;
	string resname, chain;
	size_t resnr;
	emap_per_res() :resnr{}, resname{ "NULL" }, chain{ "NULL" }, Res{} {}
	emap_per_res(size_t _resnr, string _resname, string _chain, data_out& _inres) :resnr{ _resnr }, resname{ _resname }
		, chain{ _chain }, Res{ _inres } {}
	emap_per_res(size_t _resnr, string _resname, string _chain, data_out&& _inres) :resnr{ _resnr }, resname{ _resname }
		, chain{ _chain }, Res{ move(_inres) } {}
};

struct multi_emap_per_res
{
	vector<emap_per_res> ResList;
	size_t time_of_snap;
	multi_emap_per_res() :time_of_snap{} {
		ResList.reserve(200);
	}
	multi_emap_per_res(size_t num_snap) :time_of_snap{ num_snap }
	{
		ResList.reserve(200);
	}
};

struct multi_snap_emap
{
	vector<multi_emap_per_res> emap_pdb;
	int create_res_list_uni(vector<pair_res>& list_uni_res);
	int create_output_files(vector<pair_res> list_uni_res, vector<fstream>& emap_files, vector<fstream>& ave_emap_files, 
		const info& info_out, const folders& paths, int input_name, const arguments& Arguments);
	int ana_emap(const arguments& Arguments, const info& info_out, const folders& paths, int input_name);
};
#endif // !NEW_EMAP_H
