# Supplementary material for: Determination of Multidirectional Pathways for Ligand Release from the Receptor: A New Approach Based on Differential Evolution
Source: J Chem Theory Comput. 2022 May 5;18(6):3860–72. doi: 10.1021/acs.jctc.1c01158 (PMC9202309; doi:10.1021/acs.jctc.1c01158)
Supplement: Supplementary file 2 — ct1c01158_si_002.zip [file ct1c01158_si_002.zip › Example/gen_pulling_direction_source/out_energy.cpp]

#include<iostream>
#include<fstream>
#include<cmath>
#include<vector>
#include<iomanip>
#include"arguments.h"
#include"uti_func.h"
#include"folder.h"
using namespace std;
int print_energy_time(vector<double>& E_e, vector<double>& E_v, vector<double>& time_of_snap, vector<vector<double> >& E_e_vector, vector<vector<double> >& E_v_vector, arguments& Arguments, int input_name);
int out(vector<double>& E_e, vector<double>& E_v, vector<double>& time_of_snap, fstream& cal_out, arguments& Arguments, int input_name, vector<vector<double> >& E_e_vector, vector<vector<double> >& E_v_vector)
{
	if (Arguments.eu == "kcal/mol")
	{
		for (size_t i{}; i < E_e.size(); ++i)
		{
			E_e[i] /= Arguments.eu_par;
			E_v[i] /= Arguments.eu_par;
		}
		for (size_t i{};i<E_e_vector.size();++i)
			for (size_t j{};j < E_e_vector[i].size();++j)
			{
				E_e_vector[i][j] /= Arguments.eu_par;
				E_v_vector[i][j] /= Arguments.eu_par;
			}
	}
	double elec_total{}, vdw_total{}, SD_e_temp{}, SD_v_temp{};
	for (int i{}; i < E_e.size(); i++)
	{
		elec_total = elec_total + E_e[i];
		vdw_total = vdw_total + E_v[i];
	}
	double elec_mean{ elec_total / E_e.size() };
	double vdw_mean{ vdw_total / E_v.size() };
	for (int i = 0; i < E_e.size(); i++)
	{
		SD_e_temp += square(E_e[i] - elec_mean);
		SD_v_temp += square(E_v[i] - vdw_mean);
	}
	SD_e_temp = sqrt(SD_e_temp / ((E_e.size())));
	SD_v_temp = sqrt(SD_v_temp / ((E_v.size())));

	if ((Arguments.flag_pattern_input == true || Arguments.flag_listfile == true || Arguments.flag_all_folders == true) && input_name != Arguments.b_input)
	{
		elec_mean /= (input_name - Arguments.b_input + 1);
		vdw_mean /= (input_name - Arguments.b_input + 1);
		SD_e_temp /= (input_name - Arguments.b_input + 1);
		SD_v_temp /= (input_name - Arguments.b_input + 1);
		for (size_t i{};i < E_e.size();++i)
		{
			E_e[i] /= (input_name - Arguments.b_input + 1);
			E_v[i] /= (input_name - Arguments.b_input + 1);
		}
		cal_out << "Energy is averaged from " << input_name - Arguments.b_input + 1 << " files.\n";
		cout << "Energy is averaged from " << input_name - Arguments.b_input + 1 << " files.\n";
		cal_out << "Average Electrostatic energy: " << elec_mean << " " << Arguments.eu << ". Standard error: " << SD_e_temp / sqrt(E_e.size()) << " " << Arguments.eu << ". Confidence interval (95%): " << 1.96 * SD_e_temp / sqrt(E_e.size()) << " " << Arguments.eu << '\n';
		cal_out << "Average Van der waals energy: " << vdw_mean << " " << Arguments.eu << ". Standard error: " << SD_v_temp / sqrt(E_v.size()) << " " << Arguments.eu << ". Confidence interval (95%): " << 1.96 * SD_v_temp / sqrt(E_v.size()) << " " << Arguments.eu << '\n';
	}
	else
	{
		cal_out << "Average Electrostatic energy: " << elec_mean << " " << Arguments.eu << ". Standard deviation: " << SD_e_temp << " "<< Arguments.eu << ". Confidence interval (95%): " << 1.96 * SD_e_temp / sqrt(E_e.size()) << " " << Arguments.eu <<"\n";
		cal_out << "Average Van der waals energy: " << vdw_mean << " " << Arguments.eu<< ". Standard deviation: " << SD_v_temp << " " << Arguments.eu  << ". Confidence interval (95%): " << 1.96 * SD_v_temp / sqrt(E_v.size()) << " " << Arguments.eu << "\n";
	}
	cal_out.close();
	cout << "Average electrostatic energy: " << elec_mean << " " << Arguments.eu <<"\n";
	cout << "Average Van der waals energy: " << vdw_mean << " "<< Arguments.eu <<"\n";
	fstream out_xvg;
	out_xvg.open("cal.xvg", ios::out);
	out_xvg << "@    title \"Energy\"\n";
	out_xvg << "@    xaxis label \"Time (" << Arguments.tu << ")\"\n";
	out_xvg << "@    yaxis label \"Energy (" << Arguments.eu<< ")\"\n";
	out_xvg << "@ s0 legend \"Time\"\n";
	out_xvg << "@ s1 legend \"Electrostatic\"\n";
	out_xvg << "@ s2 legend \"Van der Waal\"\n";
	out_xvg << "@ s3 legend \"Total energy\"\n";
	out_xvg << setw(6) << "#  "<< Arguments.tu <<" " << setw(9) << "Elec ("<< Arguments.eu<< ")" << setw(9) << "VdW (" << Arguments.eu <<")" << setw(9) << "Total (" << Arguments.eu <<")" << '\n';
	for (int i = 0; i < E_e.size(); ++i)
		out_xvg << setw(6) << time_of_snap[i] << setw(17) << E_e[i] << setw(17) << E_v[i] << setw(17) << (E_e[i] + E_v[i]) << '\n';
	out_xvg.close();
	
	print_energy_time(E_e, E_v, time_of_snap, E_e_vector, E_v_vector, Arguments, input_name);
	return 0;
}
int print_energy_time(vector<double>& E_e, vector<double>& E_v, vector<double>& time_of_snap, vector<vector<double> >& E_e_vector, vector<vector<double> >& E_v_vector, arguments& Arguments, int input_name)
{
	fstream elec_out("electrostatic.dat", ios::out);
	fstream vdw_out("vanderwaals.dat", ios::out);
	fstream total_e("total_energy.dat", ios::out);
	string error_u{ Arguments.flag_use_CI == true ? " CI(95 %) (" : " SD (" };
	total_e << setw(6) << "#   " << Arguments.tu << setw(8) << "TotE (" << Arguments.eu << ")" << setw(14) << error_u << Arguments.eu << ")\n";
	elec_out << setw(6) << "#   "<< Arguments.tu << setw(8) << "ESP (" << Arguments.eu << ")" << setw(14) << error_u << Arguments.eu << ")\n";
	vdw_out << setw(6) << "#   "<< Arguments.tu << setw(8) << "VDW (" << Arguments.eu  << ")" << setw(14) << error_u << Arguments.eu << ")\n";
	if ((Arguments.flag_pattern_input == true || Arguments.flag_listfile == true || Arguments.flag_all_folders == true) && input_name != Arguments.b_input)
	{
		vector<double> SD_e, SD_v, SD_t;
		for (size_t i{}; i < E_v_vector.size(); ++i)
		{
			double sde{}, sdv{}, sdt{};
			for (size_t j{}; j < E_v_vector[i].size(); ++j)
			{
				sde += square(E_e[i] - E_e_vector[i][j]);
				sdv += square(E_v[i] - E_v_vector[i][j]);
				sdt += square(E_e[i] + E_v[i] - E_e_vector[i][j] - E_v_vector[i][j]);
			}
			SD_e.emplace_back(sqrt(sde / (E_e_vector[i].size())));
			SD_v.emplace_back(sqrt(sdv / (E_v_vector[i].size())));
			SD_t.emplace_back(sqrt(sdt / (E_v_vector[i].size())));
		}
		for (size_t i{}; i < E_e.size(); ++i)
		{
			double sde{ Arguments.flag_use_CI == true ? 1.96 * SD_e[i] / sqrt(E_e_vector[i].size()) : SD_e[i] },
				sdvdw{ Arguments.flag_use_CI == true ? 1.96 * SD_v[i] / sqrt(E_v_vector[i].size()) : SD_v[i] },
				sdtot{ Arguments.flag_use_CI == true ? 1.96 * SD_t[i] / sqrt(E_v_vector[i].size()) : SD_t[i] };

			elec_out << setw(6) << time_of_snap[i] << setw(17) << E_e[i] << setw(17) << sde  << '\n';
			vdw_out << setw(6) << time_of_snap[i] << setw(17) << E_v[i] << setw(17) <<  sdvdw << '\n';
			total_e << setw(6) << time_of_snap[i] << setw(17) << E_e[i] + E_v[i] << setw(17) <<  sdtot  << '\n';
		}
	}
	else
	{
		for (size_t i{}; i < E_e.size(); ++i)
		{
			elec_out << setw(6) << time_of_snap[i] << setw(17) << E_e[i] << '\n';
			vdw_out << setw(6) << time_of_snap[i] << setw(17) << E_v[i] << '\n';
			total_e << setw(6) << time_of_snap[i] << setw(17) << E_e[i] + E_v[i] << '\n';
		}
	}
	elec_out.close();
	vdw_out.close();
	total_e.close();
	return 0;
}

int folders::out_to_folders(vector<double>& E_e, vector<double>& E_v, vector<double>& time_of_snap, vector<vector<double> >& E_e_vector, 
	vector<vector<double> >& E_v_vector, arguments& Arguments)
{
	if (Arguments.flag_separation_results == false)
		return 1;
	fstream stat_out_elec("stat_energy_elec.dat", ios::out), stat_out_vdw("stat_energy_vdw.dat",ios::out);
	stat_out_elec << setw(25) << "# folder name" << "   elec (" << Arguments.eu << ")   " << "SD (" << Arguments.eu << ") CI (95%) ("<< Arguments.eu <<")\n";
	stat_out_vdw << setw(25) << "# folder name" << "   vdw (" << Arguments.eu << ")   SD (" << Arguments.eu <<") CI (95%) (" << Arguments.eu << ")\n";
	for (size_t i{}; i < paths.size(); ++i)
	{
		fstream out_elec(paths[i].string() + "/electrostatic.dat", ios::out);
		fstream out_vdw(paths[i].string() + "/vanderwaals.dat", ios::out);
		fstream total_energy(paths[i].string() + "/total_energy.dat", ios::out);
		out_elec << "# Time (" << Arguments.tu << ") " << setw(17) << "Electrostatic Energy (" << Arguments.eu << ")\n";
		out_vdw << "# Time (" << Arguments.tu << ") " << setw(17) << "van der Waals Energy (" << Arguments.eu << ")\n";
		total_energy << "# Time (" << Arguments.tu << ") " << setw(17) << "Total Energy (" << Arguments.eu << ")\n";

		double sd_e{}, sd_v{};
		double e_mean{}, v_mean{};
		for (size_t j{}; j < E_e_vector.size(); ++j)
		{
			if (E_e_vector[j].size() <= i)continue;
			e_mean += E_e_vector[j][i];
			v_mean += E_v_vector[j][i];
		}
		e_mean /= E_e_vector.size();
		v_mean /= E_v_vector.size();
		for (size_t j{}; j < E_e_vector.size(); ++j)
		{
			if (E_e_vector[j].size() <= i)continue;
			out_elec << setw(6) << time_of_snap[j] << setw(17) << E_e_vector[j][i] << '\n';
			out_vdw << setw(6) << time_of_snap[j] << setw(17) << E_v_vector[j][i] << '\n';
			total_energy << setw(6) << time_of_snap[j] << setw(17) << E_e_vector[j][i] + E_v_vector[j][i] << '\n';
			sd_e += square(E_e_vector[j][i] - e_mean);
			sd_v += square(E_v_vector[j][i] - v_mean);
		}
		out_elec.close();
		out_vdw.close();
		total_energy.close();
		fstream out_average(paths[i].string() + "/cal.dat", ios::out);
		out_average << "Average of electrostatic energy: " << e_mean << " (" << Arguments.eu << "). Standard deviation: "<< sqrt(sd_e/E_e_vector.size()) << ". Confidence interval (95%): " << 1.96 * sqrt(sd_e) / E_e_vector.size() <<"\n"
			<< "Average of van der Waals energy: " << v_mean << " (" << Arguments.eu << "). Standard deviation: "<< sqrt(sd_v/E_v_vector.size()) << ". Confidence interval (95%): " << 1.96 * sqrt(sd_v) / E_v_vector.size() <<"\n";
		out_average.close();
		stat_out_elec << setw(25) << paths[i].string() << "  " << setw(17) << e_mean << setw(17) << sqrt(sd_e / E_e_vector.size()) << setw(17) << 1.96 * sqrt(sd_e) / E_e_vector.size() << '\n';
		stat_out_vdw << setw(25) << paths[i].string() << "  " << setw(17) << v_mean << setw(17) << sqrt(sd_v / E_v_vector.size()) << setw(17) << 1.96 * sqrt(sd_v) / E_v_vector.size() << '\n';
	}
	stat_out_elec.close();
	stat_out_vdw.close();
	return 0;
}
