# Supplementary material for: Determination of Multidirectional Pathways for Ligand Release from the Receptor: A New Approach Based on Differential Evolution
Source: J Chem Theory Comput. 2022 May 5;18(6):3860–72. doi: 10.1021/acs.jctc.1c01158 (PMC9202309; doi:10.1021/acs.jctc.1c01158)
Supplement: Supplementary file 2 — ct1c01158_si_002.zip [file ct1c01158_si_002.zip › Example/gen_pulling_direction_source/parse_coordinate_1_file.cpp]

#include<fstream>
#include<iostream>
#include<string>
#include<algorithm>
#include<sstream>
#include"functions.h"
#include"MOL.h"
using namespace std;
void take_coordinate(Multi_MOL& pro_in, Multi_MOL& lig, groups_cal& groups, string input_name, string force_f, arguments& Arguments, const amino_acid& amine, int flag_raw)
{
	box Box_temp;
	double time_of_snap_temp{};
	bool flag_set_time{ false }, flag_set_box{ false };
	fstream input_pdb;
	input_pdb.open(input_name, ios::in);
	if (!input_pdb.is_open())
	{
		cout << "Can not open " << input_name << " file!" << '\n';
		exit(EXIT_FAILURE);
	}

	size_t I{}, atom_num{};
	for (string protein_1{}; getline(input_pdb, protein_1);)
	{
		if (flag_set_time == false)
		{
			time_of_snap_temp = static_cast<double>(I);
			int check_time{ check_and_settime(time_of_snap_temp, protein_1, input_pdb, Arguments) };
			if (check_time == 0)
				flag_set_time = true;
		}

		if (protein_1.length() >= 55 && protein_1.substr(0, 6) == "CRYST1")
		{
			Box_temp = box(stod(protein_1.substr(6, 10)), stod(protein_1.substr(16, 9)), stod(protein_1.substr(25, 9))
				, stod(protein_1.substr(34, 7)), stod(protein_1.substr(41, 7)), stod(protein_1.substr(48, 7)));
			if (flag_set_box == false && I != 0)
				flag_set_box = true;
		}
		if (protein_1.length() >= 55 && protein_1.substr(0, 4) == "ATOM")
		{
			if (time_of_snap_temp > Arguments.end_time)
				break;
			if (check_in_time(Arguments, time_of_snap_temp) == true)
			{
				string atom{ protein_1.substr(12, 4) };
				atom.erase(remove(atom.begin(), atom.end(), ' '), atom.end());
				string resname{ protein_1.substr(17, 4) };
				resname.erase(remove(resname.begin(), resname.end(), ' '), resname.end());
				if (!groups.empty())
				{
					if (groups.get_group(groups.group_1_index())->check_in(stoi(protein_1.substr(4, 7))))
						pro_in.emplace(I, Box_temp, time_of_snap_temp, force_f, mol_info(stoull(protein_1.substr(22, 4)), string("NULL"), atom, protein_1.substr(21, 1), resname),molecule( stod(protein_1.substr(31, 8)), stod(protein_1.substr(39, 8)), stod(protein_1.substr(47, 8))));
					if (groups.get_group(groups.group_2_index())->check_in(stoi(protein_1.substr(4, 7))))
						lig.emplace(I, Box_temp, time_of_snap_temp, force_f, mol_info(stoull(protein_1.substr(22, 4)), string("NULL"), atom, protein_1.substr(21, 1), resname),molecule( stod(protein_1.substr(31, 8)), stod(protein_1.substr(39, 8)), stod(protein_1.substr(47, 8))));
				}
				else
				{
					++atom_num;
					if (atom_num < Arguments.begin_mol_2)
						pro_in.emplace(I, Box_temp, time_of_snap_temp, force_f, mol_info(stoull(protein_1.substr(22, 4)), string("NULL"), atom, protein_1.substr(21, 1), resname),molecule( stod(protein_1.substr(31, 8)), stod(protein_1.substr(39, 8)), stod(protein_1.substr(47, 8))));
					else
						lig.emplace(I, Box_temp, time_of_snap_temp, force_f, mol_info(stoull(protein_1.substr(22, 4)), string("NULL"), atom, protein_1.substr(21, 1), resname),molecule( stod(protein_1.substr(31, 8)), stod(protein_1.substr(39, 8)), stod(protein_1.substr(47, 8))));
				}
			}
			else {
				flag_set_time = false;
				flag_set_box = false;
			}
		}
		if ((protein_1 == "ENDMDL" || input_pdb.eof() || protein_1=="END")
			&& check_in_time(Arguments,time_of_snap_temp) == true)
		{
			if (pro_in.m_mol.empty() == true || lig.m_mol.empty() == true)
			{
				cout << "Error occured in " << input_name << " file. Cannot parse atom coordinates of molecule(s)\n";
				EXIT_FAILURE;
			}
			if (flag_set_box == false && I != 0 && I< pro_in.m_mol.size() && I < lig.m_mol.size())
			{
				pro_in.m_mol[I].Box = pro_in.m_mol[I - 1].Box;
				lig.m_mol[I].Box = lig.m_mol[I - 1].Box;
			}
			else
				flag_set_box = false;
			++I; atom_num = 0;
			flag_set_time = false;
		}
	}
	pro_in.gen_vector_parameters();
	lig.gen_vector_parameters();
	input_pdb.close();
}
int check_and_settime(double& time_of_snap, string protein_1, fstream& input_pdb, arguments& Arguments)
{
	if (protein_1.length() >= 5 && protein_1.find("TITLE")!=string::npos)
	{
		size_t found = protein_1.find("=");
		size_t found_2 = protein_1.find("step"), time_length{ protein_1.length() < found_2 ? protein_1.length() : found_2 };

		if (found != string::npos && protein_1.length() > found + 2)
		{
			time_of_snap=(stod(protein_1.substr(found + 1, time_length - found - 1)));
			return 0;
		}
		else
		{
			getline(input_pdb, protein_1);
			found = protein_1.find("t=");
			found_2 = protein_1.find("step"); 
			time_length = protein_1.length() < found_2 ? protein_1.length() : found_2;
			if (found != string::npos)
			{
				time_of_snap=(stod(protein_1.substr(found + 2, time_length - found - 2)));
			}
			return 0;
		}
	}
	else
		return 1;
}
