# Supplementary material for: Determination of Multidirectional Pathways for Ligand Release from the Receptor: A New Approach Based on Differential Evolution
Source: J Chem Theory Comput. 2022 May 5;18(6):3860–72. doi: 10.1021/acs.jctc.1c01158 (PMC9202309; doi:10.1021/acs.jctc.1c01158)
Supplement: Supplementary file 2 — ct1c01158_si_002.zip [file ct1c01158_si_002.zip › Example/gen_pulling_direction_source/post_process_nucleotides.cpp]

#include"Multi_MOL.h"
#include<map>
using namespace std;
int Multi_MOL::generate_index()
{
	if (m_mol.empty())return 1;

	index index_temp{};
	size_t index_i{}, index_e{};
	index_temp.set_chain(info[0].get_chain());
	Index.emplace_back(index_temp);
	Index[0].add_base(1u, info[0].get_resnr(), 0.0, 0.0, 0.0, info[0].get_res_name());

	for (size_t i = 1; i < info.size(); ++i)
		if (Index[index_i].get_chain() == info[i].get_chain())
		{
			if (Index[index_i].get_res_num_e(index_e) != info[i].get_resnr())
			{
				Index[index_i].add_base(i + 1u, info[i].get_resnr(), 0.0, 0.0, 0.0, info[i].get_res_name());
				++index_e;
			}
			else
			{}
		}
		else
		{
			index_temp.set_chain(info[i].get_chain());
			Index.emplace_back(index_temp);
			++index_i;
			Index[index_i].add_base(i + 1u, info[i].get_resnr(), 0.0, 0.0, 0.0, info[i].get_res_name());
			index_e = 0u;
		}
	Index.emplace_back(index("NULL_S", info.size() + 1));
	return 0;
}
int Multi_MOL::check_dna_or_rna(const amino_acid &amine)
{
	map<int, string> type_mol;
	for (size_t i{};i < Index.size() - 1;++i)
	{
		map<int, string> type_res;
		for (size_t j{};j < Index[i].get_size_v();++j)
		{
			string res_name{ info[Index[i].get_res_pos_e(j) - 1].get_res_name() };
			if (res_name == "U" || res_name == "A" || res_name == "C" || res_name == "G" || res_name == "T"
				|| res_name == "DA" || res_name == "DC" || res_name == "DG" || res_name == "DT"
				|| res_name == "RA" || res_name == "RC" || res_name == "RG" || res_name == "RU")
			{
				bool flag_base{ false };
				size_t remain_index{ j + 1 == Index[i].get_size_v() ? Index[i+1].get_res_pos_e(0) - 1 : Index[i].get_res_pos_e(j + 1) - 1 };
				for (size_t k{ Index[i].get_res_pos_e(j) - 1 };k < remain_index;++k)
				{
					if (info[k].get_atom() == "O2'")
					{
						Index[i].set_type_base(j, "rna");
						type_res[1] = "rna";
						flag_base = true;
					}
				}
				if (flag_base==false)
				{
					Index[i].set_type_base(j, "dna");
					type_res[0] = "dna";
				}
			}
			else if (amine.check_res_name(res_name))
			{
				Index[i].set_type_base(j, "protein"); type_res[2]="protein";
			}
			else
			{
				Index[i].set_type_base(j, "ligand"); type_res[3] = "ligand";
			}
		}
		if (type_res.size() > 1)
			Index[i].set_type("complex");
		else
			Index[i].set_type(type_res.begin()->second);
		type_mol[Index[i].get_type_enum()] = Index[i].get_type();
	}
	if (type_mol.size() > 1)
		this->set_mol_type("complex");
	else if (type_mol.size() == 1)
		this->set_mol_type(type_mol.begin()->second);
	else
		this->set_mol_type("unknown");
	return 0;
}
int Multi_MOL::post_process_nucleotide()
{
	for (size_t i{};i < Index.size() - 1;++i)
	{
		if (Index[i].get_type() != "protein")
		{
			string prefix{};
			if (Index[i].get_type() == "dna")
				prefix = "D";
			else if (Index[i].get_type() == "rna")
				prefix = "R";
			else {}

			if (Index[i].get_size_v() == 1)
			{
				for (size_t j{ Index[i].get_res_pos_e(0) - 1 };j < Index[i + 1].get_res_pos_e(0) - 1;++j)
					info[j].set_res_name(prefix + info[j].get_res_name() + "N");
			}
			else
			{
				for (size_t j = Index[i].get_res_pos_e(0) - 1; j < Index[i].get_res_pos_e(1) - 1; ++j)
				{
					if (info[j].get_res_name()[0] == 'D' || info[j].get_res_name()[0] == 'R')prefix = {};
					info[j].set_res_name(prefix + info[j].get_res_name() + "5");
				}
				for (size_t j = Index[i].get_res_pos_e(Index[i].get_size_v() - 1) - 1; j < Index[i + 1].get_res_pos_e(0) - 1; ++j)
				{
					if (info[j].get_res_name()[0] == 'D' || info[j].get_res_name()[0] == 'R')prefix = {};
					info[j].set_res_name(prefix + info[j].get_res_name() + "3");
				}
				for (size_t j = Index[i].get_res_pos_e(1) - 1; j < Index[i].get_res_pos_e(Index[i].get_size_v() - 1) - 1; ++j)
				{
					if (info[j].get_res_name()[0] == 'D' || info[j].get_res_name()[0] == 'R')prefix = {};
					info[j].set_res_name(prefix + info[j].get_res_name());
				}
			}
		}
	}
	return 0;
}
int Multi_MOL::post_process_protein()
{
	for (size_t i = 0; i < Index.size() - 1; ++i)
	{
		if (Index[i].get_type()=="protein" && Index[i].get_size_v() > 1)
		{
			for (auto j = Index[i].get_res_pos_e(0) - 1; j < Index[i].get_res_pos_e(1) - 1; ++j)
				info[j].set_res_name("N" + info[j].get_res_name());
			for (auto j = Index[i].get_res_pos_e(Index[i].get_size_v() - 1) - 1; j < Index[i + 1].get_res_pos_e(0) - 1; ++j)
				info[j].set_res_name("C" + info[j].get_res_name());
		}
	}
	return 0;
}
int Multi_MOL::post_process_type_res(index& in, size_t pos_res)
{
	string type_of_res{ this->check_head_tail_res(in, pos_res) };
	if (this->force_f.find("AMBER") != string::npos && in.get_type_base(pos_res) == "protein")
	{
		string prefix{};
		if (type_of_res == "cterminal")
			prefix = "C";
		else if (type_of_res == "nterminal")
			prefix = "N";
		else return 0;
		size_t remain{ in.get_res_pos_e(pos_res) + 50 < m_mol[0].Molecule.size() ? in.get_res_pos_e(pos_res) + 50 : m_mol[0].Molecule.size() };
		for (size_t i{ in.get_res_pos_e(pos_res) - 1 };(i < remain) && (info[i].get_resnr() == info[in.get_res_pos_e(pos_res) - 1].get_resnr());++i)
		{
			if ((prefix == "C" || prefix == "N"))
			{
				info[i].set_res_name(prefix + info[i].get_res_name());
			}
			else
				break;
		}
	}
	else if ((this->force_f.find("AMBER") != string::npos || this->force_f.find("CHARMM") != string::npos)
		&& (in.get_type_base(pos_res) == "dna" || in.get_type_base(pos_res) == "rna"))
	{
		string prefix{}, postfix{};
		if (in.get_type_base(pos_res) == "dna") prefix = "D";
		else prefix = "R";

		if (type_of_res == "nsingle") postfix = "N";
		else if (type_of_res == "3terminal") postfix = "3";
		else if (type_of_res == "5terminal") postfix = "5";
		else {}

		size_t remain{ in.get_res_pos_e(pos_res) + 50 < m_mol[0].Molecule.size() ? in.get_res_pos_e(pos_res) + 50 : m_mol[0].Molecule.size() };
		for (size_t i{ in.get_res_pos_e(pos_res) - 1 };(i < remain) && (info[i].get_resnr() == info[in.get_res_pos_e(pos_res) - 1].get_resnr());++i)
		{
			if (info[i].get_res_name()[0] != 'D' && info[i].get_res_name()[0] != 'R')
				info[i].set_res_name(prefix + info[i].get_res_name());

			if (postfix == "3" || postfix == "N" || postfix == "5")
				info[i].set_res_name(info[i].get_res_name() + postfix);
		}
	}
	else return 0;
	return 0;
}
int Multi_MOL::parse_type(const amino_acid& amine)
{
	this->check_dna_or_rna(amine);
	for (size_t i{};i < Index.size() - 1;++i)
	{
		for (size_t j{};j < Index[i].get_size_v();++j)
			this->post_process_type_res(Index[i], j);
	}
	return 0;
}
