# Supplementary material for: Determination of Multidirectional Pathways for Ligand Release from the Receptor: A New Approach Based on Differential Evolution
Source: J Chem Theory Comput. 2022 May 5;18(6):3860–72. doi: 10.1021/acs.jctc.1c01158 (PMC9202309; doi:10.1021/acs.jctc.1c01158)
Supplement: Supplementary file 2 — ct1c01158_si_002.zip [file ct1c01158_si_002.zip › Example/gen_pulling_direction_source/pre_proc_pdb.cpp]

#include"groups.h"
#include"arguments.h"
#include"functions.h"
#include<fstream>
#include<iostream>
using namespace std;

int parse_begin_end_atoms_2mols(groups_cal& groups, arguments& Arguments, Multi_MOL& PDB, Multi_MOL& protein_1, Multi_MOL& protein_2,
	size_t begin_mol_1, size_t begin_mol_2, size_t end_mol_1, size_t end_mol_2, const amino_acid& amine, string type_mol)
{
	if (groups.empty())
	{
		if (Arguments.flag_index == true && !PDB.m_mol.empty())
		{
			PDB.wrapper_impl_post_proc(Arguments, type_mol, amine);
			groups.creat_index_file(Arguments, PDB);
			groups.select_groups_to_cal_energy();

			begin_mol_1 = groups.atom_index(groups.group_1_index(), 0);
			begin_mol_2 = groups.atom_index(groups.group_2_index(), 0);
			end_mol_1 = groups.atom_index(groups.group_1_index(), groups.groups_atom_number(groups.group_1_index()) - 1);
			end_mol_2 = groups.atom_index(groups.group_2_index(), groups.groups_atom_number(groups.group_2_index()) - 1);
		}

		else if (Arguments.new_al_1pdb == true && !Arguments.begin_mol_2 == 0)
		{
			groups.add_group_from_range("molecule 1", 1ull, protein_1.m_mol[0].Molecule.size());
			groups.add_group_from_range("molecule 2", protein_1.m_mol[0].Molecule.size() + 1, protein_1.m_mol[0].Molecule.size() + protein_2.m_mol[0].Molecule.size());
		}

		else if (Arguments.begin_mol_2 == 0)
		{
			cout << "Please type the first atom number of molecule 2:\n";
			cin >> begin_mol_2;
			cout << "The molecule 2 begins from atom " << begin_mol_2 << '\n';

			end_mol_1 = begin_mol_2 - 1;
			groups.add_group_from_range("molecule 1", 1ull, end_mol_1);
			end_mol_2 = PDB.m_mol[0].Molecule.size();
			groups.add_group_from_range("molecule 2", begin_mol_2, end_mol_2);
		}
		else
			begin_mol_2 = Arguments.begin_mol_2;
	}
	else
	{
		begin_mol_1 = groups.atom_index(groups.group_1_index(), 0);
		begin_mol_2 = groups.atom_index(groups.group_2_index(), 0);
		end_mol_1 = groups.atom_index(groups.group_1_index(), groups.groups_atom_number(groups.group_1_index()) - 1);
		end_mol_2 = groups.atom_index(groups.group_2_index(), groups.groups_atom_number(groups.group_2_index()) - 1);
	}

	if ((end_mol_1 > PDB.m_mol[0].Molecule.size() || end_mol_2 > PDB.m_mol[0].Molecule.size()) && Arguments.new_al_1pdb == false)
	{
		cout << end_mol_1 << " " << end_mol_2 << "  " << PDB.m_mol[0].Molecule.size() << '\n';
		cout << "Your chosen groups is not contained in pdb file!\n";
		if (PDB.m_mol[0].Molecule.size() < 1)
			cout << "Please check your " << Arguments.get_input_file_type() << " file!\n";
		return 1;
	}
	return 0;
}

int pre_proc_pdb(string force_field, Multi_MOL& protein_1, Multi_MOL& protein_2, groups_cal& groups, int flag, arguments& Arguments
	, const amino_acid& amine, info& output_info)
{
	if (Arguments.flag_nocal == true)
	{
		if (protein_1.take_coordinate(Arguments.pdb_name, Arguments.force_f, Arguments, amine, output_info, 0) == 1)
		{
			cout << "Error when parsing pdb file! Exiting...\n";
			return 2;
		}
		return 0;
	}

	Multi_MOL PDB{};
	int flag_add_atom{ 0 };

	if (Arguments.new_al_1pdb == false)
	{
		if (PDB.take_coordinate(Arguments.pdb_name, force_field, Arguments, amine, output_info, 1) == 1)
			return 2;
	}
	else
	{
		if (groups.empty() && Arguments.begin_mol_2 == 0)
		{
			PDB.take_coordinate(Arguments.pdb_name, force_field, Arguments, amine, output_info, 1);
		}
		else
		{
			take_coordinate(protein_1, protein_2, groups, Arguments.pdb_name, force_field, Arguments, amine, 1);
			flag_add_atom = 1;
		}
	}
	

	string type{ flag == 1 ? "lig" : "GROMOS" }, type_2{ "GROMOS" };
	if (flag == 2)
	{
		type == "lig";
		type_2 == "lig";
	}
	else if (Arguments.force_f.find("GROMOS") != string::npos) {}
	else if (Arguments.force_f.find("AMBER") != string::npos)
	{
		type_2 = "AMBER";
		if (flag == 0)
			type = "AMBER";
	}
	else if (Arguments.force_f.find("CHARMM") != string::npos)
	{
		type_2 = "CHARMM";
		if (flag == 0)
			type = "CHARMM";
	}
	else
	{
		type_2 = "OPLSAA";
		if (flag == 0)
			type = "OPLSAA";
	}

	if (Arguments.flag_set_type_1 == true)
		type_2 = Arguments.mol_1_type;
	if (Arguments.flag_set_type_2 == true)
		type = Arguments.mol_2_type;
	size_t begin_mol_1{}, begin_mol_2{}, end_mol_1{}, end_mol_2{};
	if (parse_begin_end_atoms_2mols(groups, Arguments, PDB, protein_1, protein_2, begin_mol_1, begin_mol_2, end_mol_1, end_mol_2, amine, type_2) == 1)
		return 1;

	if (Arguments.nt < 2)
	{
		add_atom_to_MOL(PDB, protein_1, groups, groups.group_1_index(), Arguments, type_2, amine, flag_add_atom);
		add_atom_to_MOL(PDB, protein_2, groups, groups.group_2_index(), Arguments, type, amine, flag_add_atom);
	}
	else
	{
		thread t1(add_atom_to_MOL, ref(PDB), ref(protein_1), ref(groups), groups.group_1_index(), ref(Arguments), type_2, ref(amine), flag_add_atom);
		thread t2(add_atom_to_MOL, ref(PDB), ref(protein_2), ref(groups), groups.group_2_index(), ref(Arguments), type, ref(amine), flag_add_atom);
		t1.join();
		t2.join();
	}
	protein_1.wrapper_impl_post_proc(Arguments, type_2, amine);
	protein_2.wrapper_impl_post_proc(Arguments, type, amine);
	return 0;
}
int add_atom_to_MOL(Multi_MOL& MOL_source, Multi_MOL& protein_des, groups_cal& groups, int group_index, const arguments& Arguments, string type, const amino_acid& amine, int flag=0)
{
	if (flag == 0)
	{
		for (size_t i{}; i < MOL_source.m_mol.size();++i)
		{
			for (size_t j{}; j < groups.groups_atom_number(group_index);++j)
			{
				if (i == 0)
				{
					if (groups.atom_index(group_index, j) - 1 < 0 || groups.atom_index(group_index, j) - 1 >= MOL_source.m_mol[0].Molecule.size())
					{
						cout << "Your chosen group " << groups.group_name(group_index) << " is not exist in pdb file!\n";
						exit(EXIT_FAILURE);
					}
				}
				protein_des.emplace(i, MOL_source.m_mol[i].Box, MOL_source.m_mol[i].get_time(), MOL_source.m_mol[i].force_f, MOL_source.info[groups.atom_index(group_index, j) - 1], MOL_source.m_mol[i].Molecule[groups.atom_index(group_index, j) - 1], MOL_source.get_mol_type());
			}
		}
	}
	protein_des.gen_vector_parameters();
	return 0;
}
