# Supplementary material for: Determination of Multidirectional Pathways for Ligand Release from the Receptor: A New Approach Based on Differential Evolution
Source: J Chem Theory Comput. 2022 May 5;18(6):3860–72. doi: 10.1021/acs.jctc.1c01158 (PMC9202309; doi:10.1021/acs.jctc.1c01158)
Supplement: Supplementary file 2 — ct1c01158_si_002.zip [file ct1c01158_si_002.zip › Example/gen_pulling_direction_source/side_chain.cpp]

#include"distance_v2.h"
#include"arguments.h"
#include"info.h"
#include"folder.h"
#include<fstream>
#include<vector>
#include<iomanip>
#include"stat_hb_and_sc_contact.h"

int traj_sc::add_sc(string _resname, string _chain, size_t _resnum, size_t _sc_num, size_t _chainid)
{
	bool checkin{ false };
	for (size_t i{}; i < residues_sc.size(); ++i)
	{
		if (residues_sc[i].chainid == _chainid && residues_sc[i].resnum == _resnum
			&& residues_sc[i].resname == _resname)
		{
			checkin = true;
			++residues_sc[i].sc_num;
			break;
		}
	}

	if (checkin == false)
	{
		residues_sc.emplace_back(_resname, _chain, _resnum, _sc_num, _chainid);
	}

	return 0;
}

int cal_average_sidechain_contact_time(vector<double>& time, vector<pair<double, double> >& sc_average_sd, vector<vector<size_t> >& out_sc_time, arguments& Arguments)
{
	if (out_sc_time.empty())return 1;

	for (size_t i{}; i < time.size(); ++i)
	{
		double average{}, sd{};
		size_t size{};

		for (size_t j{}; j < out_sc_time.size(); ++j)
		{
			if (i < out_sc_time[j].size())
			{
				average += out_sc_time[j][i];
				++size;
			}
			else continue;
		}
		average /= size;

		for (size_t j{}; j < out_sc_time.size(); ++j)
		{
			if (i < out_sc_time[j].size())
				sd += square(out_sc_time[j][i] - average);
			else continue;
		}
		sd = sqrt(sd / size);
		if (Arguments.flag_use_CI == true)sd = 1.96*sd / sqrt(size);

		sc_average_sd.emplace_back(average, sd);
	}
	return 0;
}

int cal_sidechain_contact_time(arguments& Arguments, vector<double>& time, vector<vector<size_t> >& out_sc_time, info& info_output,
	folders& paths)
{
	vector<pair<double, double> > sc_average_sd;
	cal_average_sidechain_contact_time(time, sc_average_sd, out_sc_time, Arguments);

	fstream outfile_sc_time(info_output.getSCtimeout(), ios::out);
	string error_type{ Arguments.flag_use_CI == true ? "95%CI" : "Standard deviation" };
	outfile_sc_time << "#Time (" << Arguments.tu << ")   Average SC num    " << error_type << '\n';
	for (size_t i{}; i < time.size(); ++i)
	{
		outfile_sc_time << setw(8) << left << time[i] << right << setw(12) << sc_average_sd[i].first << setw(12) << sc_average_sd[i].second << '\n';
	}

	for (size_t i{}; i < paths.get_size(); ++i)
	{
		fstream out(paths.get_path(i) + "/out_sc_num.dat", ios::out);
		for (size_t j{}; j < out_sc_time[i].size(); ++j)
			out << setw(8) << left << time[i] << right << setw(12) << out_sc_time[i][j] << '\n';
	}
	return 0;
}

int add_num_sc(size_t scnum, int filenum, vector<vector<size_t> > & sc_num_time)
{
	if (filenum >= sc_num_time.size())
	{
		sc_num_time.emplace_back(vector<size_t>(1, scnum));
	}
	else
		sc_num_time[filenum].emplace_back(scnum);
	return 0;
}


void print_sidechain_contact(size_t num_threads, vector<d_min>& dis_min, arguments& Arguments, fstream& out_sc,
	vector<vector<size_t> >& out_sc_time, traj_sc& sc_rec_1traj, traj_sc& sc_lg_1traj, int filenum)
{
	size_t total_sc{};
	for (size_t i{}; i < num_threads; ++i)
	{
		total_sc += dis_min[i].base.size();
		for (size_t j{}; j < dis_min[i].base.size(); ++j)
		{
			if (Arguments.flag_topo_1 == true && Arguments.flag_topo_2 == false)
				out_sc << setw(3) << dis_min[i].base[j].atom_num << " " << setw(6) << dis_min[i].base[j].chain_rec << dis_min[i].base[j].resnr_rec << '\n';
			else if (Arguments.flag_topo_1 == false && Arguments.flag_topo_2 == true)
				out_sc << setw(3) << dis_min[i].base[j].chain_ab << setw(3) << left << dis_min[i].base[j].resnr_ab << right << "       " << dis_min[i].base[j].atom_num_rec << '\n';
			else if (Arguments.flag_topo_1 == true && Arguments.flag_topo_2 == true)
				out_sc << setw(3) << dis_min[i].base[j].atom_num << " " << setw(6) << dis_min[i].base[j].atom_num_rec << '\n';
			else
				out_sc << setw(3) << dis_min[i].base[j].chain_ab << setw(3) << left << dis_min[i].base[j].resnr_ab << right << "       " << dis_min[i].base[j].chain_rec << dis_min[i].base[j].resnr_rec << setw(12) << dis_min[i].base[j].d << '\n';

			sc_rec_1traj.add_sc(dis_min[i].base[j].res_name_rec, dis_min[i].base[j].chain_rec, dis_min[i].base[j].resnr_rec, 1,
				dis_min[i].base[j].chainid_rec);
			sc_lg_1traj.add_sc(dis_min[i].base[j].res_name_ab, dis_min[i].base[j].chain_ab, dis_min[i].base[j].resnr_ab, 1,
				dis_min[i].base[j].chainid_ab);
		}
	}
	add_num_sc(total_sc, filenum, out_sc_time);
}

bool traj_sc::check_in(const res_sc& res_contact, size_t& pos)
{
	for (size_t i{}; i<residues_sc.size(); ++i)
	{
		if (residues_sc[i].equal_to(res_contact))
		{
			pos = i;
			return true;
		}
	}
	return false;
}

int traj_sc::filt_sc(vector<traj_sc>& sc_reslist)
{
	for (size_t i{}; i < sc_reslist.size(); ++i)
	{
		for (size_t j{}; j < sc_reslist[i].residues_sc.size(); ++j)
		{
			size_t pos{};
			if (this->check_in(sc_reslist[i].residues_sc[j], pos) == true)
				this->residues_sc[pos].sc_num += sc_reslist[i].residues_sc[j].sc_num;
			else
				this->residues_sc.emplace_back(sc_reslist[i].residues_sc[j]);
		}
		this->snap_num += sc_reslist[i].snap_num;
	}
	return 0;
}

int stat_sidechain_contact(vector<traj_sc>& sc_reslist, string output_filename)
{
	traj_sc stat_out_sc;
	stat_out_sc.filt_sc(sc_reslist);

	fstream output(output_filename, ios::out);
	output << "#Total snap for all trajectories: " << stat_out_sc.snap_num << " ; traj num: " << sc_reslist.size() << '\n';
	output << "#Chain  resnum   resname      average SC contacts\n";

	for (auto& sc : stat_out_sc.residues_sc)
		output << sc.chain << setw(5) << sc.resnum << setw(5) << sc.resname << setw(15) << sc.sc_num*1. / stat_out_sc.snap_num << '\n';
	return 0;
}
