# Supplementary material for: Determination of Multidirectional Pathways for Ligand Release from the Receptor: A New Approach Based on Differential Evolution
Source: J Chem Theory Comput. 2022 May 5;18(6):3860–72. doi: 10.1021/acs.jctc.1c01158 (PMC9202309; doi:10.1021/acs.jctc.1c01158)
Supplement: Supplementary file 2 — ct1c01158_si_002.zip [file ct1c01158_si_002.zip › Example/gen_pulling_direction_source/solve_pbc.cpp]

#include<vector>
#include<cmath>
#include"molecule.h"
#include"functions.h"
using namespace std;
const double d_standard = 3.0;
double min_dis(const vector<molecule>& molecule_in_1, const vector<molecule>& molecule_in_2, int coor)
{
	if (coor == 0)
	{
		double min(1000.0);
		for (size_t i = 0; i < molecule_in_1.size(); ++i)
		{
			for (size_t j = 0; j < molecule_in_2.size(); ++j)
			{
				if (fabs(min) >= (fabs(molecule_in_1[i].get_x() - molecule_in_2[j].get_x())))
					min = molecule_in_1[i].get_x() - molecule_in_2[j].get_x();
			}
		}
		return min;
	}
	else if (coor == 1)
	{
		double min(1000.0);
		for (size_t i = 0; i < molecule_in_1.size(); ++i)
		{
			for (size_t j = 0; j < molecule_in_2.size(); ++j)
			{
				if (fabs(min) >= (fabs(molecule_in_1[i].get_y() - molecule_in_2[j].get_y())))
					min = molecule_in_1[i].get_y() - molecule_in_2[j].get_y();
			}
		}
		return min;
	}
	else if (coor == 2)
	{
		double min(1000.0);
		for (size_t i = 0; i < molecule_in_1.size(); ++i)
		{
			for (size_t j = 0; j < molecule_in_2.size(); ++j)
			{
				if (fabs(min) >= fabs(molecule_in_1[i].get_z() - molecule_in_2[j].get_z()))
				{
					min = molecule_in_1[i].get_z() - molecule_in_2[j].get_z();

				}
			}
		}
		return min;
	}
	else
		return 1;
}
void Fix_pbc(vector<molecule>& molecule_1, int coor, const double& min_dis, double size)
{
	//cout << coor;
	if (coor == 0)
	{
		if (min_dis > 0)
			for (size_t i = 0; i < molecule_1.size(); ++i)
			{
				molecule_1[i].set_x(molecule_1[i].get_x() - size);
			}
		else
			for (size_t i = 0; i < molecule_1.size(); ++i)
			{
				molecule_1[i].set_x(molecule_1[i].get_x() + size);
			}
	}
	else if (coor == 1)
	{
		if (min_dis > 0)
			for (size_t i = 0; i < molecule_1.size(); ++i)
			{
				molecule_1[i].set_y(molecule_1[i].get_y() - size);
			}
		else
			for (size_t i = 0; i < molecule_1.size(); ++i)
			{
				molecule_1[i].set_y(molecule_1[i].get_y() + size);
			}
	}
	else if (coor == 2)
	{
		if (min_dis > 0)
			for (size_t i = 0; i < molecule_1.size(); ++i)
			{
				molecule_1[i].set_z(molecule_1[i].get_z() - size);
			}
		else
			for (size_t i = 0; i < molecule_1.size(); ++i)
			{
				molecule_1[i].set_z(molecule_1[i].get_z() + size);
			}
	}

}
void solve_pbc(vector<molecule>& mol_1, vector<molecule>& mol_2, box& box_type)
{
	if (box_type.get_box_type() == "cubic")
	{
		double size = box_type.get_a();
		for (int i = 0; i < 3; ++i)
		{
			if ((fabs(min_dis(mol_1, mol_2, i))) >= d_standard)
			{
				Fix_pbc(mol_1, i, min_dis(mol_1, mol_2, i), size);
				bool boo(fabs(min_dis(mol_1, mol_2, i)) >= 0.25*size);
			}
			else
				continue;
		}
	}
	else if (box_type.get_box_type() == "rectangular")
	{
		double size_temp[3] = { box_type.get_a(), box_type.get_b(), box_type.get_c() };
		for (int i = 0; i < 3; ++i)
		{
			if ((fabs(min_dis(mol_1, mol_2, i))) >= d_standard)
			{
				Fix_pbc(mol_1, i, min_dis(mol_1, mol_2, i), size_temp[i]);
				bool boo(fabs(min_dis(mol_1, mol_2, i)) >= 0.25*size_temp[i]);
			}
			else
				continue;
		}
	}
	else if (box_type.get_box_type() == "dodecahedron")
	{
		
		double min{};
		{
			double temp = sqrt(2.0*pow(box_type.get_c()*0.5, 2.0));
			double dis_z = sqrt(pow(box_type.get_c(), 2.0) - pow(temp, 2.0));
			min = min_dis(mol_1, mol_2, 2); 
			if (fabs(min) >= d_standard*dis_z/box_type.get_a())
			{
				fix_dodecahedron(mol_1, mol_2, box_type);
				Fix_pbc(mol_1, 2, min, dis_z);
			}
		}
		{
			min = min_dis(mol_1, mol_2, 0);
			if (fabs(min) >= d_standard)
			{
				Fix_pbc(mol_1, 0, min, box_type.get_a());
			}
		}
		{
			min = min_dis(mol_1, mol_2, 1); 
			if (fabs(min) >= d_standard)
			{
				Fix_pbc(mol_1, 1, min, box_type.get_b());
			}
		}

	}
}
void fix_dodecahedron(vector<molecule>& mol_1, vector<molecule>& mol_2, box& box_type)
{
	int flag[2][4] = {};
	double test_flag[2][4] = {};
	for (size_t i = 0; i < mol_2.size(); ++i)
	{
		//x
		if (mol_2[i].get_x()>box_type.get_a())
			test_flag[0][3] += 1.0;
		else if (mol_2[i].get_x()>0.5*box_type.get_a())
			test_flag[0][2] += 1.0;
		else if (mol_2[i].get_x()>0.0)
			test_flag[0][1] += 1.0;
		else
			test_flag[0][0] += 1.0;
		//y
		if (mol_2[i].get_y()>box_type.get_b())
			test_flag[1][3] += 1.0;
		else if (mol_2[i].get_y()>0.5*box_type.get_b())
			test_flag[1][2] += 1.0;
		else if (mol_2[i].get_y() > 0.0)
			test_flag[1][1] += 1.0;
		else
			test_flag[1][0] += 1.0;
	}
	for (int i = 0; i < 2; ++i)
		for (int j = 0; j < 4; ++j)
			if (test_flag[i][j]>0.5*mol_2.size())
				flag[i][j] = 1;

	if (flag[0][3] == 1 || flag[0][2] == 1)
		if (flag[1][3] == 1 || flag[1][1] == 1)
			for (size_t i = 0; i < mol_1.size(); ++i)
			{
				mol_1[i].set_x(mol_1[i].get_x() + box_type.get_a() / 2);
				mol_1[i].set_y(mol_1[i].get_y() - box_type.get_b() / 2);
			}
		else
			for (size_t i = 0; i < mol_1.size(); ++i)
			{
				mol_1[i].set_x(mol_1[i].get_x() + box_type.get_a() / 2);
				mol_1[i].set_y(mol_1[i].get_y() + box_type.get_b() / 2);
			}
	else if (flag[0][1] == 1 || flag[0][0] == 1)
		if (flag[1][3] == 1 || flag[1][1] == 1)
			for (size_t i = 0; i < mol_1.size(); ++i)
			{
				mol_1[i].set_x(mol_1[i].get_x() - box_type.get_a() / 2);
				mol_1[i].set_y(mol_1[i].get_y() - box_type.get_b() / 2);
			}
		else
			for (size_t i = 0; i < mol_1.size(); ++i)
			{
				mol_1[i].set_x(mol_1[i].get_x() - box_type.get_a() / 2);
				mol_1[i].set_y(mol_1[i].get_y() + box_type.get_b() / 2);
			}

}
