# Supplementary material for: Determination of Multidirectional Pathways for Ligand Release from the Receptor: A New Approach Based on Differential Evolution
Source: J Chem Theory Comput. 2022 May 5;18(6):3860–72. doi: 10.1021/acs.jctc.1c01158 (PMC9202309; doi:10.1021/acs.jctc.1c01158)
Supplement: Supplementary file 2 — ct1c01158_si_002.zip [file ct1c01158_si_002.zip › Example/gen_pulling_direction_source/solv_pbc_cluster.cpp]

#include"functions.h"
#include"clust.h"

int init_rejected_images(vector<size_t>& rejected_images, arguments& Arguments)
{
	bool x{ false }, y{ false }, z{ false };
	for (size_t i{}; i < Arguments.pbc_clust_axis.size(); ++i)
	{
		cout << Arguments.pbc_clust_axis[i] << "  ";
		if (Arguments.pbc_clust_axis[i] == 'x')
		{
			x = true;
		}
		else if (Arguments.pbc_clust_axis[i] == 'y')
		{
			y = true;
		}
		else if (Arguments.pbc_clust_axis[i] == 'z')
		{
			z = true;
		}
	}

	if (x == false)
	{
		rejected_images.emplace_back(0); rejected_images.emplace_back(1);
		for (size_t j{ 18 }; j <= 25; ++j)
			rejected_images.emplace_back(j);
		for (size_t j{ 6 }; j <= 13; ++j)
			rejected_images.emplace_back(j);
	}
	if (y == false)
	{
		rejected_images.emplace_back(2); rejected_images.emplace_back(3);
		for (size_t j{ 6 }; j <= 9; ++j)
			rejected_images.emplace_back(j);
		for (size_t j{ 14 }; j <= 25; ++j)
			rejected_images.emplace_back(j);
	}
	if (z == false)
	{
		rejected_images.emplace_back(4); rejected_images.emplace_back(5);
		for (size_t j{ 10 }; j <= 25; ++j)
			rejected_images.emplace_back(j);
	}
	return 0;
}

bool check_in_rejected_images(vector<size_t>& rejected_images, size_t im)
{
	if (rejected_images.empty())return false;

	for (size_t i{};i<rejected_images.size();++i)
		if (im == rejected_images[i]) { return true; }
	return false;
}

int MOL::impl_solv_pbc_clust(arguments& Arguments, vector<index>& Index)
{
	Multi_MOL pbc_images;
	pbc_images.m_mol.reserve(27);
	this->create_pbc_images(Arguments, pbc_images, Index);

	multi_cluster CLUST;

	vector<size_t> rejected_images;
	init_rejected_images(rejected_images, Arguments);
	cout << "done build rejected\n";

	for (size_t i{}; i < pbc_images.m_mol.size(); ++i)
		for (size_t j{}; j < pbc_images.m_mol[i].Molecule.size(); ++j)
		{
			for (size_t k{}; k < pbc_images.m_mol.size(); ++k)
			{
				bool in_image{ false };
				for (auto& im : rejected_images)
					if (i == im || k == im)in_image = true;
				if (in_image == true) continue;
				for (size_t l{}; l < pbc_images.m_mol[k].Molecule.size(); ++l)
				{
					if (i == k && j == l)continue;

					double dis{ sqrt(square(pbc_images.m_mol[k].Molecule[l].get_x() - pbc_images.m_mol[i].Molecule[j].get_x())
					+ square(pbc_images.m_mol[k].Molecule[l].get_y() - pbc_images.m_mol[i].Molecule[j].get_y())
					+ square(pbc_images.m_mol[k].Molecule[l].get_z() - pbc_images.m_mol[i].Molecule[j].get_z())) };

					if (dis <= Arguments.dis_clust)
						CLUST.emplace_clust(i, k, j, l);
				}
			}
		}

	cout << "SIZE: " << CLUST.clusters.size() << '\n';
	for (size_t i{}; i < CLUST.clusters.size(); ++i)
	{
		if (CLUST.clusters[i].clust.size() != this->Molecule.size())
			CLUST.clusters.erase(CLUST.clusters.begin() + i);
	}
	
	if (CLUST.clusters.empty())return 1;
	cout << "fixing....\n";
	for (size_t i{}; i < CLUST.clusters[0].clust.size(); ++i)
	{
		this->Molecule[CLUST.clusters[0].clust[i].second].set_coor(pbc_images.m_mol[CLUST.clusters[0].clust[i].first].Molecule[CLUST.clusters[0].clust[i].second].get_x(),
			pbc_images.m_mol[CLUST.clusters[0].clust[i].first].Molecule[CLUST.clusters[0].clust[i].second].get_y(),
			pbc_images.m_mol[CLUST.clusters[0].clust[i].first].Molecule[CLUST.clusters[0].clust[i].second].get_z());
	}
	cout << "done\n";
	return 0;
}

int Multi_MOL::solve_pbc_cluster(arguments& Arguments, ::info& output_info)
{
	
	for (size_t i{}; i < this->m_mol.size(); ++i)
		this->m_mol[i].impl_solv_pbc_clust(Arguments, this->Index);
	
	return 0;
}
