# Supplementary material for: Determination of Multidirectional Pathways for Ligand Release from the Receptor: A New Approach Based on Differential Evolution
Source: J Chem Theory Comput. 2022 May 5;18(6):3860–72. doi: 10.1021/acs.jctc.1c01158 (PMC9202309; doi:10.1021/acs.jctc.1c01158)
Supplement: Supplementary file 2 — ct1c01158_si_002.zip [file ct1c01158_si_002.zip › Example/gen_pulling_direction_source/solv_pbc_int.cpp]

#include"functions.h"
#include<cmath>
#include<algorithm>
#include<iostream>
const double par = 0.14;
const double par_2 = 0.7;
void pbc_multi_snap(Multi_MOL& multi_mol, size_t begin, size_t end);
void pbc_multi_chain(MOL& mol, vector<pair<size_t, size_t> >& neighbors, vector<index>& Index);
void pbc_chain(MOL& mol, size_t ind, vector<index>& Index);
int multi_chain(MOL& mol, size_t ind, vector<pair<size_t, size_t> >& neighbors, vector<index>& Index);
void fix_pair_z(MOL& mol, size_t atom1, size_t atom2);
void fix_pair_y(MOL& mol, size_t atom1, size_t atom2);
void fix_pair_x(MOL& mol, size_t atom1, size_t atom2);
int fix_pair_coor(MOL& mol, size_t atom1, size_t atom2)
{
	fix_pair_z(mol, atom1, atom2);
	fix_pair_y(mol, atom1, atom2);
	fix_pair_x(mol, atom1, atom2);
	return 0;
}
int Multi_MOL::solve_pbc_int(size_t init, size_t nt)
{
	pbc_multi_snap(*this, init*m_mol.size() / nt, (init + 1)*m_mol.size() / nt);
	return 0;
}
void pbc_multi_snap(Multi_MOL& multi_mol, size_t begin, size_t end)
{
	vector<pair<size_t, size_t> > neighbors;
	for (size_t i{ begin };i < end;++i)
		pbc_multi_chain(multi_mol.m_mol[i], neighbors,multi_mol.Index);
}
void pbc_multi_chain(MOL& mol, vector<pair<size_t, size_t> >& neighbors, vector<index>& Index)
{
	for (size_t i{};i < Index.size() - 1;++i)
	{
		pbc_chain(mol, i, Index);
		multi_chain(mol, i, neighbors, Index);
	}
}
void pbc_chain(MOL& mol, size_t ind, vector<index>& Index)
{
	for (size_t j{ Index[ind].get_res_pos_e(0) };j < Index[ind+1].get_res_pos_e(0);++j)
	{
		fix_pair_coor(mol, j, j + 1);
	}
}
int multi_chain(MOL& mol, size_t ind, vector<pair<size_t, size_t> >& neighbors, vector<index>& Index)
{
	if (ind == Index.size() - 2)
		return 0;
	double v1[3]{}, v2[3]{}, v3[3]{};
	mol.Box.get_v1(v1);
	mol.Box.get_v2(v2);
	mol.Box.get_v3(v3);
	size_t index_chain_1{}, index_chain_2{};
	double crit_dis_x{ par*v1[0] };
	double crit_dis_y{ par*v2[1] };
	double crit_dis_z{ par*v3[2] };
	size_t ii[4]{};
	for (int ite{};ite < 2;++ite)
	{
		double X_min{ 100000. }, Y_min{ 100000. }, Z_min{ 100000. }, d_min{ 100000. };
		//double x, y, z;
		for (size_t j{ Index[ind].get_res_pos_e(0) - 1 };j < Index[ind + 1].get_res_pos_e(0) - 1;++j)
		{
			for (size_t k{ Index[ind + 1].get_res_pos_e(0) - 1 };k < Index[ind + 2].get_res_pos_e(0) - 1;++k)
			{
				double d{ sqrt(square(mol.Molecule[j].get_x() - mol.Molecule[k].get_x()) + square(mol.Molecule[j].get_y() - mol.Molecule[k].get_y()) + square(mol.Molecule[j].get_z() - mol.Molecule[k].get_z())) };
				if (d < d_min)
				{
					d_min = d; ii[0] = j;
				}
				if (fabs(mol.Molecule[j].get_x() - mol.Molecule[k].get_x())<X_min)
				{
					X_min = fabs(mol.Molecule[j].get_x() - mol.Molecule[k].get_x());
					ii[1] = j;
				}
				if (fabs(mol.Molecule[j].get_y() - mol.Molecule[k].get_y()) < Y_min)
				{
					Y_min = fabs(mol.Molecule[j].get_y() - mol.Molecule[k].get_y());
					ii[2] = j;
				}
				if (fabs(mol.Molecule[j].get_z() - mol.Molecule[k].get_z()) < Z_min)
				{
					Z_min = fabs(mol.Molecule[j].get_z() - mol.Molecule[k].get_z());
					ii[3] = j;
				}
			}
		}

		if (Z_min > crit_dis_z)
		{
			if (d_min > par_2*sqrt(square(crit_dis_x) + square(crit_dis_y) + square(crit_dis_z)))
				for (size_t i{ Index[ind + 1].get_res_pos_e(0) - 1 };i < Index[ind + 2].get_res_pos_e(0) - 1;++i)
				{
					fix_pair_z(mol, ii[1], i);
				}
		}
		else if (Y_min > crit_dis_y)
		{
			if (d_min > par_2*sqrt(square(crit_dis_x) + square(crit_dis_y) + square(crit_dis_z)))
				for (size_t i{ Index[ind + 1].get_res_pos_e(0) - 1 };i < Index[ind + 2].get_res_pos_e(0) - 1;++i)
				{
					fix_pair_y(mol, ii[2], i);
				}
		}
		else if (X_min > crit_dis_x)
		{
			if (d_min > par_2*sqrt(square(crit_dis_x) + square(crit_dis_y) + square(crit_dis_z)))
				for (size_t i{ Index[ind + 1].get_res_pos_e(0) - 1 };i < Index[ind + 2].get_res_pos_e(0) - 1;++i)
				{
					fix_pair_x(mol, ii[3], i);
				}
		}
		else
		{
			continue;
		}
	}
	return 0;
}
void fix_pair_z(MOL& mol, size_t atom1, size_t atom2)
{
	double crit_dis_z{ par*mol.Box.get_c() };
	double Z{ mol.Molecule[atom1].get_z() - mol.Molecule[atom2].get_z() };
	if (fabs(Z) >= crit_dis_z)
	{
		if (mol.Box.get_box_type() == "cubic" || mol.Box.get_box_type() == "rectangular")
		{
			if (Z > 0.)
				mol.Molecule[atom2].set_z(mol.Molecule[atom2].get_z() + mol.Box.get_c());
			else
				mol.Molecule[atom2].set_z(mol.Molecule[atom2].get_z() - mol.Box.get_c());
		}
		else if (mol.Box.get_box_type() == "dodecahedron" || mol.Box.get_box_type() == "triclinic")
		{
			double vz[3];
			mol.Box.get_v3(vz);
			if (Z > 0.)
				mol.Molecule[atom2].set_z(mol.Molecule[atom2].get_z() + vz[2]);
			else
				mol.Molecule[atom2].set_z(mol.Molecule[atom2].get_z() - vz[2]);

			if (mol.Molecule[atom1].get_y() - mol.Molecule[atom2].get_y() > 0.)
				mol.Molecule[atom2].set_y(mol.Molecule[atom2].get_y() + vz[1]);
			else
				mol.Molecule[atom2].set_y(mol.Molecule[atom2].get_y() - vz[1]);

			if (mol.Molecule[atom1].get_x() - mol.Molecule[atom2].get_x() > 0.)
				mol.Molecule[atom2].set_x(mol.Molecule[atom2].get_x() + vz[0]);
			else
				mol.Molecule[atom2].set_x(mol.Molecule[atom2].get_x() - vz[0]);
		}
		else
		{
		}
	}
}
void fix_pair_y(MOL& mol, size_t atom1, size_t atom2)
{
	double crit_dis_y{ par*mol.Box.get_b() };
	double Y{ mol.Molecule[atom1].get_y() - mol.Molecule[atom2].get_y() };
	if (fabs(Y) >= crit_dis_y)
	{
		if (mol.Box.get_box_type() == "cubic" || mol.Box.get_box_type() == "rectangular")
		{
			if (Y > 0.)
				mol.Molecule[atom2].set_y(mol.Molecule[atom2].get_y() + mol.Box.get_b());
			else
				mol.Molecule[atom2].set_y(mol.Molecule[atom2].get_y() - mol.Box.get_b());
		}
		else if (mol.Box.get_box_type() == "dodecahedron" || mol.Box.get_box_type() == "triclinic")
		{
			double vy[3];
			mol.Box.get_v2(vy);
			if (Y > 0.)
				mol.Molecule[atom2].set_y(mol.Molecule[atom2].get_y() + vy[1]);
			else
				mol.Molecule[atom2].set_y(mol.Molecule[atom2].get_y() - vy[1]);

			if (mol.Molecule[atom1].get_x() - mol.Molecule[atom2].get_x() > 0.)
				mol.Molecule[atom2].set_x(mol.Molecule[atom2].get_x() + vy[0]);
			else
				mol.Molecule[atom2].set_x(mol.Molecule[atom2].get_x() - vy[0]);
		}
		else
		{
		}
	}
}
void fix_pair_x(MOL& mol, size_t atom1, size_t atom2)
{
	double crit_dis_x{ par*mol.Box.get_a() };
	double X{ mol.Molecule[atom1].get_x() - mol.Molecule[atom2].get_x() };
	if (fabs(X) >= crit_dis_x)
	{
		if (mol.Box.get_box_type() == "cubic" || mol.Box.get_box_type() == "rectangular")
		{
			if (X > 0.)
				mol.Molecule[atom2].set_x(mol.Molecule[atom2].get_x() + mol.Box.get_a());
			else
				mol.Molecule[atom2].set_x(mol.Molecule[atom2].get_x() - mol.Box.get_a());
		}
		else if (mol.Box.get_box_type() == "dodecahedron" || mol.Box.get_box_type() == "triclinic")
		{
			double vx[3];
			mol.Box.get_v1(vx);
			if (mol.Molecule[atom1].get_x() - mol.Molecule[atom2].get_x()  > 0.)
				mol.Molecule[atom2].set_x(mol.Molecule[atom2].get_x() + vx[0]);
			else
				mol.Molecule[atom2].set_x(mol.Molecule[atom2].get_x() - vx[0]);
		}
		else
		{
		}
	}
}
/*int find_neighbor_chains(vector<pair<size_t, size_t> >& neighbors, MOL& mol_in)
{
	vector<double> com_x, com_y, com_z;
	for (size_t i{};i < mol_in.Index.size() - 1;++i)
	{
		double x{}, y{}, z{}, mass{};
		for (size_t j = mol_in.Index[i].get_res_pos_e(0) - 1;j < mol_in.Index[i + 1].get_res_pos_e(0) - 1;++j)
		{
			x += mol_in.Molecule[j].get_x()* mol_in.Molecule[j].get_atom_mass();
			y += mol_in.Molecule[j].get_y()* mol_in.Molecule[j].get_atom_mass();
			z += mol_in.Molecule[j].get_z()* mol_in.Molecule[j].get_atom_mass();
			mass += mol_in.Molecule[j].get_atom_mass();
		}
		com_x.emplace_back(x / mass);com_y.emplace_back(y / mass);com_z.emplace_back(z / mass);
	}
	for (size_t i{};i < com_x.size();++i)
	{
		double d_min{ 100000000. };
		pair<size_t, size_t> index;
		for (size_t j{};j < com_x.size();++j)
		{
			if (i != j)
			{
				double d{ sqrt(pow(com_x[i] - com_x[j],2.) + pow(com_y[i] - com_y[j],2.) + pow(com_z[i] - com_z[j],2.)) };
				if (d_min > d)
				{
					d_min = d;
					index.first = i;index.second = j;
				}
			}
		}
		neighbors.emplace_back(index);
	}
	return 0;
}*/
