# Supplementary material for: Determination of Multidirectional Pathways for Ligand Release from the Receptor: A New Approach Based on Differential Evolution
Source: J Chem Theory Comput. 2022 May 5;18(6):3860–72. doi: 10.1021/acs.jctc.1c01158 (PMC9202309; doi:10.1021/acs.jctc.1c01158)
Supplement: Supplementary file 2 — ct1c01158_si_002.zip [file ct1c01158_si_002.zip › Example/gen_pulling_direction_source/solv_pbc_new_al.cpp]

#include"functions.h"
#include<cmath>
using namespace std;
int init_rejected_images(vector<size_t>& rejected_images, arguments& Arguments);
bool check_in_rejected_images(vector<size_t>& rejected_images, size_t im);

inline bool add_list_images(vector<size_t>& list_image, size_t&& i)
{
	for (auto& image : list_image)
		if (image == i)
			return false;
		else
			continue;
	list_image.emplace_back(i);
	return true;
}
int MOL::find_images_suitable(size_t chain, size_t res, vector<index>& Index, vector<size_t>& list_image)
{
	double com[3]{};
	size_t atom_count{};
	size_t limit( res == Index[chain].get_size_v() - 1 ? Index[chain + 1].get_res_pos_e(0) - 1 : Index[chain].get_res_pos_e(res + 1) - 1 );
	for (size_t i = Index[chain].get_res_pos_e(res) - 1; i < limit; ++i)
	{
		com[0] += Molecule[i].get_x();
		com[1] += Molecule[i].get_y();
		com[2] += Molecule[i].get_z();
		++atom_count;
	}
	com[0] /= atom_count;
	com[1] /= atom_count;
	com[2] /= atom_count;
	add_list_images(list_image,26);

	if (com[0] > Box.get_a() / 2.)
	{
		add_list_images(list_image, 0);
		add_list_images(list_image, 6);
		add_list_images(list_image, 7);
		add_list_images(list_image, 10);
		add_list_images(list_image, 11);
		add_list_images(list_image, 14);
		add_list_images(list_image, 16);
		add_list_images(list_image, 18);
		add_list_images(list_image, 20);
		add_list_images(list_image, 21);
		add_list_images(list_image, 24);
	}
	else
	{
		add_list_images(list_image, 1);
		add_list_images(list_image, 8);
		add_list_images(list_image, 9);
		add_list_images(list_image, 12);
		add_list_images(list_image, 13);
		add_list_images(list_image, 19);
		add_list_images(list_image, 22);
		add_list_images(list_image, 23);
		add_list_images(list_image, 25);
	}
	if (com[1] > Box.get_b() / 2.)
	{
		add_list_images(list_image, 2);
		add_list_images(list_image, 6);
		add_list_images(list_image, 8);
		add_list_images(list_image, 14);
		add_list_images(list_image, 16);
		add_list_images(list_image, 18);
		add_list_images(list_image, 19);
		add_list_images(list_image, 21);
		add_list_images(list_image, 23);
	}
	else
	{
		add_list_images(list_image,3);
		add_list_images(list_image,7);
		add_list_images(list_image,9);
		add_list_images(list_image,15);
		add_list_images(list_image,17);
		add_list_images(list_image,20);
		add_list_images(list_image,22);
		add_list_images(list_image,24);
		add_list_images(list_image,25);
	}
	if (com[2] > Box.get_c() / 2.)
	{
		add_list_images(list_image,4);
		add_list_images(list_image,10);
		add_list_images(list_image,12);
		add_list_images(list_image,14);
		add_list_images(list_image,15);
		add_list_images(list_image,18);
		add_list_images(list_image,19);
		add_list_images(list_image,20);
		add_list_images(list_image,22);
	}
	else
	{
		add_list_images(list_image,5);
		add_list_images(list_image,11);
		add_list_images(list_image,13);
		add_list_images(list_image,16);
		add_list_images(list_image,17);
		add_list_images(list_image,21);
		add_list_images(list_image,23);
		add_list_images(list_image,24);
		add_list_images(list_image,25);
	}
	return 0;
}
double MOL::find_min_dis_2res(size_t chain, size_t chain2, size_t res1, size_t res2, Multi_MOL& images, vector<index>& Index, size_t pos_image)
{
	double com[3]{}, com2[3]{};
	size_t atom_count{};
	for (size_t i= Index[chain].get_res_pos_e(res1) - 1 ;i < Index[chain].get_res_pos_e(res1 + 1) - 1; ++i)
	{
		com[0] += Molecule[i].get_x();
		com[1] += Molecule[i].get_y();
		com[2] += Molecule[i].get_z();
		++atom_count;
	}
	com[0] /= atom_count;
	com[1] /= atom_count;
	com[2] /= atom_count;

	size_t limit = (res2 == Index[chain2].get_size_v() - 1 ? Index[chain2 + 1].get_res_pos_e(0) - 1 : Index[chain2].get_res_pos_e(res2 + 1) - 1);
	atom_count = 0;
	for (size_t i = Index[chain2].get_res_pos_e(res2) - 1; i < limit; ++i)
	{
		com2[0] += images.m_mol[pos_image].Molecule[i].get_x();
		com2[1] += images.m_mol[pos_image].Molecule[i].get_y();
		com2[2] += images.m_mol[pos_image].Molecule[i].get_z();
		++atom_count;
	}
	com2[0] /= atom_count;
	com2[1] /= atom_count;
	com2[2] /= atom_count;
	return sqrt(square(com[0] - com2[0]) + square(com[1] - com2[1]) + square(com[2] - com2[2]));
}

double MOL::find_dis_res_point(size_t chain, size_t res, Multi_MOL& images, vector<index>& Index, size_t pos_image, double* point)
{
	double com[3]{};
	size_t atom_count{};
	size_t limit = (res == Index[chain].get_size_v() - 1 ? Index[chain + 1].get_res_pos_e(0) - 1 : Index[chain].get_res_pos_e(res + 1) - 1);
	for (size_t i = Index[chain].get_res_pos_e(res) - 1; i < limit; ++i)
	{
		com[0] += images.m_mol[pos_image].Molecule[i].get_x();
		com[1] += images.m_mol[pos_image].Molecule[i].get_y();
		com[2] += images.m_mol[pos_image].Molecule[i].get_z();
		++atom_count;
	}
	com[0] /= atom_count;
	com[1] /= atom_count;
	com[2] /= atom_count;
	return sqrt(square(com[0] - point[0]) + square(com[1] - point[1]) + square(com[2] - point[2]));
}

int Multi_MOL::solv_pbc_envi(size_t ind, arguments& Arguments, vector<size_t>& rejected_images, size_t k, 
	Multi_MOL& pbc_images, double* com_ref_chain)
{
	
	for (size_t i{}; i < Index[k].get_size_v(); ++i)
	{
		double dis_min{ 10e10 };
		size_t pos{};

		for (size_t j{}; j < pbc_images.m_mol.size(); ++j)
		{
			if (check_in_rejected_images(rejected_images, j) == true)continue;

			double d{ this->m_mol[ind].find_dis_res_point(k,i,pbc_images,Index,j,com_ref_chain) };

			if (d < dis_min)
			{
				dis_min = d;
				pos = j;
			}
		}

		size_t limit = (i == Index[k].get_size_v() - 1 ? Index[k + 1].get_res_pos_e(0) - 1 : Index[k].get_res_pos_e(i + 1) - 1);
		for (size_t j = Index[k].get_res_pos_e(i) - 1; j < limit; ++j)
			this->m_mol[ind].Molecule[j].set_coor(pbc_images.m_mol[pos].Molecule[j].get_x(), pbc_images.m_mol[pos].Molecule[j].get_y(), pbc_images.m_mol[pos].Molecule[j].get_z());
	}
	return 0;
}

int MOL::find_cog_chain(size_t k, arguments& Arguments, vector<index>& Index, double* center_of_geometry)
{
	size_t atom_num{};
	for (size_t i{Index[k].get_res_pos_e(0)-1}; i < Index[k+1].get_res_pos_e(0) - 1; ++i)
	{
		center_of_geometry[0] += Molecule[i].get_x();
		center_of_geometry[1] += Molecule[i].get_y();
		center_of_geometry[2] += Molecule[i].get_z();
		++atom_num;
	}
	center_of_geometry[0] /= atom_num;
	center_of_geometry[1] /= atom_num;
	center_of_geometry[2] /= atom_num;
	return 0;
}
double Multi_MOL::find_min_dis(size_t ind, size_t ind2,  size_t chain, size_t chain2, Multi_MOL& images)
{
	double com[3]{}, com2[3]{};

	for (size_t i{ Index[chain].get_res_pos_e(0) - 1 };i < Index[chain+1].get_res_pos_e(0) - 1;++i)
	{
		com[0] += m_mol[ind].Molecule[i].get_x();
		com[1]+= m_mol[ind].Molecule[i].get_y();
		com[2]+= m_mol[ind].Molecule[i].get_z();
	}
	com[0] /= Index[chain].get_size_v();
	com[1]/= Index[chain].get_size_v();
	com[2]/= Index[chain].get_size_v();

	for (size_t i{ images.Index[chain2].get_res_pos_e(0) - 1 };i < images.Index[chain2 + 1].get_res_pos_e(0) - 1;++i)
	{
		com2[0] += images.m_mol[ind2].Molecule[i].get_x();
		com2[1] += images.m_mol[ind2].Molecule[i].get_y();
		com2[2] += images.m_mol[ind2].Molecule[i].get_z();
	}

	com2[0]/= images.Index[chain2].get_size_v();
	com2[1]/= images.Index[chain2].get_size_v();
	com2[2]/= images.Index[chain2].get_size_v();

	return sqrt(square(com[0] - com2[0]) + square(com[1] - com2[1]) + square(com[2] - com2[2]));
}
int MOL::create_pbc_images(arguments& Arguments, Multi_MOL& out_mol, const vector<index>& Index)
{
	
	for (int i{};i < 27;++i)
	{
		double tran_vec[3]{}, tran_vec_2[3]{}, tran_vec_3[3]{};
		if (i == 0)
			Box.get_v1(tran_vec);
		else if (i == 1)
		{
			Box.get_v1(tran_vec);
			tran_vec[0] *= -1.;
		}
		else if (i == 2)
			Box.get_v2(tran_vec_2);
		else if (i == 3)
		{
			Box.get_v2(tran_vec_2);
			tran_vec_2[0] *= -1.;
			tran_vec_2[1] *= -1.;
		}
		else if (i == 4)
			Box.get_v3(tran_vec_3);
		else if (i == 5)
		{
			Box.get_v3(tran_vec_3);
			tran_vec_3[0] *= -1.;
			tran_vec_3[1] *= -1.;
			tran_vec_3[2] *= -1.;
		}
		else if (i == 6)
		{
			Box.get_v1(tran_vec);
			Box.get_v2(tran_vec_2);
		}
		else if (i == 7)
		{
			Box.get_v1(tran_vec);
			Box.get_v2(tran_vec_2);
			tran_vec_2[0] *= -1.;
			tran_vec_2[1] *= -1.;
		}
		else if (i == 8)
		{
			Box.get_v1(tran_vec);
			Box.get_v2(tran_vec_2);
			tran_vec[0] *= -1.;
			tran_vec[1] *= -1.;
		}
		else if (i == 9)
		{
			Box.get_v1(tran_vec);
			Box.get_v2(tran_vec_2);
			tran_vec[0] *= -1.;
			tran_vec[1] *= -1.;
			tran_vec_2[0] *= -1.;
			tran_vec_2[1] *= -1.;
		}
		else if (i == 10)
		{
			Box.get_v1(tran_vec);
			Box.get_v3(tran_vec_3);
		}
		else if (i == 11)
		{
			Box.get_v1(tran_vec);
			Box.get_v3(tran_vec_3);
			tran_vec_3[0] *= -1.;
			tran_vec_3[1] *= -1.;
			tran_vec_3[2] *= -1.;
		}
		else if (i == 12)
		{
			Box.get_v1(tran_vec);
			Box.get_v3(tran_vec_3);
			tran_vec[0] *= -1.;
			tran_vec[1] *= -1.;
			tran_vec[2] *= -1.;
		}
		else if (i == 13)
		{
			Box.get_v1(tran_vec);
			Box.get_v3(tran_vec_3);
			tran_vec[0] *= -1.;
			tran_vec[1] *= -1.;
			tran_vec[2] *= -1.;
			tran_vec_3[0] *= -1.;
			tran_vec_3[1] *= -1.;
			tran_vec_3[2] *= -1.;
		}
		else if (i == 14)
		{
			Box.get_v2(tran_vec_2);
			Box.get_v3(tran_vec_3);
		}
		else if (i == 15)
		{
			Box.get_v2(tran_vec_2);
			Box.get_v3(tran_vec_3);
			tran_vec_2[0] *= -1.;
			tran_vec_2[1] *= -1.;
			tran_vec_2[2] *= -1.;
		}
		else if (i == 16)
		{
			Box.get_v2(tran_vec_2);
			Box.get_v3(tran_vec_3);
			tran_vec_3[0] *= -1.;
			tran_vec_3[1] *= -1.;
			tran_vec_3[2] *= -1.;
		}
		else if (i == 17)
		{
			Box.get_v2(tran_vec_2);
			Box.get_v3(tran_vec_3);
			tran_vec_2[0] *= -1.;
			tran_vec_2[1] *= -1.;
			tran_vec_2[2] *= -1.;
			tran_vec_3[0] *= -1.;
			tran_vec_3[1] *= -1.;
			tran_vec_3[2] *= -1.;
		}
		else if (i == 18)
		{
			Box.get_v1(tran_vec);
			Box.get_v2(tran_vec_2);
			Box.get_v3(tran_vec_3);
		}
		else if (i == 19)
		{
			Box.get_v1(tran_vec);
			Box.get_v2(tran_vec_2);
			Box.get_v3(tran_vec_3);
			tran_vec[0] *= -1.;
			tran_vec[1] *= -1.;
			tran_vec[2] *= -1.;
		}
		else if (i == 20)
		{
			Box.get_v1(tran_vec);
			Box.get_v2(tran_vec_2);
			Box.get_v3(tran_vec_3);
			tran_vec_2[0] *= -1.;
			tran_vec_2[1] *= -1.;
			tran_vec_2[2] *= -1.;
		}
		else if (i == 21)
		{
			Box.get_v1(tran_vec);
			Box.get_v2(tran_vec_2);
			Box.get_v3(tran_vec_3);
			tran_vec_3[0] *= -1.;
			tran_vec_3[1] *= -1.;
			tran_vec_3[2] *= -1.;
		}
		else if (i == 22)
		{
			Box.get_v1(tran_vec);
			Box.get_v2(tran_vec_2);
			Box.get_v3(tran_vec_3);
			tran_vec[0] *= -1.;
			tran_vec[1] *= -1.;
			tran_vec[2] *= -1.;
			tran_vec_2[0] *= -1.;
			tran_vec_2[1] *= -1.;
			tran_vec_2[2] *= -1.;
		}
		else if (i == 23)
		{
			Box.get_v1(tran_vec);
			Box.get_v2(tran_vec_2);
			Box.get_v3(tran_vec_3);
			tran_vec[0] *= -1.;
			tran_vec[1] *= -1.;
			tran_vec[2] *= -1.;
			tran_vec_3[0] *= -1.;
			tran_vec_3[1] *= -1.;
			tran_vec_3[2] *= -1.;
		}
		else if (i == 24)
		{
			Box.get_v1(tran_vec);
			Box.get_v2(tran_vec_2);
			Box.get_v3(tran_vec_3);
			tran_vec_2[0] *= -1.;
			tran_vec_2[1] *= -1.;
			tran_vec_2[2] *= -1.;
			tran_vec_3[0] *= -1.;
			tran_vec_3[1] *= -1.;
			tran_vec_3[2] *= -1.;
		}
		else if (i == 25)
		{
			Box.get_v1(tran_vec);
			Box.get_v2(tran_vec_2);
			Box.get_v3(tran_vec_3);
			tran_vec[0] *= -1.;
			tran_vec[1] *= -1.;
			tran_vec[2] *= -1.;
			tran_vec_2[0] *= -1.;
			tran_vec_2[1] *= -1.;
			tran_vec_2[2] *= -1.;
			tran_vec_3[0] *= -1.;
			tran_vec_3[1] *= -1.;
			tran_vec_3[2] *= -1.;
		}
		else {}
		for (size_t j{};j < Molecule.size();++j)
		{
			out_mol.emplace(i, this->Box, this->get_time(), this->get_force_f(), mol_info()
				, molecule( Molecule[j].get_x() + tran_vec[0] + tran_vec_2[0] + tran_vec_3[0], Molecule[j].get_y() + tran_vec_2[1] + tran_vec_3[1], Molecule[j].get_z() + tran_vec_3[2]));
		}
		out_mol.Index = Index;
	}
	return 0;
}
int MOL::find_best_image_of_residues(Multi_MOL& pbc_images, size_t chain, vector<index>& Index, vector<size_t>& rejected_images)
{
	for (size_t j{};j < Index[chain].get_size_v(); ++j)
	{
		size_t limit = (j == Index[chain].get_size_v() - 1 ? Index[chain + 1].get_res_pos_e(0) - 1 : Index[chain].get_res_pos_e(j + 1) - 1);
		if (limit == Molecule.size()) return 0;
		
		for (size_t i = Index[chain].get_res_pos_e(j) - 1 ; i < limit - 1; ++i)
		{
			double distance_min{ 10000000. };
			size_t pos{};
			for (size_t k{};k < pbc_images.m_mol.size();++k)
			{
				if (check_in_rejected_images(rejected_images, k) == true)continue;

				double d{ this->dis_between_atom_and_point(i,pbc_images.m_mol[k].Molecule[i + 1].get_x(),pbc_images.m_mol[k].Molecule[i + 1].get_y(), pbc_images.m_mol[k].Molecule[i + 1].get_z()) };
				if (d < distance_min)
				{
					distance_min = d;
					pos = k;
				}
			}
			Molecule[i + 1].set_coor(pbc_images.m_mol[pos].Molecule[i + 1].get_x(), pbc_images.m_mol[pos].Molecule[i + 1].get_y(), pbc_images.m_mol[pos].Molecule[i + 1].get_z());
		}
	}
	return 0;
}
int Multi_MOL::impl_solve_pbc_chain(size_t ind, arguments& Arguments, vector<size_t>& rejected_images)
{
	Multi_MOL pbc_images;
	pbc_images.m_mol.reserve(27);
	this->m_mol[ind].create_pbc_images(Arguments, pbc_images, Index);

	for (size_t k{}; k < Index.size() - 1;++k)
		this->m_mol[ind].find_best_image_of_residues(pbc_images, k, Index, rejected_images);

	pbc_images.m_mol.clear();
	pbc_images.Index.clear();
	this->m_mol[ind].create_pbc_images(Arguments, pbc_images, Index);

	for (size_t k{}; k < Index.size() - 1; ++k)
	{
		if (Arguments.pbc_envi == true)
		{
			bool in_evi{ false };
			for (size_t c{}; c< Arguments.pbc_envi_chain.size();++c)
				if (Index[k].get_chain() == Arguments.pbc_envi_chain[c]) { in_evi = true; break; }
			if (in_evi == true) continue;
		}

		for (size_t i{}; i < Index[k].get_size_v() - 1; ++i)
		{
			double dis_min{ 10e10 };
			size_t pos{};

			for (size_t j{}; j < pbc_images.m_mol.size(); ++j)
			{
				if (Arguments.solv_pbc_clust == true && check_in_rejected_images(rejected_images, j) == true)continue;

				double d{ this->m_mol[ind].find_min_dis_2res(k,k, i, i + 1, pbc_images, this->Index, j) };
				if (d < dis_min)
				{
					dis_min = d;
					pos = j;
				}
			}

			size_t limit = (i == Index[k].get_size_v() - 2 ? Index[k + 1].get_res_pos_e(0) - 1 : Index[k].get_res_pos_e(i + 2) - 1);
			for (size_t j = Index[k].get_res_pos_e(i + 1) - 1; j < limit; ++j)
				this->m_mol[ind].Molecule[j].set_coor(pbc_images.m_mol[pos].Molecule[j].get_x(), pbc_images.m_mol[pos].Molecule[j].get_y(), pbc_images.m_mol[pos].Molecule[j].get_z());
		}
	}
	return 0;
}
int Multi_MOL::find_best_image( size_t ind, int chain_ref, arguments& Arguments)
{
	vector<size_t> rejected_images;

	if(Arguments.solv_pbc_clust == true)
	init_rejected_images(rejected_images, Arguments);

	this->impl_solve_pbc_chain(ind, Arguments, rejected_images); 

	Multi_MOL pbc_images;
	pbc_images.m_mol.reserve(27);
	this->m_mol[ind].create_pbc_images(Arguments, pbc_images, Index);

	if (chain_ref >= Index.size() - 1) return 0;

	double centerofrefchain[3]{};
	if (Arguments.pbc_envi == true)
		this->m_mol[ind].find_cog_chain(chain_ref, Arguments, this->Index, centerofrefchain);

	for (size_t k{};k < Index.size() - 1;++k)
	{
		if (Arguments.pbc_envi == true)
		{
			bool in_evi{ false };
			for (size_t c{}; c< Arguments.pbc_envi_chain.size(); ++c)
				if (Index[k].get_chain() == Arguments.pbc_envi_chain[c]) { in_evi = true; break; }
			if (in_evi == true)
			{
				this->solv_pbc_envi(ind, Arguments, rejected_images, k, pbc_images, centerofrefchain);
				continue;
			}
		}

		double distance_min{ 10000000. };
		size_t pos{};
		for (size_t i{};i < pbc_images.m_mol.size();++i)
		{
			if (Arguments.solv_pbc_clust == true && check_in_rejected_images(rejected_images, i) == true) continue;

			double d{ this->find_min_dis(ind,i,chain_ref,k,pbc_images) };
			if (d < distance_min)
			{
				distance_min = d;
				pos = i;
			}
		}

		for (size_t i{ Index[k].get_res_pos_e(0) - 1 };i < Index[k + 1].get_res_pos_e(0) - 1;++i)
		{
			m_mol[ind].Molecule[i].set_coor(pbc_images.m_mol[pos].Molecule[i].get_x(), pbc_images.m_mol[pos].Molecule[i].get_y(), pbc_images.m_mol[pos].Molecule[i].get_z());
		}
	}
	return 0;
}
int Multi_MOL::find_best_image_of_mol2(Multi_MOL& mol2, size_t ind, arguments& Arguments)
{
	mol2.find_best_image(ind, 0, Arguments);

	double com1[3]{};
	this->m_mol[ind].get_centroid(com1);

	Multi_MOL pbc_images;
	pbc_images.m_mol.reserve(27);
	mol2.m_mol[ind].create_pbc_images(Arguments, pbc_images, Index);

	double distance_min{ 100000. };
	size_t pos{};
	for (size_t i{}; i < pbc_images.m_mol.size(); ++i)
	{
		double com2[3]{};
		pbc_images.m_mol[i].get_centroid(com2);
		double d{ sqrt(square(com1[0] - com2[0]) + square(com1[1] - com2[1]) + square(com1[2] - com2[2])) };
		if (d < distance_min)
		{
			distance_min = d;
			pos = i;
		}
	}

	for (size_t j{}; j < mol2.m_mol[ind].Molecule.size(); ++j)
	{
		mol2.m_mol[ind].Molecule[j].set_coor(pbc_images.m_mol[pos].Molecule[j].get_x(), pbc_images.m_mol[pos].Molecule[j].get_y(), pbc_images.m_mol[pos].Molecule[j].get_z());
	}

	return 0;
}
int Multi_MOL::impl_solv_pbc_new(Multi_MOL& mol2, size_t begin, size_t end, arguments& Arguments)
{
	if (Arguments.flag_nocal == false)
	{
		for (size_t i{ begin }; i < end;++i)
		{
			this->find_best_image(i, Arguments.chain_ref, Arguments);
			this->find_best_image_of_mol2(mol2, i, Arguments);
		}
	}
	else
		for (size_t i{ begin }; i < end;++i)
		{
			//cout << "Number of atoms: " << this->m_mol[i].Molecule.size() << "  snap " << i << " total snap: "<< end << '\n';
			this->find_best_image(i, Arguments.chain_ref, Arguments);
		}
	return 0;
}
int Multi_MOL::solve_pbc_new(Multi_MOL& mol2, arguments& Arguments)
{
	vector<thread> impl_threads(Arguments.nt);
	for (size_t i{};i < impl_threads.size();++i)
	{
		impl_threads[i] = thread(&Multi_MOL::impl_solv_pbc_new, &(*this), ref(mol2), i*m_mol.size() / impl_threads.size(), (i + 1)*m_mol.size() / impl_threads.size(), ref(Arguments));
	}
	for (auto& t : impl_threads)
		t.join();
	return 0;
}
