# Supplementary material for: Determination of Multidirectional Pathways for Ligand Release from the Receptor: A New Approach Based on Differential Evolution
Source: J Chem Theory Comput. 2022 May 5;18(6):3860–72. doi: 10.1021/acs.jctc.1c01158 (PMC9202309; doi:10.1021/acs.jctc.1c01158)
Supplement: Supplementary file 2 — ct1c01158_si_002.zip [file ct1c01158_si_002.zip › Example/gen_pulling_direction_source/stat_hb_and_sc_contact.h]

#ifndef STAT_HB_SC_H
#define STAT_HB_SC_H
#include<vector>
#include"MOL.h"
using namespace std;

struct res_sc
{
	string resname{};
	string chain{};
	size_t resnum{}, sc_num{}, chainid{};
	res_sc() :resname{}, chain{}, resnum{}, sc_num{}, chainid{} {}
	res_sc(string _resname, string _chain, size_t _resnum, size_t _sc_num, size_t _chainid)
		: resname{ _resname }, chain{ _chain }, resnum{ _resnum }, sc_num{ _sc_num }, chainid{ _chainid } {}
	inline bool equal_to(const res_sc& rhs)const
	{
		return chainid == rhs.chainid && resnum == rhs.resnum;
	}
};

struct traj_sc
{
	vector<res_sc> residues_sc;
	size_t snap_num{};
	traj_sc() = default;
	traj_sc(string _resname, string _chain, size_t _resnum, size_t _sc_num, size_t _chainid)
	{
		residues_sc.emplace_back(_resname, _chain, _resnum, _sc_num, _chainid);
	}
	traj_sc(traj_sc& rhs) :snap_num{ rhs.snap_num } { residues_sc = rhs.residues_sc; }
	traj_sc(traj_sc&& rhs) :snap_num{ rhs.snap_num } { residues_sc = move(rhs.residues_sc); }
	int add_sc(string _resname, string _chain, size_t _resnum, size_t _sc_num, size_t _chainid);
	int filt_sc(vector<traj_sc>& sc_reslist);
	bool check_in(const res_sc& res_contact, size_t & pos);
};

struct res_hb
{
	string resname;
	string chain;
	size_t resnum, h_bond_num, chainid;
	res_hb() :resname{}, chain{}, resnum{}, h_bond_num{}, chainid{} {}
	res_hb(string _resname, string _chain, size_t _resnum, size_t _hb_num, size_t _chainid) :resname{ _resname }, chain{ _chain }, resnum{ _resnum }
		, h_bond_num{ _hb_num }, chainid{ _chainid } {}
	inline bool equal_to(const res_hb& rhs) const
	{
		return chainid == rhs.chainid && resnum == rhs.resnum;
	}
};

struct traj_hb
{
	vector<res_hb> residues_hb;
	size_t snap_num{};
	traj_hb() = default;
	traj_hb(string _resname, string _chain, size_t _resnum, size_t _hb_num, size_t _chainid)
	{
		residues_hb.emplace_back(_resname, _chain, _resnum, _hb_num, _chainid);
	}
	traj_hb(traj_hb& rhs) :snap_num{ rhs.snap_num } { residues_hb = rhs.residues_hb; }
	traj_hb(traj_hb&& rhs) :snap_num{ rhs.snap_num } { residues_hb = move(rhs.residues_hb); }
	int filt_hb(vector<traj_hb>& hb_reslist);
	int add_hb(MOL& mol, vector<mol_info>& info_mol);
	bool check_in(const res_hb& res_hbond, size_t & pos);
};

#endif // !STAT_HB_SC_H
