# Supplementary material for: Determination of Multidirectional Pathways for Ligand Release from the Receptor: A New Approach Based on Differential Evolution
Source: J Chem Theory Comput. 2022 May 5;18(6):3860–72. doi: 10.1021/acs.jctc.1c01158 (PMC9202309; doi:10.1021/acs.jctc.1c01158)
Supplement: Supplementary file 2 — ct1c01158_si_002.zip [file ct1c01158_si_002.zip › Example/gen_pulling_direction_source/sup_funccpp.cpp]

#include"Multi_MOL.h"
#include"arguments.h"
#include"info.h"
#include"folder.h"
#include<cmath>
#include<fstream>
#include<iomanip>
int set_chainnum(Multi_MOL& pro_in, Multi_MOL& lig, arguments const & Arguments)
{
	pro_in.set_chainnum();
	if (Arguments.flag_nocal == false)
		lig.set_chainnum();
	return 0;
}
