# Supplementary material for: Determination of Multidirectional Pathways for Ligand Release from the Receptor: A New Approach Based on Differential Evolution
Source: J Chem Theory Comput. 2022 May 5;18(6):3860–72. doi: 10.1021/acs.jctc.1c01158 (PMC9202309; doi:10.1021/acs.jctc.1c01158)
Supplement: Supplementary file 2 — ct1c01158_si_002.zip [file ct1c01158_si_002.zip › Example/gen_pulling_direction_source/take_amino_acid.cpp]

#include"amino_a.h"
#include"functions.h"
#include<fstream>
#include<sstream>
#include<algorithm>
using namespace std;
void take_amino_acids(amino_acid &amine, int &num_amine, string &force_f, const arguments& Arguments)
{
	/*string amine_name[36][2]{};
	amine_name[0][0] = "HD11"; amine_name[0][1] = "1HD1"; amine_name[1][0] = "HD12"; amine_name[1][1] = "2HD1"; amine_name[2][0] = "HD13"; amine_name[2][1] = "3HD1";
	amine_name[3][0] = "HD21"; amine_name[3][1] = "1HD2"; amine_name[4][0] = "HD22"; amine_name[4][1] = "2HD2"; amine_name[5][0] = "HD23"; amine_name[5][1] = "3HD2";
	amine_name[6][0] = "HE21"; amine_name[6][1] = "1HE2"; amine_name[7][0] = "HE22"; amine_name[7][1] = "2HE2"; amine_name[8][0] = "HG11"; amine_name[8][1] = "1HG1";
	amine_name[9][0] = "HG12"; amine_name[9][1] = "2HG1"; amine_name[10][0] = "HG13"; amine_name[10][1] = "3HG1"; amine_name[11][0] = "HG21"; amine_name[11][1] = "1HG2";
	amine_name[12][0] = "HG22"; amine_name[12][1] = "2HG2"; amine_name[13][0] = "HG23"; amine_name[13][1] = "3HG2"; amine_name[14][0] = "HH11"; amine_name[14][1] = "1HH1";
	amine_name[15][0] = "HH12"; amine_name[15][1] = "2HH1"; amine_name[16][0] = "HH21"; amine_name[16][1] = "1HH2"; amine_name[17][0] = "HH22"; amine_name[17][1] = "2HH2";
	amine_name[18][0] = "HH31"; amine_name[18][1] = "1HH3"; amine_name[19][0] = "HH32"; amine_name[19][1] = "2HH3"; amine_name[20][0] = "HH33"; amine_name[20][1] = "3HH3";
	amine_name[21][0] = "H5'1";amine_name[21][1] = "1H5'";amine_name[22][0] = "H5'2";amine_name[22][1] = "2H5'";amine_name[23][0] = "H2'1";amine_name[23][1] = "1H2'";
	amine_name[24][0] = "HO'2"; amine_name[24][1] = "2HO'"; amine_name[25][0] = "C_13"; amine_name[25][1] = "3C_1"; amine_name[26][0] = "C_10"; amine_name[26][1] = "0C_1";
	amine_name[27][0] = "C_11"; amine_name[27][1] = "1C_1"; amine_name[28][0] = "H_10"; amine_name[28][1] = "0H_1"; amine_name[29][0] = "C_12"; amine_name[29][1] = "2C_1";
	amine_name[30][0] = "C_15"; amine_name[30][1] = "5C_1"; amine_name[31][0] = "H_14"; amine_name[31][1] = "4H_1"; amine_name[32][0] = "H_15"; amine_name[32][1] = "5H_1";
	amine_name[33][0] = "H_16"; amine_name[33][1] = "6H_1"; amine_name[34][0] = "C_19"; amine_name[34][1] = "9C_1"; amine_name[35][0] = "H_27"; amine_name[35][1] = "7H_2";
	*/
	fstream amino;
	string name_amino_file{ Arguments.path_amino_acid + force_f + "_aminoacids.rtp" };
	amino.open(name_amino_file.c_str(), ios::in);
	if (!amino.is_open())
	{
		cout << "Cannot open " << force_f << "_aminoacids.rtp" << '\n';
		exit(EXIT_FAILURE);
	}

	for (string str{}; !safeGetline(amino, str).eof();)
	{
		size_t end_line{ str.find(";") }; if (end_line != string::npos)str = str.substr(0, end_line);
		size_t f1{ str.find("]") };
		if (str.length() > 4 && f1 != string::npos && str[0] == '[' && str.find("bondedtypes") == string::npos 
			&& str.find("cmap") == string::npos	&& str.find("impropers") == string::npos && str[0] != ';')
		{
			string a_name{ str.substr(2, f1 - 3) };
			getline(amino, str);
			++num_amine;
			while (getline(amino, str) && str.length() >= 1 
				&& (str != " [ bonds ]" && str[0]!='['))
			{
				istringstream i_temp(str);
				string str_2{}, str_3{};
				double q{};
				int chrg{};
				i_temp >> str_2 >> str_3 >> q >> chrg;
				if (str_2.length() == 4)
					str_2 = str_2.substr(3, 1) + str_2.substr(0, 3);
				/*for (int j = 0; j < 33; j++)
					if (amine_name[j][0] == str_2)
					{
						str_2 = amine_name[j][1];
						break;
					}*/
				amine.amino_acids[a_name].emplace_back(chrg, q, 1.0, 0.0, 0.0, 0.0, str_2, str_3);
			}
		}
	}
	amino.close();
}
