# Supplementary material for: Determination of Multidirectional Pathways for Ligand Release from the Receptor: A New Approach Based on Differential Evolution
Source: J Chem Theory Comput. 2022 May 5;18(6):3860–72. doi: 10.1021/acs.jctc.1c01158 (PMC9202309; doi:10.1021/acs.jctc.1c01158)
Supplement: Supplementary file 2 — ct1c01158_si_002.zip [file ct1c01158_si_002.zip › Example/gen_pulling_direction_source/take_charge.cpp]

#include<iostream>
#include"Multi_MOL.h"
int Multi_MOL::take_charge(amino_acid &amine, const para &parameter, size_t end, size_t begin, string force_f, int flag)
{
	if (flag == 0)
	{
		if (begin == 0)
		{
			for (size_t i{};i < Index.size() - 1;++i)
				for (size_t j{};j < Index[i].get_size_v();++j)
				{
					if (amine.amino_acids[info[Index[i].get_res_pos_e(j)-1].get_res_name()].empty())
					{
						cout << "WARNING!! Residue " << Index[i].get_chain() << Index[i].get_res_num_e(j) << " (" << info[Index[i].get_res_pos_e(j) - 1].get_res_name() << ") is not contained in force field!\n";
						continue;
					}
				}
		}

		for (size_t i{ begin }; i < end; ++i)
		{
			string aa_name{ string(info[i].get_res_name()) };

			for (size_t j = 0; j < amine.amino_acids[aa_name].size(); ++j)
				if (info[i].get_atom() == amine.amino_acids[aa_name][j].atom)
				{
					info[i].set_atom_type(amine.amino_acids[aa_name][j].atom_type);
					parameters[i].set_data(amine.amino_acids[aa_name][j].charge, amine.amino_acids[aa_name][j].radius, amine.amino_acids[aa_name][j].sigma
						, amine.amino_acids[aa_name][j].epsilon, amine.amino_acids[aa_name][j].atom_mass);
					break;
				}
		}

		//find strange residues :D
		if ((force_f == "GROMOS43A1" || force_f == "GROMOS53A6" || force_f == "GROMOS54A7" || force_f == "OPLSAA") && end == m_mol[0].Molecule.size())
		{

			for (size_t i{}; i < m_mol[0].Molecule.size() - 1; ++i)
			{
				amino_acid temp_acid;
				vector<::mol_info> temp_pro;
				::mol_info temp_p;
				vector<size_t> ite;
				if (info[i].get_atom_type() == "NULL")
				{
					ite.emplace_back(i);
					for (size_t j = i; j < m_mol[0].Molecule.size(); ++j)
						if (info[j].get_atom_type() == "NULL" 
							&& info[j].get_resnr() == info[i].get_resnr())
						{
							temp_p.set_atom(info[j].get_atom());
							temp_pro.emplace_back(temp_p);
						}
						else
						{
							i = j;
							break;
						}
					if (!temp_pro.empty())
					{
						for (auto& amino_acid : amine.amino_acids)
						{
							for (size_t j{};j < amino_acid.second.size();++j)
							{
								if (j + temp_pro.size() - 1 < amino_acid.second.size() && amino_acid.second[j].atom.substr(0, 1) == temp_pro[0].get_atom().substr(0, 1)
									&& amino_acid.second[j].atom.substr(amino_acid.second[j].atom.length() - 1, 1) == temp_pro[0].get_atom().substr(temp_pro[0].get_atom().length() - 1, 1))
								{
									if (temp_pro[temp_pro.size() - 1].get_atom().substr(0, 1) == amino_acid.second[j + temp_pro.size() - 1].atom.substr(0, 1)
										&& amino_acid.second[j + temp_pro.size() - 1].atom.substr(amino_acid.second[j + temp_pro.size() - 1].atom.length() - 1, 1) == temp_pro[temp_pro.size() - 1].get_atom().substr(temp_pro[temp_pro.size() - 1].get_atom().length() - 1, 1))
									{
										for (size_t k = 0; k < amino_acid.second.size(); ++k)
											if (amino_acid.second[k].charge_group == amino_acid.second[j].charge_group)
											{
												temp_acid.amino_acids[amino_acid.first].emplace_back(amino_acid.second[k].charge_group, amino_acid.second[k].charge, amino_acid.second[k].atom_mass, amino_acid.second[k].epsilon
													, amino_acid.second[k].sigma, amino_acid.second[k].radius, amino_acid.second[k].atom, amino_acid.second[k].atom_type);
											}
									}
								}
							}
						}
					}

				}
				if (!temp_acid.amino_acids.empty())
				{
					for (size_t i = 0; i < ite.size(); ++i)
					{
						auto amino_acid = temp_acid.amino_acids.begin();
						for (size_t k = 0; k < amino_acid->second.size(); ++k)
							for (size_t j{}; j < amino_acid->second.size(); ++j)
								if (ite[i] + k - 1 >= 0 && ite[i] + k - 1< m_mol[0].Molecule.size() && info[ite[i] + k - 1].get_atom().substr(0, 1) == amino_acid->second[j].atom.substr(0, 1))
								{
									info[ite[i] + k - 1].set_atom_type(amino_acid->second[j].atom_type);
									parameters[ite[i] + k - 1].set_data(amino_acid->second[j].charge, amino_acid->second[j].radius, amino_acid->second[j].sigma
										, amino_acid->second[j].epsilon, amino_acid->second[j].atom_mass);
								}
					}
					temp_acid.amino_acids.clear();
				}
				temp_pro.clear();
				ite.clear();
			}
			if (force_f == "OPLSAA")
			{
				vector<size_t> heads;
				for (size_t i{};i < Index.size() - 1;++i)
				{
					if (Index[i].get_res_pos_e(0) - 1 >= begin && Index[i].get_res_pos_e(0) - 1 < end)
						heads.emplace_back(i);
				}
				for (size_t i{};i < heads.size();++i)
				{
					vector<::mol_info> temp_pro;
					::mol_info temp_p;
					for (size_t j= Index[i].get_res_pos_e(0) - 1 ;j < Index[i].get_res_pos_e(0) + 3;++j)
					{
						temp_p.set_atom(info[j].get_atom());
						temp_pro.emplace_back(temp_p);
					}
					size_t pos{};
					string pos_amino{};
					for (auto& amino : amine.amino_acids)
					{
						bool check_stop_outer{ false };
						size_t pos_temp{};
						for (size_t k{};k < amino.second.size();++k)
						{
							bool check_stop{ false };
							if (amino.second[k].atom.substr(0, 1) == temp_pro[0].get_atom().substr(0, 1))
							{
								for (size_t ite_atom{ 1 };ite_atom < temp_pro.size();++ite_atom)
									if (k + ite_atom >= amino.second.size() || amino.second[k].charge_group != amino.second[k + ite_atom].charge_group
										|| amino.second[k + ite_atom].atom.substr(0, 1) != temp_pro[ite_atom].get_atom().substr(0, 1))
									{
										check_stop = true; break;
									}
									else check_stop = false;
								pos_temp = k;
							}
							else
								check_stop = true;
							check_stop_outer = check_stop;
							if (check_stop == false) {
								break;
							}
						}
						if (check_stop_outer == false) {
							pos = pos_temp;pos_amino = amino.first;
							break;
						}
					}
					for (size_t k{};k < 4;++k)
					{
						info[Index[i].get_res_pos_e(0) - 1 + k].set_atom_type(amine.amino_acids[pos_amino][pos + k].atom_type);
						parameters[Index[i].get_res_pos_e(0) - 1 + k].set_data(amine.amino_acids[pos_amino][pos + k].charge, amine.amino_acids[pos_amino][pos + k].radius
							, amine.amino_acids[pos_amino][pos + k].sigma, amine.amino_acids[pos_amino][pos + k].epsilon, amine.amino_acids[pos_amino][pos + k].atom_mass);
					}

					double charge_trial{ 20. }, charge_original{};
					for (size_t k{};k < amine.amino_acids[info[Index[i].get_res_pos_e(0) - 1].get_res_name()].size();++k)
						charge_original += amine.amino_acids[info[Index[i].get_res_pos_e(0) - 1].get_res_name()][k].charge;
					charge_original += 1.;
					double charge_total{};
					for (size_t k{}; k < Index[i].get_res_pos_e(1) - Index[i].get_res_pos_e(0); ++k)
					if(k!=4)
					{
						charge_total += parameters[Index[i].get_res_pos_e(0) - 1 + k].get_charge();
					}
					size_t poss{};
					for (size_t j{};j < parameter.base.size();++j)
					{
						if (parameter.base[j].code_name.substr(0, 1) == info[Index[i].get_res_pos_e(0) - 1 + 4].get_atom().substr(0, 1))
						{
							if (fabs(charge_original - charge_total - parameter.base[j].charge) < fabs(charge_original - charge_trial))
							{
								charge_trial = charge_total;
								poss = j;
							}
						}
					}
					info[Index[i].get_res_pos_e(0) - 1 + 4].set_atom_type(parameter.base[poss].atom_type);
					parameters[Index[i].get_res_pos_e(0) - 1 + 4].set_data(parameter.base[poss].charge, parameter.base[poss].radius, parameter.base[poss].c6_sigma
						, parameter.base[poss].c12_epsilon, parameter.base[poss].mass);
				}
			}
		}
		else if (force_f.find("CHARMM") != string::npos)
		{
			vector<size_t> heads, tails;
			for (size_t i{};i < Index.size() - 1;++i)
			{
				if (Index[i].get_res_pos_e(0) - 1 >= begin && Index[i].get_res_pos_e(0) - 1 < end)
					heads.emplace_back(i);
				if (Index[i].get_res_pos_e(Index[i].get_size_v() - 1) - 1 < end
					&& Index[i].get_res_pos_e(Index[i].get_size_v() - 1) - 1 >= begin)
					tails.emplace_back(i);
			}

			for (size_t i{};i < heads.size();++i)
			{
				double tot_charge_r1{};
				for (size_t j{Index[heads[i]].get_res_pos_e(0) - 1 };j < Index[heads[i]].get_res_pos_e(0) + 3;++j)
				{
					if (info[j].get_atom().find("N") != string::npos)
						info[j].set_atom_type("NH3");
					if (info[j].get_atom().find("H") != string::npos)
						info[j].set_atom_type("HC");
					for (auto& amino_acid : amine.amino_acids)
					{
						for (size_t jj{};jj<amino_acid.second.size();++jj)
							if (info[j].get_atom_type() == amino_acid.second[jj].atom_type &&
								amino_acid.second[jj + Index[heads[i]].get_res_pos_e(0) - 1 - j].atom_type == "NH3")
							{
								parameters[j].set_data(amino_acid.second[jj].charge, amino_acid.second[jj].radius, amino_acid.second[jj].sigma,
									amino_acid.second[jj].epsilon, amino_acid.second[jj].atom_mass);
								tot_charge_r1 += amino_acid.second[jj].charge;
								break;
							}
					}
				}
				parameters[Index[heads[i]].get_res_pos_e(0) + 4].set_charge(0.1);
				parameters[Index[heads[i]].get_res_pos_e(0) + 3].set_charge(0.9 - tot_charge_r1);
			}

			for (size_t i{}; i < tails.size(); ++i)
			{
				for (size_t j{ static_cast<size_t>(Index[tails[i] + 1].get_res_pos_e(Index[tails[i] + 1].get_size_v() - 1) - 4) }; j < Index[tails[i] + 1].get_res_pos_e(Index[tails[i] + 1].get_size_v() - 1);++j)
				{
					if (info[j].get_atom().find("C") != string::npos)
					{
						parameters[j].set_data(0.34, 5.0*pow(2.0, 1.0 / 6.0)*0.356359487256, 0.356359487256, 0.29288, 12.011);
						info[j].set_atom_type("CC");
					}
					if (info[j].get_atom().find("O") != string::npos)
					{
						parameters[j].set_data(-0.67, 5.0*pow(2.0, 1.0 / 6.0)*0.302905564168, 0.302905564168, 0.50208, 15.9994);
						info[j].set_atom_type("OC");
					}
				}
			}
		}
	}
	else
	{
		for (size_t i = begin; i < end; ++i)
			for (size_t j = 0; j < parameter.base.size(); ++j)
			{
				if (info[i].get_atom_type() == parameter.base[j].atom_type)
				{
					parameters[i].set_epsilon_sigma_radius(parameter.base[j].c12_epsilon, parameter.base[j].c6_sigma, parameter.base[j].radius);
					break;
				}
			}
	}
	return 0;
}
