# Supplementary material for: Determination of Multidirectional Pathways for Ligand Release from the Receptor: A New Approach Based on Differential Evolution
Source: J Chem Theory Comput. 2022 May 5;18(6):3860–72. doi: 10.1021/acs.jctc.1c01158 (PMC9202309; doi:10.1021/acs.jctc.1c01158)
Supplement: Supplementary file 2 — ct1c01158_si_002.zip [file ct1c01158_si_002.zip › Example/gen_pulling_direction_source/take_coordinates.cpp]

#include<fstream>
#include<string>
#include<algorithm>
#include<sstream>
#include<vector>
#include<iostream>
#include"arguments.h"
#include"functions.h"
using namespace std;
std::streamoff stream_size(std::istream& f) {
	std::istream::pos_type current_pos = f.tellg();
	if (-1 == current_pos)
		return -1;
	f.seekg(0, std::istream::end);
	std::istream::pos_type end_pos = f.tellg();
	f.seekg(current_pos);
	return end_pos - current_pos;
}


int Multi_MOL::take_coordinate(string input_name, string force_f, arguments& Arguments, const amino_acid& amine, ::info& output_info, int flag_raw = 0)
{
	if (parse_pdb(input_name, force_f, Arguments, output_info) == 1)
		return 1;

	if (flag_raw == 0)
	{
		string type{ "AMBER" };
		if (force_f.find("GROMOS") != string::npos)
			type = "GROMOS";
		else if (force_f.find("CHARMM") != string::npos)
			type = "CHARMM";
		else if (force_f.find("OPLSAA") !=string::npos) { type = "OPLSAA"; }
		else {}
		wrapper_impl_post_proc(Arguments, type, amine);
	}
	gen_vector_parameters();
	return 0;
}
int Multi_MOL::post_process_coordinates(const amino_acid& amine)
{
	for (size_t i{}; i < info.size(); ++i)
	{
		if (info[i].get_res_name() == "HIS")
		{
			int check1{}, check2{};
			size_t pos{};
			size_t remain_num{ i + 24 > info.size() ? info.size() - i : 24 };
			for (size_t ii = i; ii<i + remain_num; ++ii)
			{
				if (info[ii].get_resnr() == info[i].get_resnr())
				{
					if (info[ii].get_atom() == "HD2" || info[ii].get_atom() == "HD1")
						check1++;
					else if (info[ii].get_atom() == "HE2" || info[ii].get_atom() == "HE1")
						check2++;
				}
				else
				{
					pos = ii; break;
				}
			}if (pos == 0)pos = info.size();
			if (check1 == 2 && check2 == 2)
				for (size_t ii = i; ii<pos; ii++)
					info[ii].set_res_name("HIP");
			if (check1 == 2 && check2 == 1)
				for (size_t ii = i; ii<pos; ii++)
					info[ii].set_res_name("HID");
			if (check1 == 1 && check2 == 2)
				for (size_t ii = i; ii<pos; ii++)
					info[ii].set_res_name("HIE");
			i = pos - 1;
			continue;
		}
		if (info[i].get_res_name() == "CYS")
		{
			int check{};
			size_t pos{};
			size_t remain_num{ i + 16 > info.size() ? info.size() - i : 16 };
			for (size_t ii = i; ii < i + remain_num; ++ii)
			{
				if (info[ii].get_resnr() == info[i].get_resnr())
				{
					if (info[ii].get_atom() == "HG")
						check++;
				}
				else
				{
					pos = ii; break;
				}
			} if (pos == 0)pos = info.size();
			if (check == 0)
				for (size_t ii = i; ii < pos; ++ii)
					info[ii].set_res_name("CYM");
			i = pos - 1;
			continue;
		}
	}
	/*******************************************************************************************/

	this->generate_index();
	this->parse_type(amine);
	return 0;
}

void Multi_MOL::post_process_coordinates_gromos(const amino_acid& amine)
{
	for (size_t i = 0; i < info.size(); ++i)
	{
		if (info[i].get_res_name() == "ARG")
		{
			int check{};
			size_t pos{};
			size_t remain_num{ i + 20 > info.size() ? info.size() - i : 20 };
			for (size_t ii = i; ii < i + remain_num; ++ii)
			{
				if (info[ii].get_resnr() == info[i].get_resnr())
				{
					if (info[ii].get_atom() == "2HH1")
						check = 1;
				}
				else
				{
					pos = ii; break;
				}
			}if (pos == 0)pos = info.size();
			if (check == 0)
				for (size_t ii = i; ii < pos; ++ii)
					if (info[ii].get_resnr() == info[i].get_resnr())
						info[ii].set_res_name("ARGN");
			i = pos - 1;
			continue;
		}
		/**********************************************************************************/
		if (info[i].get_res_name() == "HIS" && force_f == "GROMOS43A1")
		{
			int check1{}, check2{};
			size_t pos{};
			size_t remain_num{ i + 19 > info.size() ? info.size() - i : 19 };
			for (size_t ii = i; ii < i + remain_num; ++ii)
			{
				if (info[ii].get_resnr() == info[i].get_resnr())
				{
					if (info[ii].get_atom() == "HD2" || info[ii].get_atom() == "HD1")
						check1++;
					else if (info[ii].get_atom() == "HE2" || info[ii].get_atom() == "HE1")
						check2++;
				}
				else
				{
					pos = ii; break;
				}
			} 
			if (pos == 0)pos = info.size();

			if (check1 == 1 && check2 == 1)
				for (size_t ii = i; ii < pos; ++ii)
					info[ii].set_res_name("HISH");
			if (check1 == 1 && check2 == 0)
				for (size_t ii = i; ii < pos; ++ii)
					info[ii].set_res_name("HISA");
			if (check1 == 0 && check2 == 1)
				for (size_t ii = i; ii < pos; ++ii)
					info[ii].set_res_name("HISB");
			i = pos - 1;
			continue;
		}
		else if (info[i].get_res_name() == "HIS" && (force_f == "GROMOS53A6" || force_f == "GROMOS54A7"))
		{
			int check1{}, check2{};
			size_t pos{};
			size_t remain_num{ i + 17 > info.size() ? info.size() - i : 17 };
			for (size_t ii = i; ii < i + remain_num; ++ii)
			{
				if (info[ii].get_resnr() == info[i].get_resnr())
				{
					if (info[ii].get_atom() == "HD1")
						check1++;
					else if (info[ii].get_atom() == "HE2")
						check2++;
				}
				else
				{
					pos = ii; break;
				}
			}if (pos == 0)pos = info.size();
			if (check1 == 1 && check2 == 1)
				for (size_t ii = i; ii < pos; ++ii)
					info[ii].set_res_name("HISH");
			if (check1 == 1 && check2 == 0)
				for (size_t ii = i; ii < pos; ++ii)
					info[ii].set_res_name("HISA");
			if (check1 == 0 && check2 == 1)
				for (size_t ii = i; ii < pos; ++ii)
					info[ii].set_res_name("HISB");
			i = pos - 1;
			continue;
		}
		/*******************************************************************************************************/
		if (info[i].get_res_name() == "CYS")
		{
			int check{};
			size_t pos{};
			size_t remain_num{ i + 12 > info.size() ? info.size() - i : 12 };
			for (size_t ii = i; ii < i + remain_num; ++ii)
			{
				if (info[ii].get_resnr() == info[i].get_resnr())
				{
					if (info[ii].get_atom() == "H")
						check++;
				}
				else
				{
					pos = ii; break;
				}
			}if (pos == 0)pos = info.size();
			if (check == 2)
			{
				for (size_t ii = i; ii < pos; ++ii)
					info[ii].set_res_name("CYSH");
			}
			if (check == 1)
			{
				for (size_t ii = i; ii < pos; ++ii)
					info[ii].set_res_name("CYS2");
			}
			i = pos - 1;
			continue;
		}
		/*************************************************/
		if (info[i].get_res_name() == "FMN")
		{
			int check{};
			size_t pos{};
			size_t remain_num{ i + 40 > info.size() ? info.size() - i : 40 };
			for (size_t ii = i; ii < i + remain_num; ++ii)
			{
				if (info[ii].get_resnr() == info[i].get_resnr())
				{
					if (info[ii].get_atom().find("H") != string::npos)
						++check;
				}
				else
				{
					pos = ii; break;
				}
			}if (pos == 0)pos = info.size();
			if (check == 6)
			{
				for (size_t ii = i; ii < pos; ++ii)
					info[ii].set_res_name("FMNS");
			}
			if (check == 5)
			{
				for (size_t ii = i; ii < pos; ++ii)
					info[ii].set_res_name("FMNO");
			}
			if (check == 7)
			{
				for (size_t ii = i; ii < pos; ++ii)
					info[ii].set_res_name("FMNR");
			}
			i = pos - 1;
			continue;
		}
		size_t ind_t{ check_res_H(info,"LYS","HZ3",i) };i = ind_t;if (i >= info.size())break;
		ind_t = check_res_H(info, "GLU", "HE2", i);i = ind_t;if (i >= info.size())break;
		ind_t = check_res_H(info, "ASP", "HD2", i);i = ind_t;
	}
	this->generate_index();
}

void Multi_MOL::post_process_coordinates_charmm(const amino_acid& amine)
{
	size_t check1{}, check2{};
	for (size_t i = 0; i < info.size(); ++i)
	{
		if (info[i].get_res_name() == "HIS")
		{
			check1 = 0;
			check2 = 0;
			size_t check3{};
			size_t pos{};
			size_t remain_num{ i + 24 > info.size() ? info.size() - i : 24 };
			for (size_t ii = i; ii < i + remain_num; ++ii)
			{
				if (info[ii].get_resnr() == info[i].get_resnr())
				{
					if (info[ii].get_atom() == "NE2")
						check1++;
					if (info[ii].get_atom() == "NE2")
						check2 = ii;
					if (info[ii].get_atom() == "ND1")
						check3 = ii;
				}
				else
				{
					pos = ii; break;
				}
			}if (pos == 0)pos = info.size();
			if (check1 == 2)
				for (size_t ii = i; ii < pos; ++ii)
					info[ii].set_res_name("HSP");
			if (check3 > check2)
				for (size_t ii = i; ii < pos; ++ii)
					info[ii].set_res_name("HSD");
			if (check3 < check2)
				for (size_t ii = i; ii < pos; ++ii)
					info[ii].set_res_name("HSE");

			i = pos - 1;
			continue;
		}
		if (info[i].get_res_name() == "CYS")
		{
			int check = 0;
			size_t pos{};
			size_t remain_num{ i + 15 > info.size() ? info.size() - i : 15 };
			for (size_t ii = i; ii < i + remain_num; ++ii)
			{
				if (info[ii].get_resnr() == info[i].get_resnr())
				{
					if (info[ii].get_atom() == "HG1")
						check++;
				}
				else
				{
					pos = ii; break;
				}
			}if (pos == 0)pos = info.size();
			if (check == 0)
				for (size_t ii = i; ii < pos; ++ii)
					info[ii].set_res_name("CYS2");
			i = pos - 1;
			continue;
		}
		if (info[i].get_res_name() == "LYS")
		{
			int check = 0;
			size_t pos{};
			size_t remain_num{ i + 24 > info.size() ? info.size() - i : 24 };
			for (size_t ii = i; ii < i + remain_num; ++ii)
			{
				if (info[ii].get_resnr() == info[i].get_resnr())
				{
					if (info[ii].get_atom() == "HZ3")
						++check;
				}
				else
				{
					pos = ii; break;
				}
			}if (pos == 0)pos = info.size();
			if (check == 0)
				for (size_t ii = i; ii < pos; ++ii)
					info[ii].set_res_name("LSN");
			i = pos - 1;
			continue;
		}
		if (info[i].get_res_name() == "GLU")
		{
			int check = 0;
			size_t pos{};
			size_t remain_num{ i + 17 > info.size() ? info.size() - i : 17 };
			for (size_t ii = i; ii < i + remain_num; ++ii)
			{
				if (info[ii].get_resnr() == info[i].get_resnr())
				{
					if (info[ii].get_atom() == "HE2")
						check++;
				}
				else
				{
					pos = ii; break;
				}
			}
			if (pos == 0) pos = info.size();
			if (check == 1)
				for (auto ii = i; ii < pos; ++ii)
					info[ii].set_res_name("GLUP");
			i = pos - 1;
			continue;
		}
	}

	this->generate_index();
	this->parse_type(amine);
}

void Multi_MOL::post_process_coordinates_oplsaa(const amino_acid& amine)
{
	for (size_t i = 0; i < info.size(); ++i)
	{
		if (info[i].get_res_name() == "HIS")
		{
			int check1{}, check2{};
			size_t pos{};
			size_t remain_num{ i + 24 > info.size() ? info.size() - i : 24 };
			for (size_t ii = i; ii < i + remain_num; ++ii)
			{
				if (info[ii].get_resnr() == info[i].get_resnr())
				{
					if (info[ii].get_atom() == "HD1")
						check1 = 1;
					if (info[ii].get_atom() == "HE2")
						check2 = 1;
				}
				else
				{
					pos = ii; break;
				}
			}if (pos == 0)pos = info.size();
			if (check1 == 1 && check2==0)
				for (size_t ii = i; ii < pos; ++ii)
					info[ii].set_res_name("HISD");
			if (check2==1 && check1 == 0)
				for (size_t ii = i; ii < pos; ++ii)
					info[ii].set_res_name("HISE");
			if (check2== 1 && check1==1)
				for (size_t ii = i; ii < pos; ++ii)
					info[ii].set_res_name("HISH");

			i = pos - 1;
			continue;
		}


		if (info[i].get_res_name() == "GLU")
		{
			int check1{}, check2{};
			size_t pos{};
			size_t remain_num{ i + 17 > info.size() ? info.size() - i : 17 };
			for (size_t ii = i; ii < i + remain_num; ++ii)
			{
				if (info[ii].get_resnr() == info[i].get_resnr())
				{
					if (info[ii].get_atom() == "OE1" || info[ii].get_atom() == "OE2")
						++check1;
					if (info[ii].get_atom() == "HE2")
						check2 = 1;
				}
				else
				{
					pos = ii; break;
				}
			}if (pos == 0) pos = info.size();
			if (check1 == 2 && check2 == 0)
				for (size_t ii = i; ii < pos; ++ii)
					info[ii].set_res_name("GLU");
			if (check1 == 2 && check2 == 1)
				for (size_t ii = i; ii < pos; ++ii)
					info[ii].set_res_name("GLUH");
			if (check2 == 0 && check1 == 0)
				for (size_t ii = i; ii < pos; ++ii)
					info[ii].set_res_name("PGLU");

			i = pos - 1;
			continue;
		}

		if (info[i].get_res_name() == "CYS")
		{
			int check{};
			size_t pos{};
			size_t remain_num{ i + 12 > info.size() ? info.size() - i : 12 };
			for (size_t ii = i; ii < i + remain_num; ++ii)
			{
				if (info[ii].get_resnr() == info[i].get_resnr())
				{
					if (info[ii].get_atom() == "HG")
						check = 1;
				}
				else
				{
					pos = ii; break;
				}
			}if (pos == 0) pos = info.size();
			if (check == 1)
				for (size_t ii = i; ii < pos; ++ii)
					info[ii].set_res_name("CYSH");
			else
				for (size_t ii = i; ii < pos; ++ii)
					info[ii].set_res_name("CYS2");
			i = pos - 1;
			continue;
		}

		if (info[i].get_res_name() == "ARG")
		{
			int check{};
			size_t pos{};
			size_t remain_num{ i + 26 > info.size() ? info.size() - i : 26 };
			for (size_t ii = i; ii < i + remain_num; ++ii)
			{
				if (info[ii].get_resnr() == info[i].get_resnr())
				{
					if (info[ii].get_atom() == "HH11" || info[ii].get_atom() == "HH12"
						|| info[ii].get_atom() == "1HH1" || info[ii].get_atom() == "2HH1")
						++check;
				}
				else
				{
					pos = ii; break;
				}
			}if (pos == 0) pos = info.size();
			if (check == 0)
				for (size_t ii = i; ii < pos; ++ii)
					info[ii].set_res_name("ARGN");
			i = pos - 1;
			continue;
		}

		if (info[i].get_res_name() == "GLN")
		{
			int check{};
			size_t pos{};
			size_t remain_num{ i + 19 > info.size() ? info.size() - i : 19 };
			for (size_t ii = i; ii < i + remain_num; ++ii)
			{
				if (info[ii].get_resnr() == info[i].get_resnr())
				{
					if (info[ii].get_atom() == "HE1")
						check= 1;
				}
				else
				{
					pos = ii; break;
				}
			}if (pos == 0) pos = info.size();
			if (check == 1)
				for (size_t ii = i; ii < pos; ++ii)
					info[ii].set_res_name("QLN");
			i = pos - 1;
			continue;
		}

		size_t check_asp{ check_res_H(info,"ASP","HD2",i) }; if (check_asp >= info.size())break;
		size_t check_lys{ check_res_H(info,"LYS","HZ3",i) };if (check_lys >= info.size())break;
	}
	this->generate_index();
	this->parse_type(amine);
}

size_t check_res_H(vector<mol_info> & protein_in, const string & res_name, const string & atom_name, size_t i)
{
	if (protein_in[i].get_res_name() == res_name)
	{
		int check{};
		size_t pos{ 0 };
		size_t remain_num{ i + 25 > protein_in.size() ? protein_in.size() - i : 25 };
		for (size_t ii = i; ii < i + remain_num; ++ii)
		{
			if (protein_in[ii].get_resnr() == protein_in[i].get_resnr())
			{
				if (protein_in[ii].get_atom() == atom_name)
					check++;
			}
			else
			{
				pos = ii; break;
			}
		}
		if (pos == 0)pos = protein_in.size();
		if (check == 1)
			for (size_t ii = i; ii < pos; ++ii)
				protein_in[ii].set_res_name(res_name + "H");
		return pos - 1;
	}
	else return i;
}

int Multi_MOL::parse_pdb(string input_name, string force_f, arguments& Arguments, ::info& output_info)
{
	fstream input_pdb;
	input_pdb.open(input_name, ios::in);
	if (!input_pdb.is_open())
	{
		cout << "Can not open " << input_name << " file!\n";
		return 1;
	}

	streamoff len = stream_size(input_pdb);
	if (len == -1)
		return 1;

	//string result{};
	//result.resize(static_cast<std::string::size_type>(len));
	//input_pdb.read(&result[0], result.length());
	//input_pdb.close();

	double time_of_snap_temp{};
	box Box_temp;
	bool flag_set_time{ false }, flag_set_box{ false };
	size_t I{};

	//std::string::size_type pos{}, prev{}; 
	//while ((pos = result.find("\n", prev)) != std::string::npos 
	//	|| (result.length() - prev < 100 && result.length() >= prev))

	for (string protein_1{}; getline(input_pdb, protein_1);)
	{
		//std::string::size_type current_pos{ pos != string::npos ? pos : result.length() };
		//string protein_1{ result.substr(prev, current_pos - prev) };
		//prev = current_pos + 1;
		if (flag_set_time == false)
		{
			time_of_snap_temp = static_cast<double>(I);
			int check_time{ check_and_settime(time_of_snap_temp, protein_1, input_pdb, Arguments) };
			if(check_time==0)
				flag_set_time = true;
		}
		
		if (protein_1.length() >= 55 && protein_1.substr(0, 6) == "CRYST1")
		{
			Box_temp = box(stod(protein_1.substr(6, 10)), stod(protein_1.substr(16, 9)), stod(protein_1.substr(25, 9))
				, stod(protein_1.substr(34, 7)), stod(protein_1.substr(41, 7)), stod(protein_1.substr(48, 7)));
			if (flag_set_box == false && I != 0)
				flag_set_box = true;
		}

		if (protein_1.length() >= 55 && protein_1.substr(0, 4) == "ATOM")
		{
			/*if (Arguments.flag_begin_set == true && I == 0 && time_of_snap_temp < Arguments.begin_time)
			{
				cout << "Warning!!! Your begin time is " << Arguments.begin_time 
					<< " ps while the first snap is " << time_of_snap_temp << " ps\n";
			}*/
			if (time_of_snap_temp > Arguments.end_time)
				break;
			if (Arguments.flag_begin_set == false && I == 0) output_info.set_current_begin_time( time_of_snap_temp);

			if (check_in_time(Arguments, time_of_snap_temp) == true)
			{
				if (I >= 1)
				{
					this->emplace(I, Box_temp, time_of_snap_temp, force_f, mol_info(), 
						molecule(stod(protein_1.substr(31, 8)), stod(protein_1.substr(39, 8)), stod(protein_1.substr(47, 8))));
				}
				else
				{
					string atom{ protein_1.substr(12, 4) }, resname{ protein_1.substr(17, 4) };
					atom.erase(remove(atom.begin(), atom.end(), ' '), atom.end());
					resname.erase(remove(resname.begin(), resname.end(), ' '), resname.end());
				
					this->emplace(I, Box_temp, time_of_snap_temp, force_f, mol_info(stoull(protein_1.substr(22, 4)), "NULL", atom, protein_1.substr(21, 1), resname),
						molecule(stod(protein_1.substr(31, 8)), stod(protein_1.substr(39, 8)), stod(protein_1.substr(47, 8))));
				}
			}
			else 
			{
				flag_set_time = false;
				flag_set_box = false;
			}
		}
		if ((protein_1 == "ENDMDL" || protein_1 == "END" )//|| current_pos == result.length())
			&& check_in_time(Arguments, time_of_snap_temp) == true)
		{
			if (this->m_mol.empty())
			{
				cout << "Error occured in " << input_name << " file!\nCannot parse atom coordinates of molecule\n";
				return 1;
			}

			if (this->m_mol.size() >= 2
				&& this->m_mol[this->m_mol.size() - 1].Molecule.size() != this->m_mol[0].Molecule.size())
			{
				this->m_mol.pop_back();
				cout << "WARNING!! Snap number " << I << " has different number of atoms (" <<
					this->m_mol[this->m_mol.size()-1].Molecule.size() <<  " atoms) compared to snap " << I - 1
					<<" (" << this->m_mol[0].Molecule.size() <<  " atoms)! Removed.\n";
				I = this->m_mol.size() - 1;
			}

			if (flag_set_box == false && I != 0 && this->m_mol.size()>I)
				this->m_mol[I].Box = this->m_mol[I - 1].Box;
			else
				flag_set_box = false;
			++I; 
			flag_set_time = false;
		}
	}

	if (Arguments.flag_end_set == false && !this->m_mol.empty())
		output_info.set_current_end_time(this->m_mol[this->m_mol.size() - 1].time_of_snap);

	if (Arguments.flag_begin_set == true && this->m_mol.empty() && time_of_snap_temp < Arguments.begin_time)
	{
		cout << "WARNING!!! Your begin time is " << Arguments.begin_time << " ps while time of the last snapshot is smaller than that!\n";
	}
	return 0;
}
