# Supplementary material for: Determination of Multidirectional Pathways for Ligand Release from the Receptor: A New Approach Based on Differential Evolution
Source: J Chem Theory Comput. 2022 May 5;18(6):3860–72. doi: 10.1021/acs.jctc.1c01158 (PMC9202309; doi:10.1021/acs.jctc.1c01158)
Supplement: Supplementary file 2 — ct1c01158_si_002.zip [file ct1c01158_si_002.zip › Example/gen_pulling_direction_source/take_min.cpp]

#include"COM.h"
#include"MOL.h"
#include"distance_v2.h"
#include"functions.h"
#include<cmath>
size_t min_v(d_min& dmin_t);
//calculate distance between 2 residue of 2 protein or cal. the minimum distance from center of mass of protein's residue and one of atoms of ligand
void take_min(vector<com>& cen_cas, vector<com>& cen_ab, d_min &dmin, size_t begin, size_t end, size_t begin2, size_t end2, const arguments& Arguments, int flag, double d_standard)
{
	if (flag==1)
	{
		for (size_t i{ begin }; i < end; ++i)
		{
			d_min dmin_test;
			for (size_t j{ begin2 }; j < end2; ++j)
			{
				if (Arguments.self_int == true && cen_ab[j].get_chain() == cen_cas[i].get_chain() && cen_ab[j].get_res_num() == cen_cas[i].get_res_num())
					continue;

				double d_temp{ sqrt(square((cen_cas[i].get_x() - cen_ab[j].get_x())) + square((cen_cas[i].get_y() - cen_ab[j].get_y())) + square((cen_cas[i].get_z() - cen_ab[j].get_z()))) };
				if (d_temp <= d_standard)
				{
					dmin_test.base.emplace_back(d_temp, cen_ab[j].get_chain(), cen_cas[i].get_chain(), cen_ab[j].get_res_num(), 
						cen_cas[i].get_res_num(), cen_ab[j].get_atom_num(), cen_cas[i].get_atom_num(), cen_cas[i].get_res_name(), 
						cen_ab[j].get_res_name(), cen_cas[i].get_chainid(), cen_ab[j].get_chainid());
				}
			}
			if (!dmin_test.base.empty())
			{
				size_t pos{ min_v(dmin_test) };
				dmin.base.emplace_back(dmin_test.base[pos].d, dmin_test.base[pos].chain_ab, dmin_test.base[pos].chain_rec,
					dmin_test.base[pos].resnr_ab, dmin_test.base[pos].resnr_rec, dmin_test.base[pos].atom_num,
					dmin_test.base[pos].atom_num_rec, dmin_test.base[pos].res_name_rec, dmin_test.base[pos].res_name_ab
				,dmin_test.base[pos].chainid_rec,dmin_test.base[pos].chainid_ab);
			}
		}
	}
	else
		for (size_t i{ begin }; i < end; ++i)
		{
			for (size_t j { begin2 }; j < end2; ++j)
			{
				if (Arguments.self_int == true && cen_ab[j].get_chain() == cen_cas[i].get_chain() && cen_ab[j].get_res_num() == cen_cas[i].get_res_num())
					continue;

				double d_temp{ sqrt(square((cen_cas[i].get_x() - cen_ab[j].get_x())) + square((cen_cas[i].get_y() - cen_ab[j].get_y())) + square((cen_cas[i].get_z() - cen_ab[j].get_z()))) };
				if (d_temp <= d_standard)
				{
					dmin.base.emplace_back(d_temp, cen_ab[j].get_chain(), cen_cas[i].get_chain(), cen_ab[j].get_res_num(), 
						cen_cas[i].get_res_num(), cen_ab[j].get_atom_num(), cen_cas[i].get_atom_num(), cen_cas[i].get_res_name(),
						cen_ab[j].get_res_name(), cen_cas[i].get_chainid(), cen_ab[j].get_chainid());

				}
			}
		}
}
size_t min_v(d_min& dmin_t)
{
	size_t pos{};
	double min{ dmin_t.base[0].d };
	for (size_t i{ 1 }; i < dmin_t.base.size(); ++i)
	{
		if (dmin_t.base[i].d < min)
		{
			pos = i;
			min = dmin_t.base[i].d;
		}
	}
	return pos;
}
int find_d_rescom_com(vector<com>& cen_cas, Multi_MOL& lig, d_min &dmin, size_t begin, size_t end, 
	size_t begin2, size_t end2, string force_f, int flag, double d_standard)
{
	
	for (size_t I{ begin }; I < end; ++I)
	{
		double com_lig[3]{}, mass{};
		for (size_t i{};i < lig.m_mol[begin2].Molecule.size();++i)
		{
			com_lig[0] += lig.m_mol[begin2].Molecule[i].get_x()*lig.parameters[i].get_mass();
			com_lig[1] += lig.m_mol[begin2].Molecule[i].get_y()*lig.parameters[i].get_mass();
			com_lig[2] += lig.m_mol[begin2].Molecule[i].get_z()*lig.parameters[i].get_mass();
			mass += lig.parameters[i].get_mass();
		}
		com_lig[0] /= mass; com_lig[1] /= mass; com_lig[2] /= mass;
		dmin.base.emplace_back(sqrt(square(cen_cas[I].get_x() - com_lig[0]) + square(cen_cas[I].get_y() - com_lig[1]) + square(cen_cas[I].get_z() - com_lig[2])),
			lig.info[0].get_chain(), cen_cas[I].get_chain(), 0u, cen_cas[I].get_res_num(), 0u, cen_cas[I].get_atom_num(), 
			cen_cas[I].get_res_name(), lig.info[0].get_res_name(),cen_cas[I].get_chainid(),lig.info[0].get_chainnum());
	}
	return 0;
}
