# Supplementary material for: Determination of Multidirectional Pathways for Ligand Release from the Receptor: A New Approach Based on Differential Evolution
Source: J Chem Theory Comput. 2022 May 5;18(6):3860–72. doi: 10.1021/acs.jctc.1c01158 (PMC9202309; doi:10.1021/acs.jctc.1c01158)
Supplement: Supplementary file 2 — ct1c01158_si_002.zip [file ct1c01158_si_002.zip › Example/gen_pulling_direction_source/take_topo.cpp]

#include<string>
#include<vector>
#include<fstream>
#include<sstream>
#include<iostream>
#include<algorithm>
#include"Multi_MOL.h"
#include"arguments.h"
using namespace std;
int process_moleculetype(fstream& input_topo_protein, string& lig_name, string& protein_1);
int process_atomtypes(fstream& input_topo_protein, string& protein_1, para& parameters, string force_f, string& lig_name);

void Multi_MOL::take_topo_lg( string& input_name, string& input_topo, arguments& Arguments, string force_f, para& parameter, 
	const amino_acid& amine, ::info& output_info, string forced_type_mol)
{
	parse_pdb(input_name, force_f, Arguments, output_info);
	wrapper_impl_post_proc(Arguments, forced_type_mol, amine);
	gen_vector_parameters();
	topo_lg(input_topo, force_f, parameter);
}

void Multi_MOL::post_process_coordinates_lig()
{
	mol_type = "ligand";
	index index_temp;
	size_t index_i{};
	index_temp.set_chain(info[0].get_chain());
	Index.emplace_back(index_temp);
	for (size_t i{}; i < m_mol[0].Molecule.size(); ++i)
	{
		Index[index_i].add_base(i + 1u, info[i].get_resnr(), m_mol[0].Molecule[i].get_x(), m_mol[0].Molecule[i].get_y(), m_mol[0].Molecule[i].get_z(), info[i].get_res_name());
	}

	Index.emplace_back(index("NULL_S", m_mol[0].Molecule.size() + 1));
}

void Multi_MOL::topo_lg(string input_topo, string force_f, para &parameters)
{
	string lig_name{ "LIG" };
	if (input_topo.length() >= 6)
	{
		fstream input_topo_protein(input_topo, ios::in);

		if ((input_topo.substr(input_topo.length() - 4) == ".top" || input_topo.substr(input_topo.length() - 4) == ".itp"))
		{
			helper_topo_lg_gromacs_format(input_topo, force_f, parameters, input_topo_protein, lig_name);
		}
		else if (input_topo.substr(input_topo.length() - 6) == ".parm7")
		{
			helper_topo_lg_parm_format(input_topo, force_f, parameters, input_topo_protein, lig_name);
		}
		else
		{
			cout << "The file type of ligand topo file (" << input_topo <<") is not supported, this software supports only .top, .itp and .parm7!\n";
			return;
		}
	}
	else
	{

	}
}

int Multi_MOL::helper_topo_lg_gromacs_format(string input_topo, string force_f, para &parameters, fstream& input_topo_protein,
	string& lig_name)
{
	int i{};

	for (string protein_1{}; getline(input_topo_protein, protein_1);)
	{
		process_atomtypes(input_topo_protein, protein_1, parameters, force_f, lig_name);

		process_moleculetype(input_topo_protein, lig_name, protein_1);

		this->process_atom_from_topo(input_topo_protein, protein_1, lig_name, i);
	}
	return 0;
}

int Multi_MOL::helper_topo_lg_parm_format(string input_topo, string force_f, para& parameters, fstream& input_topo_protein, string& lig_name)
{
	vector<string> topol_ligand_datafile, atom_names, atom_types;
	vector<double> atom_charges, atom_masses;

	size_t line_begincharge{}, line_endcharge{}, line_beginatoms{}, line_endatoms{},
		line_begintypes{}, line_endtypes{}, line_beginmasses{}, line_endmasses{};

	for (string temp{}; getline(input_topo_protein, temp);)
	{
		topol_ligand_datafile.emplace_back(temp);
	}

	for (size_t i{}; i < topol_ligand_datafile.size(); ++i)
	{
		if (topol_ligand_datafile[i].length() >= 11 && topol_ligand_datafile[i].substr(0, 11) == "%FLAG TITLE"
			&& i < topol_ligand_datafile.size() - 2)
		{
			size_t find_space{ topol_ligand_datafile[i + 2].find(" ") };
			lig_name = topol_ligand_datafile[i + 2].substr(0, find_space);
			cout << lig_name << "  ";
		}

		if (topol_ligand_datafile[i].length() >= 15 && topol_ligand_datafile[i].substr(0, 15) == "%FLAG ATOM_NAME"
			&& i < topol_ligand_datafile.size()-2)
		{
			line_beginatoms = i + 2;
		}

		if (topol_ligand_datafile[i].length() >= 12 && topol_ligand_datafile[i].substr(0, 12) == "%FLAG CHARGE"
			&& i < topol_ligand_datafile.size() - 2)
		{
			line_begincharge = i + 2;
			line_endatoms = i;
		}

		if (topol_ligand_datafile[i].length() >= 19 && topol_ligand_datafile[i].substr(0, 19) == "%FLAG ATOMIC_NUMBER")
		{
			line_endcharge = i;
		}

		if (topol_ligand_datafile[i].length() >= 10 && topol_ligand_datafile[i].substr(0, 10) == "%FLAG MASS"
			&& i < topol_ligand_datafile.size() - 2)
		{
			line_beginmasses = i + 2;
		}

		if (topol_ligand_datafile[i].length() >= 21 && topol_ligand_datafile[i].substr(0, 21) == "%FLAG ATOM_TYPE_INDEX")
		{
			line_endmasses = i;
		}

		if (topol_ligand_datafile[i].length() >= 21 && topol_ligand_datafile[i].substr(0, 21) == "%FLAG AMBER_ATOM_TYPE"
			&& i < topol_ligand_datafile.size() - 2)
		{
			line_begintypes = i + 2;
		}

		if (topol_ligand_datafile[i].length() >= 31 && topol_ligand_datafile[i].substr(0, 31) == "%FLAG TREE_CHAIN_CLASSIFICATION")
		{
			line_endtypes = i;
		}
	}

	for (size_t i{ line_beginatoms }; i < line_endatoms; ++i)
	{
		size_t length{ topol_ligand_datafile[i].size() }, begin{};
		while (length > 0 && begin<=topol_ligand_datafile[i].length() -4)
		{
			string name{ topol_ligand_datafile[i].substr(begin,4) };
			begin += 4; length -= 4;
			name.erase(remove(name.begin(), name.end(), ' '), name.end());
			if (name.length() > 0)
				atom_names.emplace_back(name);
		}
	}

	for (size_t i{ line_begincharge }; i < line_endcharge; ++i)
	{
		size_t length{ topol_ligand_datafile[i].size() }, begin{};
		while (length > 0 && begin <= topol_ligand_datafile[i].length() - 16)
		{
			atom_charges.emplace_back(stod(topol_ligand_datafile[i].substr(begin, 16)) / 18.223);// *4.184 / (1389.35457839));
			begin += 16; length -= 16;
		}
	}

	for (size_t i{ line_beginmasses }; i < line_endmasses; ++i)
	{
		size_t length{ topol_ligand_datafile[i].size() }, begin{};
		while (length > 0 && begin <= topol_ligand_datafile[i].length() - 16)
		{
			atom_masses.emplace_back(stod(topol_ligand_datafile[i].substr(begin, 16)));
			begin += 16; length -= 16;
		}
	}

	for (size_t i{ line_begintypes }; i < line_endtypes; ++i)
	{
		size_t length{ topol_ligand_datafile[i].size() }, begin{};
		while (length > 0 && begin <= topol_ligand_datafile[i].length() - 4)
		{
			string type{ topol_ligand_datafile[i].substr(begin,4) };
			begin += 4; length -= 4;
			type.erase(remove(type.begin(), type.end(), ' '), type.end());
			if (!type.empty())
				atom_types.emplace_back(type);
		}
	}
	
	size_t min_size{atom_charges.size()};
	if (atom_charges.size() != atom_names.size() || atom_names.size() != atom_types.size() || atom_types.size() != atom_charges.size())
	{
		cout << "Number of charges, atom types and atom names are not consistent!\n";

		size_t min{ atom_charges.size() > atom_types.size() ? atom_types.size() : atom_charges.size() };
		cout << "min " << min << '\n';
		min_size = atom_names.size() > min ? min : atom_names.size();
	}

	//cout << min_size <<" "<<atom_charges.size()<<"  "<<atom_types.size()<<"  "<<atom_names.size()  << '\n';

	double tot_charge{};
	for (size_t i{}; i < min_size; ++i)
	{
		//cout << "type: " << atom_types[i] << " charge: " << atom_charges[i] << '\n';
		tot_charge += atom_charges[i];
		info[i].set_atom_type(atom_types[i]);
		info[i].set_res_name(lig_name);
		info[i].set_atom(atom_names[i]);
		this->parameters[i].set_charge(atom_charges[i]);
		this->parameters[i].set_mass(atom_masses[i]);
	}
	cout << "\ntot charge:" << tot_charge << '\n';
	return 0;
}

int process_moleculetype(fstream& input_topo_protein, string& lig_name, string& protein_1)
{
	if (protein_1.find("moleculetype") != string::npos)
	{
		while( getline(input_topo_protein, protein_1))
		{
			if (protein_1.length() > 1 && protein_1.find("[ ")==string::npos)
			{
				if (protein_1[0] != ';')
				{
					istringstream is(protein_1);
					int nrexcl{};
					is >> lig_name >> nrexcl;
					return 0;
				}
				else
					continue;
			}
			else
				return 1;
		}
		return 0;
	}
	else
		return 1;
}
int process_atomtypes(fstream& input_topo_protein, string& protein_1, para& parameters,string force_f, string& lig_name)
{
	if (protein_1.find("atomtypes") != string::npos)
	{
		while (getline(input_topo_protein, protein_1))
		{
			if (protein_1.find(";") != string::npos)
			{
				protein_1 = protein_1.substr(0, protein_1.find(";"));
				if (protein_1.length() == 0) continue;
			}
			else {}

			if (protein_1.length() > 10
				&& protein_1.find("[ ") == string::npos && protein_1.find(" ]") == string::npos)
			{
				string s_t1{}, s_t2{}, s_t3{}, s_t4{}, s_t5{}, s_t6{}, s_t7{};
				istringstream i_temp(protein_1);
				i_temp >> s_t1 >> s_t2 >> s_t3 >> s_t4 >> s_t5 >> s_t6 >> s_t7;
				double mass{ 1.0 };
				if (stod(s_t3) > 0.1) mass = stod(s_t3);
				if (force_f.find("AMBER") != string::npos || force_f.find("CHARMM") != string::npos)
				{
					if (std::fabs(stod(s_t7)) <= 0.0001 && std::fabs(stod(s_t6)) <= 0.0001)
						parameters.base.emplace_back(stod(s_t6), stod(s_t7), mass, 0.0, s_t1);
					else
						parameters.base.emplace_back(stod(s_t6), stod(s_t7), mass, 5.0*pow(2.0, 1.0 / 6.0)*stod(s_t6), s_t1);
				}
				else
				{
					if (std::fabs(stod(s_t7)) <= 0.0001 && std::fabs(stod(s_t6)) <= 0.0001)
						parameters.base.emplace_back(stod(s_t6), stod(s_t7), mass, 0.0, s_t1);
					else
						parameters.base.emplace_back(stod(s_t6), stod(s_t7), mass, 10 * 0.5*pow((stod(s_t7) * 2 * pow(stod(s_t6), -1.0)), (1.0 / 6.0)), s_t1);
				}
			}
			else if (protein_1.find("moleculetype") != string::npos)
			{
				process_moleculetype(input_topo_protein, lig_name, protein_1);
				break;
			}
			else
				break;
		}
		return 0;
	}
	return 1;
}
int Multi_MOL::process_atom_from_topo(fstream& input_topo_protein, string& protein_1, string& lig_name, int& i)
{
	if (protein_1.find("[ atoms ]") != string::npos)
	{
		while (getline(input_topo_protein, protein_1))
		{
			if (protein_1.length() > 40 && protein_1[0] != ';' && protein_1.find("[ ") == string::npos
				&& (protein_1.find(lig_name) != std::string::npos || protein_1.find("MOL") != std::string::npos) && protein_1[0] != '#')
			{
				/*if (force_f == "GROMOS53A6" || force_f == "GROMOS54A7")
				{
					istringstream is(protein_1);
					string atom_type{}, atom{}, resid{};
					int  resnr{}, nr{}, cgnr{};
					double charge{}, mass{};
					is >> nr >> atom_type >> resnr >> resid >> atom >> cgnr >> charge >> mass;
					info[i].set_atom(atom);
					info[i].set_atom_type(atom_type);
					info[i].set_res_name(resid);
					this->parameters[i].set_charge(charge);
					this->parameters[i].set_mass(mass);
				}
				else
				{
				*/
					istringstream topo_is(protein_1);
					int i_temp{}, chrg{}, resnr{};
					string a_type{}, a_name{}, res_name{};
					double charge{}, mass{};
					topo_is >> i_temp >> a_type >> resnr >> res_name >> a_name >> chrg >> charge >> mass;
					info[i].set_atom_type(a_type);
					info[i].set_res_name(res_name);
					info[i].set_atom(a_name);
					this->parameters[i].set_charge(charge);
					this->parameters[i].set_mass(mass);
				//}
				++i;
			}
			else if (protein_1.find("[ ") != string::npos)
				break;
			else
				continue;
		}
	}
	else
		return 1;
	return 0;
}
