# Supplementary material for: Determination of Multidirectional Pathways for Ligand Release from the Receptor: A New Approach Based on Differential Evolution
Source: J Chem Theory Comput. 2022 May 5;18(6):3860–72. doi: 10.1021/acs.jctc.1c01158 (PMC9202309; doi:10.1021/acs.jctc.1c01158)
Supplement: Supplementary file 2 — ct1c01158_si_002.zip [file ct1c01158_si_002.zip › Example/lib_ff/AMBER99SB-DISP_aminoacids.rtp]

[ bondedtypes ]
; Col 1: Type of bond
; Col 2: Type of angles
; Col 3: Type of proper dihedrals
; Col 4: Type of improper dihedrals
; Col 5: Generate all dihedrals if 1, only heavy atoms of 0.
; Col 6: Number of excluded neighbors for nonbonded interactions
; Col 7: Generate 1,4 interactions between pairs of hydrogens if 1
; Col 8: Remove impropers over the same bond as a proper if it is 1
; bonds  angles  dihedrals  impropers all_dihedrals nrexcl HH14 RemoveDih
     1       1          9          4        1         3      1     0

; now: water, ions, urea, terminal caps, AA's and terminal AA's

; tip3p
[ HOH ]
 [ atoms ]
    OW   OW           -0.834    0
   HW1   HW            0.417    0
   HW2   HW            0.417    0
 [ bonds ]
    OW   HW1
    OW   HW2
	
[ SOL ]
 [ atoms ]
    OW   OW           -0.834    0
   HW1   HW            0.417    0
   HW2   HW            0.417    0
 [ bonds ]
    OW   HW1
    OW   HW2

; tip4p
[ HO4 ]
 [ atoms ]
    OW   OW_tip4p      0.00     0
   HW1   HW            0.52     0
   HW2   HW            0.52     0
    MW   MW           -1.04     0
 [ bonds ]
    OW   HW1
    OW   HW2

[ IB+ ] ; big positive ion
 [ atoms ]
   IB     IB           1.00000     1

[ CA ]
 [ atoms ]
   CA     C0           2.00000     1

[ CL ]
 [ atoms ]
   CL     Cl          -1.00000     1

[ NA ]
 [ atoms ]
   NA     Na_new           1.00000     1

[ MG ]
 [ atoms ]
   MG     MG           2.00000     1

[ K ]
 [ atoms ]
   K      K_new            1.00000     1

[ RB ]
 [ atoms ]
   RB     Rb           1.00000     1

[ CS ]
 [ atoms ]
   CS     Cs           1.00000     1

[ LI ]
 [ atoms ]
   LI     Li           1.00000     1 

[ ZN ]
 [ atoms ]
   ZN     Zn           2.00000     1

[ URE ] ; urea added in by EJS, resp charges by Jim Caldwell
 [ atoms ]
    C	   C          	0.880229	1	
    O	   O           -0.613359	2	
   N1	   N           -0.923545	3	
  H11 	   H          	0.395055	4	
  H12	   H          	0.395055	5	
   N2	   N           -0.923545	6	
  H21	   H          	0.395055	7	
  H22	   H          	0.395055	8	
 [ bonds ]
    C	  N1
    C	  N2
    C	   O
   N1    H11
   N1    H12
   N2    H21
   N2    H22
 [ impropers ]
    N1	  N2	 C     O
     C	 H11	N1   H12
     C	 H21	N2   H22   	

[ ACE ]
 [ atoms ]
  HH31    HC           0.11230     1
   CH3    CT          -0.36620     2
  HH32    HC           0.11230     3
  HH33    HC           0.11230     4
     C    C            0.59720     5
     O    O           -0.56790     6
 [ bonds ]
  HH31   CH3
   CH3  HH32
   CH3  HH33
   CH3     C
     C     O
 [ impropers ]
   CH3    +N     C     O
                        
[ NME ] 
 [ atoms ]
     N    N           -0.41570     1
     H    H            0.27190     2
   CH3    CT          -0.14900     3
  HH31    H1           0.09760     4
  HH32    H1           0.09760     5
  HH33    H1           0.09760     6
 [ bonds ]
     N     H
     N   CH3
   CH3  HH31
   CH3  HH32
   CH3  HH33
    -C     N
 [ impropers ]
    -C   CH3     N     H
                        
[ NHE ]
 [ atoms ]
     N    N           -0.46300     1
    H1    H            0.23150     2
    H2    H            0.23150     3
 [ bonds ]
     N    H1
     N    H2
    -C     N
 [ impropers ]
    -C    H1     N    H2

[ NH2 ]
 [ atoms ]
     N    N           -0.46300     1
    H1    H            0.23150     2
    H2    H            0.23150     3
 [ bonds ]
     N    H1
     N    H2
    -C     N
 [ impropers ]
    -C    H1     N    H2

; Next are non-terminal AA's

[ ALA ]
 [ atoms ]
     N    N           -0.41570     1
     H    H            0.27190     2
    CA    CT           0.03370     3
    HA    H1           0.08230     4
    CB    CT          -0.18250     5
   HB1    HC           0.06030     6
   HB2    HC           0.06030     7
   HB3    HC           0.06030     8
     C    C            0.59730     9
     O    O           -0.56790    10
 [ bonds ]
     N     H
     N    CA
    CA    HA
    CA    CB
    CA     C
    CB   HB1
    CB   HB2
    CB   HB3
     C     O
    -C     N
 [ impropers ]
    -C    CA     N     H
    CA    +N     C     O
    N     CA     C    +N    105.4       0.75       1
                        
[ GLY ]
 [ atoms ]
     N    N           -0.41570     1
     H    H            0.27190     2
    CA    C01         -0.02520     3
   HA1    H1           0.06980     4
   HA2    H1           0.06980     5
     C    C            0.59730     6
     O    O           -0.56790     7
 [ bonds ]
     N     H
     N    CA
    CA   HA1
    CA   HA2
    CA     C
     C     O
    -C     N
 [ impropers ]
    -C    CA     N     H
    CA    +N     C     O
                        
[ SER ]
 [ atoms ]
     N    N           -0.41570     1
     H    H            0.27190     2
    CA    CT          -0.02490     3
    HA    H1           0.08430     4
    CB    C8           0.21170     5
   HB1    H1           0.03520     6
   HB2    H1           0.03520     7
    OG    OH          -0.65460     8
    HG    HO           0.42750     9
     C    C            0.59730    10
     O    O           -0.56790    11
 [ bonds ]
     N     H
     N    CA
    CA    HA
    CA    CB
    CA     C
    CB   HB1
    CB   HB2
    CB    OG
    OG    HG
     C     O
    -C     N
 [ impropers ]
    -C    CA     N     H
    CA    +N     C     O
    N     CA     C    +N    105.4       0.75       1
                        
[ THR ]
 [ atoms ]
     N    N           -0.41570     1
     H    H            0.27190     2
    CA    CT          -0.03890     3
    HA    H1           0.10070     4
    CB    C8           0.36540     5
    HB    H1           0.00430     6
   CG2    CT          -0.24380     7
  HG21    HC           0.06420     8
  HG22    HC           0.06420     9
  HG23    HC           0.06420    10
   OG1    O4          -0.67610    11
   HG1    HO           0.41020    12
     C    C            0.59730    13
     O    O           -0.56790    14
 [ bonds ]
     N     H
     N    CA
    CA    HA
    CA    CB
    CA     C
    CB    HB
    CB   CG2
    CB   OG1
   CG2  HG21
   CG2  HG22
   CG2  HG23
   OG1   HG1
     C     O
    -C     N
 [ impropers ]
    -C    CA     N     H
    CA    +N     C     O
    N     CA     C    +N    105.4       0.75       1
                        
[ LEU ]
 [ atoms ]
     N    N           -0.41570     1
     H    H            0.27190     2
    CA    CT          -0.05180     3
    HA    H1           0.09220     4
    CB    CT          -0.11020     5
   HB1    HC           0.04570     6
   HB2    HC           0.04570     7
    CG    C4           0.35310     8
    HG    HC          -0.03610     9
   CD1    CT          -0.41210    10
  HD11    HC           0.10000    11
  HD12    HC           0.10000    12
  HD13    HC           0.10000    13
   CD2    CT          -0.41210    14
  HD21    HC           0.10000    15
  HD22    HC           0.10000    16
  HD23    HC           0.10000    17
     C    C            0.59730    18
     O    O           -0.56790    19
 [ bonds ]
     N     H
     N    CA
    CA    HA
    CA    CB
    CA     C
    CB   HB1
    CB   HB2
    CB    CG
    CG    HG
    CG   CD1
    CG   CD2
   CD1  HD11
   CD1  HD12
   CD1  HD13
   CD2  HD21
   CD2  HD22
   CD2  HD23
     C     O
    -C     N
 [ dihedrals ]
     C    CA    CB    CG        torsion_LEU_C_CA_CB_CG_mult1
     C    CA    CB    CG        torsion_LEU_C_CA_CB_CG_mult2
     C    CA    CB    CG        torsion_LEU_C_CA_CB_CG_mult3
 [ impropers ]
    -C    CA     N     H
    CA    +N     C     O
    N     CA     C    +N    105.4       0.75       1
                        
[ ILE ]
 [ atoms ]
     N    N           -0.41570     1
     H    H            0.27190     2
    CA    CT          -0.05970     3
    HA    H1           0.08690     4
    CB    CT           0.13030     5
    HB    HC           0.01870     6
   CG2    CT          -0.32040     7
  HG21    HC           0.08820     8
  HG22    HC           0.08820     9
  HG23    HC           0.08820    10
   CG1    CT          -0.04300    11
  HG11    HC           0.02360    12
  HG12    HC           0.02360    13
    CD    C3          -0.06600    14
   HD1    HC           0.01860    15
   HD2    HC           0.01860    16
   HD3    HC           0.01860    17
     C    C            0.59730    18
     O    O           -0.56790    19
 [ bonds ]
     N     H
     N    CA
    CA    HA
    CA    CB
    CA     C
    CB    HB
    CB   CG2
    CB   CG1
   CG2  HG21
   CG2  HG22
   CG2  HG23
   CG1  HG11
   CG1  HG12
   CG1    CD
    CD   HD1
    CD   HD2
    CD   HD3
     C     O
    -C     N
 [ dihedrals ]
     N    CA    CB   CG2        torsion_ILE_N_CA_CB_CG2_mult1
     N    CA    CB   CG2        torsion_ILE_N_CA_CB_CG2_mult2
 [ impropers ]
    -C    CA     N     H
    CA    +N     C     O
    N     CA     C    +N    105.4       0.75       1
                        
[ VAL ]
 [ atoms ]
     N    N           -0.41570     1
     H    H            0.27190     2
    CA    CT          -0.08750     3
    HA    H1           0.09690     4
    CB    C8           0.29850     5
    HB    HC          -0.02970     6
   CG1    CT          -0.31920     7
  HG11    HC           0.07910     8
  HG12    HC           0.07910     9
  HG13    HC           0.07910    10
   CG2    CT          -0.31920    11
  HG21    HC           0.07910    12
  HG22    HC           0.07910    13
  HG23    HC           0.07910    14
     C    C            0.59730    15
     O    O           -0.56790    16
 [ bonds ]
     N     H
     N    CA
    CA    HA
    CA    CB
    CA     C
    CB    HB
    CB   CG1
    CB   CG2
   CG1  HG11
   CG1  HG12
   CG1  HG13
   CG2  HG21
   CG2  HG22
   CG2  HG23
     C     O
    -C     N
 [ impropers ]
    -C    CA     N     H
    CA    +N     C     O
    N     CA     C    +N    105.4       0.75       1
                        
[ ASN ]
 [ atoms ]
     N    N           -0.41570     1
     H    H            0.27190     2
    CA    CT           0.01430     3
    HA    H1           0.10480     4
    CB    CT          -0.20410     5
   HB1    HC           0.07970     6
   HB2    HC           0.07970     7
    CG    C5           0.71300     8
   OD1    O           -0.59310     9
   ND2    N           -0.91910    10
  HD21    H            0.41960    11
  HD22    H            0.41960    12
     C    C            0.59730    13
     O    O           -0.56790    14
 [ bonds ]
     N     H
     N    CA
    CA    HA
    CA    CB
    CA     C
    CB   HB1
    CB   HB2
    CB    CG
    CG   OD1
    CG   ND2
   ND2  HD21
   ND2  HD22
     C     O
    -C     N
 [ dihedrals ]
     C    CA    CB    CG        torsion_ASN_C_CA_CB_CG_mult1
     C    CA    CB    CG        torsion_ASN_C_CA_CB_CG_mult2
     C    CA    CB    CG        torsion_ASN_C_CA_CB_CG_mult3
     C    CA    CB    CG        torsion_ASN_C_CA_CB_CG_mult4
     C    CA    CB    CG        torsion_ASN_C_CA_CB_CG_mult5
     C    CA    CB    CG        torsion_ASN_C_CA_CB_CG_mult6
    CA    CB    CG   ND2        torsion_ASN_CA_CB_CG_ND2_mult1
    CA    CB    CG   ND2        torsion_ASN_CA_CB_CG_ND2_mult2
    CA    CB    CG   ND2        torsion_ASN_CA_CB_CG_ND2_mult3
    CA    CB    CG   ND2        torsion_ASN_CA_CB_CG_ND2_mult4
    CA    CB    CG   ND2        torsion_ASN_CA_CB_CG_ND2_mult5
    CA    CB    CG   ND2        torsion_ASN_CA_CB_CG_ND2_mult6
 [ impropers ]
    -C    CA     N     H
    CA    +N     C     O
    CB   ND2    CG   OD1
    CG  HD21   ND2  HD22
    N     CA     C    +N    105.4       0.75       1
                        
[ GLN ]
 [ atoms ]
     N    N           -0.41570     1
     H    H            0.27190     2
    CA    CT          -0.00310     3
    HA    H1           0.08500     4
    CB    CT          -0.00360     5
   HB1    HC           0.01710     6
   HB2    HC           0.01710     7
    CG    C9          -0.06450     8
   HG1    HC           0.03520     9
   HG2    HC           0.03520    10
    CD    C            0.69510    11
   OE1    O           -0.60860    12
   NE2    N           -0.94070    13
  HE21    H            0.42510    14
  HE22    H            0.42510    15
     C    C            0.59730    16
     O    O           -0.56790    17
 [ bonds ]
     N     H
     N    CA
    CA    HA
    CA    CB
    CA     C
    CB   HB1
    CB   HB2
    CB    CG
    CG   HG1
    CG   HG2
    CG    CD
    CD   OE1
    CD   NE2
   NE2  HE21
   NE2  HE22
     C     O
    -C     N
 [ impropers ]
    -C    CA     N     H
    CA    +N     C     O
    CG   NE2    CD   OE1
    CD  HE21   NE2  HE22
    N     CA     C    +N    105.4       0.75       1
                        
[ ARG ]
 [ atoms ]                               ; old charges
     N    N       -0.415700       1     ;  -0.34790
     H    H        0.271900       2     ;   0.27470
    CA    CT       0.053892       3     ;  -0.26370
    HA    H1       0.086610       4     ;   0.15600
    CB    CT       0.052535       5     ;  -0.00070
   HB1    HC       0.023551       6     ;   0.03270
   HB2    HC       0.023551       7     ;   0.03270
    CG    C9      -0.000834       8     ;   0.03900
   HG1    HC       0.013058       9     ;   0.02850
   HG2    HC       0.013058      10     ;   0.02850
    CD    CT      -0.251845      11     ;   0.04860
   HD1    H1       0.217628      12     ;   0.06870
   HD2    H1       0.217628      13     ;   0.06870
    NE    N2      -0.684202      14     ;  -0.52950
    HE    H        0.394341      15     ;   0.34560
    CZ    CA       1.034975      16     ;   0.80760
   NH1    N2      -0.812007      17     ;  -0.86270
  HH11    H        0.386117      18     ;   0.44780
  HH12    H        0.386117      19     ;   0.44780
   NH2    N2      -0.812007      20     ;  -0.86270
  HH21    H        0.386117      21     ;   0.44780
  HH22    H        0.386117      22     ;   0.44780
     C    C        0.597300      23     ;   0.73410
     O    O       -0.567900      24     ;  -0.58940
 [ bonds ]
     N     H
     N    CA
    CA    HA
    CA    CB
    CA     C
    CB   HB1
    CB   HB2
    CB    CG
    CG   HG1
    CG   HG2
    CG    CD
    CD   HD1
    CD   HD2
    CD    NE
    NE    HE
    NE    CZ
    CZ   NH1
    CZ   NH2
   NH1  HH11
   NH1  HH12
   NH2  HH21
   NH2  HH22
     C     O
    -C     N
 [ impropers ]
    -C    CA     N     H
    CA    +N     C     O
    NE   NH1    CZ   NH2
    CD    CZ    NE    HE
    CZ  HH11   NH1  HH12
    CZ  HH21   NH2  HH22
    N     CA     C    +N    105.4       0.75       1
               
[ HID ]
 [ atoms ]
     N    N           -0.41570     1
     H    H            0.27190     2
    CA    CT           0.01880     3
    HA    H1           0.08810     4
    CB    CT          -0.04620     5
   HB1    HC           0.04020     6
   HB2    HC           0.04020     7
    CG    CC          -0.02660     8
   ND1    NA          -0.38110     9
   HD1    H            0.36490    10
   CE1    CR           0.20570    11
   HE1    H5           0.13920    12
   NE2    NB          -0.57270    13
   CD2    CV           0.12920    14
   HD2    H4           0.11470    15
     C    C            0.59730    16
     O    O           -0.56790    17
 [ bonds ]
     N     H
     N    CA
    CA    HA
    CA    CB
    CA     C
    CB   HB1
    CB   HB2
    CB    CG
    CG   ND1
    CG   CD2
   ND1   HD1
   ND1   CE1
   CE1   HE1
   CE1   NE2
   NE2   CD2
   CD2   HD2
     C     O
    -C     N
 [ impropers ]
    -C    CA     N     H
    CA    +N     C     O
    CG   CE1   ND1   HD1
    CG   NE2   CD2   HD2
   ND1   NE2   CE1   HE1
   ND1   CD2    CG    CB
    N     CA     C    +N    105.4       0.75       1
                        
[ HIE ]
 [ atoms ]
     N    N           -0.41570     1
     H    H            0.27190     2
    CA    CT          -0.05810     3
    HA    H1           0.13600     4
    CB    CT          -0.00740     5
   HB1    HC           0.03670     6
   HB2    HC           0.03670     7
    CG    CC           0.18680     8
   ND1    NB          -0.54320     9
   CE1    CR           0.16350    10
   HE1    H5           0.14350    11
   NE2    NA          -0.27950    12
   HE2    H            0.33390    13
   CD2    CW          -0.22070    14
   HD2    H4           0.18620    15
     C    C            0.59730    16
     O    O           -0.56790    17
 [ bonds ]
     N     H
     N    CA
    CA    HA
    CA    CB
    CA     C
    CB   HB2
    CB   HB1
    CB    CG
    CG   ND1
    CG   CD2
   ND1   CE1
   CE1   HE1
   CE1   NE2
   NE2   HE2
   NE2   CD2
   CD2   HD2
     C     O
    -C     N
 [ impropers ]
    -C    CA     N     H
    CA    +N     C     O
   CE1   CD2   NE2   HE2
    CG   NE2   CD2   HD2
   ND1   NE2   CE1   HE1
   ND1   CD2    CG    CB
    N     CA     C    +N    105.4       0.75       1
                        
[ HIP ]
 [ atoms ]                 ; old charges
     N    N       -0.415700       1 ; -0.34790
     H    H        0.271900       2 ;  0.27470
    CA    CT       0.135123       3 ; -0.13540
    HA    H1       0.065635       4 ;  0.12120
    CB    CT      -0.050000       5 ; -0.04140
   HB1    HC       0.085707       6 ;  0.08100
   HB2    HC       0.085707       7 ;  0.08100
    CG    CC      -0.007459       8 ; -0.00120
   ND1    NA      -0.149151       9 ; -0.15130
   HD1    H        0.360144      10 ;  0.38660
   CE1    CR       0.040861      11 ; -0.01700
   HE1    H5       0.253986      12 ;  0.26810
   NE2    NA      -0.201044      13 ; -0.17180
   HE2    H        0.397756      14 ;  0.39110
   CD2    CW      -0.140446      15 ; -0.11410
   HD2    H4       0.237581      16 ;  0.23170
     C    C        0.597300      17 ;  0.73410
     O    O       -0.567900      18 ; -0.58940
 [ bonds ]
     N     H
     N    CA
    CA    HA
    CA    CB
    CA     C
    CB   HB1
    CB   HB2
    CB    CG
    CG   ND1
    CG   CD2
   ND1   HD1
   ND1   CE1
   CE1   HE1
   CE1   NE2
   NE2   HE2
   NE2   CD2
   CD2   HD2
     C     O
    -C     N
 [ impropers ]
    -C    CA     N     H
    CA    +N     C     O
    CG   CE1   ND1   HD1
   CE1   CD2   NE2   HE2
    CG   NE2   CD2   HD2
   ND1   NE2   CE1   HE1
   ND1   CD2    CG    CB
    N     CA     C    +N    105.4       0.75       1
                        
;[ HIP ] ; alternative without CB charge fixed
; [ atoms ]                 ; old charges
;     N    N      -0.415700      1 ; -0.34790
;     H    H       0.271900      2 ;  0.27470
;    CA    CT      0.215933      3 ; -0.13540
;    HA    H1      0.068669      4 ;  0.12120
;    CB    CT     -0.455722      5 ; -0.04140
;   HB1    HC      0.189709      6 ;  0.08100
;   HB2    HC      0.189709      7 ;  0.08100
;    CG    CC      0.154589      8 ; -0.00120
;   ND1    NA     -0.205270      9 ; -0.15130
;   HD1    H       0.379816     10 ;  0.38660
;   CE1    CR      0.052734     11 ; -0.01700
;   HE1    H5      0.254340     12 ;  0.26810
;   NE2    NA     -0.224451     13 ; -0.17180
;   HE2    H       0.404896     14 ;  0.39110
;   CD2    CW     -0.148660     15 ; -0.11410
;   HD2    H4      0.238108     16 ;  0.23170
;     C    C       0.597300     17 ;  0.73410
;     O    O      -0.567900     18 ; -0.58940
; [ bonds ]
;     N     H
;     N    CA
;    CA    HA
;    CA    CB
;    CA     C
;    CB   HB1
;    CB   HB2
;    CB    CG
;    CG   ND1
;    CG   CD2
;   ND1   HD1
;   ND1   CE1
;   CE1   HE1
;   CE1   NE2
;   NE2   HE2
;   NE2   CD2
;   CD2   HD2
;     C     O
;    -C     N
; [ impropers ]
;    -C    CA     N     H
;    CA    +N     C     O
;    CG   CE1   ND1   HD1
;   CE1   CD2   NE2   HE2
;    CG   NE2   CD2   HD2
;   ND1   NE2   CE1   HE1
;   ND1   CD2    CG    CB
;    N     CA     C    +N    105.4       0.75       1
                        
[ TRP ]
 [ atoms ]
     N    N           -0.41570     1
     H    H            0.27190     2
    CA    CT          -0.02750     3
    HA    H1           0.11230     4
    CB    CT          -0.00500     5
   HB1    HC           0.03390     6
   HB2    HC           0.03390     7
    CG    C*          -0.14150     8
   CD1    CW          -0.16380     9
   HD1    H4           0.20620    10
   NE1    NA          -0.34180    11
   HE1    H            0.34120    12
   CE2    CN           0.13800    13
   CZ2    CA          -0.26010    14
   HZ2    HA           0.15720    15
   CH2    CA          -0.11340    16
   HH2    HA           0.14170    17
   CZ3    CA          -0.19720    18
   HZ3    HA           0.14470    19
   CE3    CA          -0.23870    20
   HE3    HA           0.17000    21
   CD2    CB           0.12430    22
     C    C            0.59730    23
     O    O           -0.56790    24
 [ bonds ]
     N     H
     N    CA
    CA    HA
    CA    CB
    CA     C
    CB   HB1
    CB   HB2
    CB    CG
    CG   CD1
    CG   CD2
   CD1   HD1
   CD1   NE1
   NE1   HE1
   NE1   CE2
   CE2   CZ2
   CE2   CD2
   CZ2   HZ2
   CZ2   CH2
   CH2   HH2
   CH2   CZ3
   CZ3   HZ3
   CZ3   CE3
   CE3   HE3
   CE3   CD2
     C     O
    -C     N
 [ impropers ]
    -C    CA     N     H
    CA    +N     C     O
   CD1   CE2   NE1   HE1
   CE2   CH2   CZ2   HZ2
   CZ2   CZ3   CH2   HH2
   CH2   CE3   CZ3   HZ3
   CZ3   CD2   CE3   HE3
    CG   NE1   CD1   HD1
   CD1    CG    CB   CD2
    N     CA     C    +N    105.4       0.75       1
                        
[ PHE ]
 [ atoms ]
     N    N           -0.41570     1
     H    H            0.27190     2
    CA    CT          -0.00240     3
    HA    H1           0.09780     4
    CB    CT          -0.03430     5
   HB1    HC           0.02950     6
   HB2    HC           0.02950     7
    CG    CA           0.01180     8
   CD1    CA          -0.12560     9
   HD1    HA           0.13300    10
   CE1    CA          -0.17040    11
   HE1    HA           0.14300    12
    CZ    CA          -0.10720    13
    HZ    HA           0.12970    14
   CE2    CA          -0.17040    15
   HE2    HA           0.14300    16
   CD2    CA          -0.12560    17
   HD2    HA           0.13300    18
     C    C            0.59730    19
     O    O           -0.56790    20
 [ bonds ]
     N     H
     N    CA
    CA    HA
    CA    CB
    CA     C
    CB   HB1
    CB   HB2
    CB    CG
    CG   CD1
    CG   CD2
   CD1   HD1
   CD1   CE1
   CE1   HE1
   CE1    CZ
    CZ    HZ
    CZ   CE2
   CE2   HE2
   CE2   CD2
   CD2   HD2
     C     O
    -C     N
 [ impropers ]
    -C    CA     N     H
    CA    +N     C     O
    CG   CE2   CD2   HD2
    CZ   CD2   CE2   HE2
   CE1   CE2    CZ    HZ
   CD1    CZ   CE1   HE1
    CG   CE1   CD1   HD1
   CD1   CD2    CG    CB
    N     CA     C    +N    105.4       0.75       1
                       
[ TYR ]
 [ atoms ]
     N    N           -0.41570     1
     H    H            0.27190     2
    CA    CT          -0.00140     3
    HA    H1           0.08760     4
    CB    CT          -0.01520     5
   HB1    HC           0.02950     6
   HB2    HC           0.02950     7
    CG    CA          -0.00110     8
   CD1    CA          -0.19060     9
   HD1    HA           0.16990    10
   CE1    CA          -0.23410    11
   HE1    HA           0.16560    12
    CZ    C            0.32260    13
    OH    OH          -0.55790    14
    HH    HO           0.39920    15
   CE2    CA          -0.23410    16
   HE2    HA           0.16560    17
   CD2    CA          -0.19060    18
   HD2    HA           0.16990    19
     C    C            0.59730    20
     O    O           -0.56790    21
 [ bonds ]
     N     H
     N    CA
    CA    HA
    CA    CB
    CA     C
    CB   HB1
    CB   HB2
    CB    CG
    CG   CD1
    CG   CD2
   CD1   HD1
   CD1   CE1
   CE1   HE1
   CE1    CZ
    CZ    OH
    CZ   CE2
    OH    HH
   CE2   HE2
   CE2   CD2
   CD2   HD2
     C     O
    -C     N
 [ impropers ]
    -C    CA     N     H
    CA    +N     C     O
    CG   CE2   CD2   HD2
    CZ   CD2   CE2   HE2
   CD1    CZ   CE1   HE1
    CG   CE1   CD1   HD1
   CD1   CD2    CG    CB
   CE1   CE2    CZ    OH
    N     CA     C    +N    105.4       0.75       1
                        
[ GLU ]
 [ atoms ]                                 ; old q
     N    N        -0.415700        1      ; -0.51630 
     H    H         0.271900        2      ;  0.29360 
    CA    CT       -0.227583        3      ;  0.03970 
    HA    H1        0.154545        4      ;  0.11050 
    CB    CT        0.116010        5      ;  0.05600 
   HB1    HC       -0.006217        6      ; -0.01730 
   HB2    HC       -0.006217        7      ; -0.01730 
    CG    C9       -0.081794        8      ;  0.01360 
   HG1    HC       -0.006154        9      ; -0.04250 
   HG2    HC       -0.006154       10      ; -0.04250 
    CD    C         0.728614       11      ;  0.80540 
   OE1    O2       -0.775325       12      ; -0.81880 
   OE2    O2       -0.775325       13      ; -0.81880 
     C    C         0.597300       14      ;  0.53660 
     O    O        -0.567900       15      ; -0.58190 
 [ bonds ]
     N     H
     N    CA
    CA    HA
    CA    CB
    CA     C
    CB   HB1
    CB   HB2
    CB    CG
    CG   HG1
    CG   HG2
    CG    CD
    CD   OE1
    CD   OE2
     C     O
    -C     N
 [ impropers ]
    -C    CA     N     H
    CA    +N     C     O
    CG   OE1    CD   OE2
    N     CA     C    +N    105.4       0.75       1
                        
[ ASP ]
 [ atoms ]                              ; old q
     N    N          -0.415700      1   ; -0.51630 
     H    H           0.271900      2   ;  0.29360 
    CA    CT         -0.224564      3   ;  0.03810 
    HA    H1          0.146193      4   ;  0.08800 
    CB    CT          0.003572      5   ; -0.03030 
   HB1    HC         -0.015579      6   ; -0.01220 
   HB2    HC         -0.015579      7   ; -0.01220 
    CG    C6          0.762867      8   ;  0.79940 
   OD1    O2         -0.771255      9   ; -0.80140 
   OD2    O2         -0.771255     10   ; -0.80140 
     C    C           0.597300     11   ;  0.53660 
     O    O          -0.567900     12   ; -0.58190 
 [ bonds ]
     N     H
     N    CA
    CA    HA
    CA    CB
    CA     C
    CB   HB1
    CB   HB2
    CB    CG
    CG   OD1
    CG   OD2
     C     O
    -C     N
 [ dihedrals ]
     N    CA    CB    CG        torsion_ASP_N_CA_CB_CG_mult1
     N    CA    CB    CG        torsion_ASP_N_CA_CB_CG_mult2
     N    CA    CB    CG        torsion_ASP_N_CA_CB_CG_mult3
     N    CA    CB    CG        torsion_ASP_N_CA_CB_CG_mult4
     N    CA    CB    CG        torsion_ASP_N_CA_CB_CG_mult5
     N    CA    CB    CG        torsion_ASP_N_CA_CB_CG_mult6
    CA    CB    CG   OD1        torsion_ASP_CA_CB_CG_OD_mult1
    CA    CB    CG   OD1        torsion_ASP_CA_CB_CG_OD_mult2
    CA    CB    CG   OD1        torsion_ASP_CA_CB_CG_OD_mult3
    CA    CB    CG   OD1        torsion_ASP_CA_CB_CG_OD_mult4
    CA    CB    CG   OD1        torsion_ASP_CA_CB_CG_OD_mult5
    CA    CB    CG   OD1        torsion_ASP_CA_CB_CG_OD_mult6
    CA    CB    CG   OD2        torsion_ASP_CA_CB_CG_OD_mult1
    CA    CB    CG   OD2        torsion_ASP_CA_CB_CG_OD_mult2
    CA    CB    CG   OD2        torsion_ASP_CA_CB_CG_OD_mult3
    CA    CB    CG   OD2        torsion_ASP_CA_CB_CG_OD_mult4
    CA    CB    CG   OD2        torsion_ASP_CA_CB_CG_OD_mult5
    CA    CB    CG   OD2        torsion_ASP_CA_CB_CG_OD_mult6
 [ impropers ]
    -C    CA     N     H
    CA    +N     C     O
    CB   OD1    CG   OD2
    N     CA     C    +N    105.4       0.75       1
                        
[ LYS ]
 [ atoms ]                                 ; old q
     N    N       -0.415700       1       ;  -0.34790  
     H    H        0.271900       2       ;   0.27470  
    CA    CT       0.105852       3       ;  -0.24000  
    HA    H1       0.078803       4       ;   0.14260  
    CB    CT      -0.148415       5       ;  -0.00940  
   HB1    HC       0.063381       6       ;   0.03620  
   HB2    HC       0.063381       7       ;   0.03620  
    CG    C9       0.017428       8       ;   0.01870  
   HG1    HC       0.022278       9       ;   0.01030  
   HG2    HC       0.022278      10       ;   0.01030  
    CD    CT      -0.099164      11       ;  -0.04790  
   HD1    HC       0.042554      12       ;   0.06210  
   HD2    HC       0.042554      13       ;   0.06210  
    CE    CT       0.235011      14       ;  -0.01430  
   HE1    HP       0.051928      15       ;   0.11350  
   HE2    HP       0.051928      16       ;   0.11350  
    NZ    N3      -0.594133      17       ;  -0.38540  
   HZ1    H        0.386245      18       ;   0.34000  
   HZ2    H        0.386245      19       ;   0.34000  
   HZ3    H        0.386245      20       ;   0.34000  
     C    C        0.597300      21       ;   0.73410  
     O    O       -0.567900      22       ;  -0.58940  
 [ bonds ]
     N     H
     N    CA
    CA    HA
    CA    CB
    CA     C
    CB   HB1
    CB   HB2
    CB    CG
    CG   HG1
    CG   HG2
    CG    CD
    CD   HD1
    CD   HD2
    CD    CE
    CE   HE1
    CE   HE2
    CE    NZ
    NZ   HZ1
    NZ   HZ2
    NZ   HZ3
     C     O
    -C     N
 [ impropers ]
    -C    CA     N     H
    CA    +N     C     O
    N     CA     C    +N    105.4       0.75       1

[ ORN ] ; charges taken from amber99.prm of tinker 4.0
 [ atoms ]
     N    N           -0.34790     1
     H    H            0.27470     2
    CA    CT          -0.24000     3
    HA    H1           0.14260     4
    CB    CT           0.00990     5
   HB1    HC           0.03620     6
   HB2    HC           0.03620     7
    CG    CT          -0.02790     8
   HG1    HC           0.06210     9
   HG2    HC           0.06210    10
    CD    CT          -0.01430    11
   HD1    HP           0.11350    12
   HD2    HP           0.11350    13
    NE    N3          -0.38540    14
   HE1    H            0.34000    15
   HE2    H            0.34000    16
   HE3    H            0.34000    17
     C    C            0.73410    18
     O    O           -0.58940    19
 [ bonds ]
     N     H
     N    CA
    CA    HA
    CA    CB
    CA     C
    CB   HB1
    CB   HB2
    CB    CG
    CG   HG1
    CG   HG2
    CG    CD
    CD   HD1
    CD   HD2
    CD    NE
    NE   HE1
    NE   HE2
    NE   HE3
     C     O
    -C     N
 [ impropers ]
    -C    CA     N     H
    CA    +N     C     O
    N     CA     C    +N    105.4       0.75       1

[ DAB ] ; sidechain charges fit to maintain heavy atom charge group trend LYS -> ORN -> DAB
 [ atoms ]
     N    N           -0.34790     1
     H    H            0.27470     2
    CA    CT          -0.24000     3
    HA    H1           0.14260     4
    CB    CT           0.02920     5
   HB1    HC           0.07470     6
   HB2    HC           0.07470     7
    CG    CT          -0.01430     8
   HG1    HP           0.11350     9
   HG2    HP           0.11350    10
    ND    N3          -0.38540    11
   HD1    H            0.34000    12
   HD2    H            0.34000    13
   HD3    H            0.34000    14
     C    C            0.73410    15
     O    O           -0.58940    16
 [ bonds ]
     N     H
     N    CA
    CA    HA
    CA    CB
    CA     C
    CB   HB1
    CB   HB2
    CB    CG
    CG   HG1
    CG   HG2
    CG    ND
    ND   HD1
    ND   HD2
    ND   HD3
     C     O
    -C     N
 [ impropers ]
    -C    CA     N     H
    CA    +N     C     O
    N     CA     C    +N    105.4       0.75       1

[ LYN ]
 [ atoms ]
     N    N           -0.41570     1
     H    H            0.27190     2
    CA    CT          -0.07206     3
    HA    H1           0.09940     4
    CB    CT          -0.04845     5
   HB1    HC           0.03400     6
   HB2    HC           0.03400     7
    CG    CT           0.06612     8
   HG1    HC           0.01041     9
   HG2    HC           0.01041    10
    CD    CT          -0.03768    11
   HD1    HC           0.01155    12
   HD2    HC           0.01155    13
    CE    CT           0.32604    14
   HE1    HP          -0.03358    15
   HE2    HP          -0.03358    16
    NZ    N3          -1.03581    17
   HZ1    H            0.38604    18
   HZ2    H            0.38604    19
     C    C            0.59730    20
     O    O           -0.56790    21
 [ bonds ]
     N     H
     N    CA
    CA    HA
    CA    CB
    CA     C
    CB   HB1
    CB   HB2
    CB    CG
    CG   HG1
    CG   HG2
    CG    CD
    CD   HD1
    CD   HD2
    CD    CE
    CE   HE1
    CE   HE2
    CE    NZ
    NZ   HZ1
    NZ   HZ2
     C     O
    -C     N
 [ impropers ]
    -C    CA     N     H
    CA    +N     C     O
    N     CA     C    +N    105.4       0.75       1
                        
[ PRO ]
 [ atoms ]
     N    N           -0.25480     1
    CD    CT           0.01920     2
   HD1    H1           0.03910     3
   HD2    H1           0.03910     4
    CG    CT           0.01890     5
   HG1    HC           0.02130     6
   HG2    HC           0.02130     7
    CB    CT          -0.00700     8
   HB1    HC           0.02530     9
   HB2    HC           0.02530    10
    CA    CT          -0.02660    11
    HA    H1           0.06410    12
     C    C            0.58960    13
     O    O           -0.57480    14
 [ bonds ]
     N    CD
     N    CA
    CD   HD1
    CD   HD2
    CD    CG
    CG   HG1
    CG   HG2
    CG    CB
    CB   HB1
    CB   HB2
    CB    CA
    CA    HA
    CA     C
     C     O
    -C     N
 [ impropers ]
    CA    +N     C     O
    -C    CD     N    CA	

[ HYP ] ; S Park, R J Radmer, T E Klein & V S Pande (submitted).
 [ atoms ] 
     N    N           -0.25480     1
   CD2    CT           0.05950     2
  HD21    H1           0.07000     3
  HD22    H1           0.07000     4
    CG    CT           0.04000     5
    HG    H1           0.04160     6
   OD1    OH          -0.61340     7
   HD1    HO           0.38510     8
    CB    CT           0.02030     9
   HB1    HC           0.04260    10
   HB2    HC           0.04260    11
    CA    CT           0.00470    12
    HA    H1           0.07700    13
     C    C            0.58960    14
     O    O           -0.57480    15
 [ bonds ]
     N   CD2
     N    CA
   CD2  HD21
   CD2  HD22
   CD2    CG
    CG    HG
    CG   OD1
    CG    CB
   OD1   HD1
    CB   HB1
    CB   HB2
    CB    CA
    CA    HA
    CA     C
     C     O
    -C     N
 [ impropers ]
    CA    +N     C     O
    -C   CD2     N    CA
                        
[ CYS ]
 [ atoms ]
     N    N           -0.41570     1
     H    H            0.27190     2
    CA    CT           0.02130     3
    HA    H1           0.11240     4
    CB    CT          -0.12310     5
   HB1    H1           0.11120     6
   HB2    H1           0.11120     7
    SG    SH          -0.31190     8
    HG    HS           0.19330     9
     C    C            0.59730    10
     O    O           -0.56790    11
 [ bonds ]
     N     H
     N    CA
    CA    HA
    CA    CB
    CA     C
    CB   HB1
    CB   HB2
    CB    SG
    SG    HG
     C     O
    -C     N
 [ impropers ]
    -C    CA     N     H
    CA    +N     C     O
    N     CA     C    +N    105.4       0.75       1
                        
[ CYM ]
 [ atoms ]
     N    N           -0.41570     1
     H    H            0.27190     2
    CA    CT          -0.03510     3
    HA    H1           0.05080     4
    CB    CT          -0.24130     5
   HB1    H1           0.11220     6
   HB2    H1           0.11220     7
    SG    SH          -0.88440     8
     C    C            0.59730     9
     O    O           -0.56790    10
 [ bonds ]
     N     H
     N    CA
    CA    HA
    CA    CB
    CA     C
    CB   HB1
    CB   HB2
    CB    SG
     C     O
    -C     N
 [ impropers ]
    -C    CA     N     H
    CA    +N     C     O
    N     CA     C    +N    105.4       0.75       1
                        
[ CYX ]
 [ atoms ]
     N    N           -0.41570     1
     H    H            0.27190     2
    CA    CT           0.04290     3
    HA    H1           0.07660     4
    CB    CT          -0.07900     5
   HB1    H1           0.09100     6
   HB2    H1           0.09100     7
    SG    S           -0.10810     8
     C    C            0.59730     9
     O    O           -0.56790    10
 [ bonds ]
     N     H
     N    CA
    CA    HA
    CA    CB
    CA     C
    CB   HB1
    CB   HB2
    CB    SG
     C     O
    -C     N
 [ impropers ]
    -C    CA     N     H
    CA    +N     C     O
    N     CA     C    +N    105.4       0.75       1

[ CME ]
 [ atoms ]
     N    N           -0.41570     1
     H    H            0.27190     2
    CA    CT           0.02130     3
    HA    H1           0.11240     4
    CB    CT          -0.12310     5
   HB1    H1           0.11120     6
   HB2    H1           0.11120     7
    SG    S           -0.31190     8
    CD    CT          -0.07670     9
   HD1    H1           0.09000    10
   HD2    H1           0.09000    11
   HD3    H1           0.09000    12
     C    C            0.59730    13
     O    O           -0.56790    14
 [ bonds ]
     N     H
     N    CA
    CA    HA
    CA    CB
    CA     C
    CB   HB1
    CB   HB2
    CB    SG
    SG    CD
    CD   HD1
    CD   HD2
    CD   HD3
     C     O
    -C     N
 [ impropers ]
    -C    CA     N     H
    CA    +N     C     O
    N     CA     C    +N    105.4       0.75       1
                        
[ MET ]
 [ atoms ]
     N    N           -0.41570     1
     H    H            0.27190     2
    CA    CT          -0.02370     3
    HA    H1           0.08800     4
    CB    CT           0.03420     5
   HB1    HC           0.02410     6
   HB2    HC           0.02410     7
    CG    C9           0.00180     8
   HG1    H1           0.04400     9
   HG2    H1           0.04400    10
    SD    S           -0.27370    11
    CE    CT          -0.05360    12
   HE1    H1           0.06840    13
   HE2    H1           0.06840    14
   HE3    H1           0.06840    15
     C    C            0.59730    16
     O    O           -0.56790    17
 [ bonds ]
     N     H
     N    CA
    CA    HA
    CA    CB
    CA     C
    CB   HB1
    CB   HB2
    CB    CG
    CG   HG1
    CG   HG2
    CG    SD
    SD    CE
    CE   HE1
    CE   HE2
    CE   HE3
     C     O
    -C     N
 [ impropers ]
    -C    CA     N     H
    CA    +N     C     O
    N     CA     C    +N    105.4       0.75       1
                        
; non-terminal acidic AA's
       
[ ASH ]
 [ atoms ]
     N    N           -0.41570     1
     H    H            0.27190     2
    CA    CT           0.03410     3
    HA    H1           0.08640     4
    CB    CT          -0.03160     5
   HB1    HC           0.04880     6
   HB2    HC           0.04880     7
    CG    C            0.64620     8
   OD1    O           -0.55540     9
   OD2    OH          -0.63760    10
   HD2    HO           0.47470    11
     C    C            0.59730    12
     O    O           -0.56790    13
 [ bonds ]
     N     H
     N    CA
    CA    HA
    CA    CB
    CA     C
    CB   HB1
    CB   HB2
    CB    CG
    CG   OD1
    CG   OD2
   OD2   HD2
     C     O
    -C     N
 [ impropers ]
    -C    CA     N     H
    CA    +N     C     O
    CB   OD1    CG   OD2
    N     CA     C    +N    105.4       0.75       1
                   

[ GLH ]
 [ atoms ]
     N    N           -0.41570     1
     H    H            0.27190     2
    CA    CT           0.01450     3
    HA    H1           0.07790     4
    CB    CT          -0.00710     5
   HB1    HC           0.02560     6
   HB2    HC           0.02560     7
    CG    CT          -0.01740     8
   HG1    HC           0.04300     9
   HG2    HC           0.04300    10
    CD    C            0.68010    11
   OE1    O           -0.58380    12
   OE2    OH          -0.65110    13
   HE2    HO           0.46410    14
     C    C            0.59730    15
     O    O           -0.56790    16
 [ bonds ]
     N     H
     N    CA
    CA    HA
    CA    CB
    CA     C
    CB   HB1
    CB   HB2
    CB    CG
    CG   HG1
    CG   HG2
    CG    CD
    CD   OE1
    CD   OE2
   OE2   HE2
     C     O
    -C     N
 [ impropers ]
    -C    CA     N     H
    CA    +N     C     O
    CG   OE1    CD   OE2
    N     CA     C    +N    105.4       0.75       1

; C-terminal AA's
                        
[ CALA ]
 [ atoms ]
     N    N           -0.38210     1
     H    H            0.26810     2
    CA    CT          -0.17470     3
    HA    H1           0.10670     4
    CB    CT          -0.20930     5
   HB1    HC           0.07640     6
   HB2    HC           0.07640     7
   HB3    HC           0.07640     8
     C    C            0.77310     9
   OC1    O2          -0.80550    10
   OC2    O2          -0.80550    11
 [ bonds ]
     N     H
     N    CA
    CA    HA
    CA    CB
    CA     C
    CB   HB1
    CB   HB2
    CB   HB3
     C   OC1
     C   OC2
    -C     N
 [ impropers ]
    -C    CA     N     H    
    CA   OC1     C   OC2    
                        
[ CGLY ]
 [ atoms ]
     N    N           -0.38210     1
     H    H            0.26810     2
    CA    C01         -0.24930     3
   HA1    H1           0.10560     4
   HA2    H1           0.10560     5
     C    C            0.72310     6
   OC1    O2          -0.78550     7
   OC2    O2          -0.78550     8
 [ bonds ]
     N     H
     N    CA
    CA   HA1
    CA   HA2
    CA     C
     C   OC1
     C   OC2
    -C     N
 [ impropers ]
    -C    CA     N     H    
    CA   OC1     C   OC2    
                        
[ CSER ]
 [ atoms ]
     N    N           -0.38210     1
     H    H            0.26810     2
    CA    CT          -0.27220     3
    HA    H1           0.13040     4
    CB    C8           0.11230     5
   HB1    H1           0.08130     6
   HB2    H1           0.08130     7
    OG    OH          -0.65140     8
    HG    HO           0.44740     9
     C    C            0.81130    10
   OC1    O2          -0.81320    11
   OC2    O2          -0.81320    12
 [ bonds ]
     N     H
     N    CA
    CA    HA
    CA    CB
    CA     C
    CB   HB1
    CB   HB2
    CB    OG
    OG    HG
     C   OC1
     C   OC2
    -C     N
 [ impropers ]
    -C    CA     N     H    
    CA   OC1     C   OC2    
                        
[ CTHR ]
 [ atoms ]
     N    N           -0.38210     1
     H    H            0.26810     2
    CA    CT          -0.24200     3
    HA    H1           0.12070     4
    CB    C8           0.30250     5
    HB    H1           0.00780     6
   CG2    CT          -0.18530     7
  HG21    HC           0.05860     8
  HG22    HC           0.05860     9
  HG23    HC           0.05860    10
   OG1    O4          -0.64960    11
   HG1    HO           0.41190    12
     C    C            0.78100    13
   OC1    O2          -0.80440    14
   OC2    O2          -0.80440    15
 [ bonds ]
     N     H
     N    CA
    CA    HA
    CA    CB
    CA     C
    CB    HB
    CB   CG2
    CB   OG1
   CG2  HG21
   CG2  HG22
   CG2  HG23
   OG1   HG1
     C   OC1
     C   OC2
    -C     N
 [ impropers ]
    -C    CA     N     H    
    CA   OC1     C   OC2    
                        
[ CLEU ]
 [ atoms ]
     N    N           -0.38210     1
     H    H            0.26810     2
    CA    CT          -0.28470     3
    HA    H1           0.13460     4
    CB    CT          -0.24690     5
   HB1    HC           0.09740     6
   HB2    HC           0.09740     7
    CG    C4           0.37060     8
    HG    HC          -0.03740     9
   CD1    CT          -0.41630    10
  HD11    HC           0.10380    11
  HD12    HC           0.10380    12
  HD13    HC           0.10380    13
   CD2    CT          -0.41630    14
  HD21    HC           0.10380    15
  HD22    HC           0.10380    16
  HD23    HC           0.10380    17
     C    C            0.83260    18
   OC1    O2          -0.81990    19
   OC2    O2          -0.81990    20
 [ bonds ]
     N     H
     N    CA
    CA    HA
    CA    CB
    CA     C
    CB   HB1
    CB   HB2
    CB    CG
    CG    HG
    CG   CD1
    CG   CD2
   CD1  HD11
   CD1  HD12
   CD1  HD13
   CD2  HD21
   CD2  HD22
   CD2  HD23
     C   OC1
     C   OC2
    -C     N
 [ dihedrals ]
     C    CA    CB    CG        torsion_LEU_C_CA_CB_CG_mult1
     C    CA    CB    CG        torsion_LEU_C_CA_CB_CG_mult2
     C    CA    CB    CG        torsion_LEU_C_CA_CB_CG_mult3
 [ impropers ]
    -C    CA     N     H    
    CA   OC1     C   OC2    
                        
[ CILE ]
 [ atoms ]
     N    N           -0.38210     1
     H    H            0.26810     2
    CA    CT          -0.31000     3
    HA    H1           0.13750     4
    CB    CT           0.03630     5
    HB    HC           0.07660     6
   CG2    CT          -0.34980     7
  HG21    HC           0.10210     8
  HG22    HC           0.10210     9
  HG23    HC           0.10210    10
   CG1    CT          -0.03230    11
  HG11    HC           0.03210    12
  HG12    HC           0.03210    13
    CD    C3          -0.06990    14
   HD1    HC           0.01960    15
   HD2    HC           0.01960    16
   HD3    HC           0.01960    17
     C    C            0.83430    18
   OC1    O2          -0.81900    19
   OC2    O2          -0.81900    20
 [ bonds ]
     N     H
     N    CA
    CA    HA
    CA    CB
    CA     C
    CB    HB
    CB   CG2
    CB   CG1
   CG2  HG21
   CG2  HG22
   CG2  HG23
   CG1  HG11
   CG1  HG12
   CG1    CD
    CD   HD1
    CD   HD2
    CD   HD3
     C   OC1
     C   OC2
    -C     N
 [ dihedrals ]
     N    CA    CB   CG2        torsion_ILE_N_CA_CB_CG2_mult1
     N    CA    CB   CG2        torsion_ILE_N_CA_CB_CG2_mult2
 [ impropers ]
    -C    CA     N     H    
    CA   OC1     C   OC2    
                        
[ CVAL ]
 [ atoms ]
     N    N           -0.38210     1
     H    H            0.26810     2
    CA    CT          -0.34380     3
    HA    H1           0.14380     4
    CB    C8           0.19400     5
    HB    HC           0.03080     6
   CG1    CT          -0.30640     7
  HG11    HC           0.08360     8
  HG12    HC           0.08360     9
  HG13    HC           0.08360    10
   CG2    CT          -0.30640    11
  HG21    HC           0.08360    12
  HG22    HC           0.08360    13
  HG23    HC           0.08360    14
     C    C            0.83500    15
   OC1    O2          -0.81730    16
   OC2    O2          -0.81730    17
 [ bonds ]
     N     H
     N    CA
    CA    HA
    CA    CB
    CA     C
    CB    HB
    CB   CG1
    CB   CG2
   CG1  HG11
   CG1  HG12
   CG1  HG13
   CG2  HG21
   CG2  HG22
   CG2  HG23
     C   OC1
     C   OC2
    -C     N
 [ impropers ]
    -C    CA     N     H    
    CA   OC1     C   OC2    
                        
[ ASF ]
 [ atoms ]
     N    N           -0.38210     1
     H    H            0.26810     2
    CA    CT          -0.20800     3
    HA    H1           0.13580     4
    CB    CT          -0.22990     5
   HB1    HC           0.10230     6
   HB2    HC           0.10230     7
    CG    C            0.71530     8
   OD1    O           -0.60100     9
   ND2    N           -0.90840    10
  HD21    H            0.41500    11
  HD22    H            0.41500    12
     C    C            0.81325    13
   OF1    O           -0.51730    14
   OF2    OH          -0.61730    15
   HF2    HO           0.49695    16
 [ bonds ]
     N     H
     N    CA
    CA    HA
    CA    CB
    CA     C
    CB   HB1
    CB   HB2
    CB    CG
    CG   OD1
    CG   ND2
   ND2  HD21
   ND2  HD22
     C   OF1
     C   OF2
   OF2   HF2
    -C     N
 [ dihedrals ]
     C    CA    CB    CG        torsion_ASN_C_CA_CB_CG_mult1
     C    CA    CB    CG        torsion_ASN_C_CA_CB_CG_mult2
     C    CA    CB    CG        torsion_ASN_C_CA_CB_CG_mult3
     C    CA    CB    CG        torsion_ASN_C_CA_CB_CG_mult4
     C    CA    CB    CG        torsion_ASN_C_CA_CB_CG_mult5
     C    CA    CB    CG        torsion_ASN_C_CA_CB_CG_mult6
    CA    CB    CG   ND2        torsion_ASN_CA_CB_CG_ND2_mult1
    CA    CB    CG   ND2        torsion_ASN_CA_CB_CG_ND2_mult2
    CA    CB    CG   ND2        torsion_ASN_CA_CB_CG_ND2_mult3
    CA    CB    CG   ND2        torsion_ASN_CA_CB_CG_ND2_mult4
    CA    CB    CG   ND2        torsion_ASN_CA_CB_CG_ND2_mult5
    CA    CB    CG   ND2        torsion_ASN_CA_CB_CG_ND2_mult6
 [ impropers ]
    -C    CA     N     H    
    CA   OF1     C   OF2    
    CB   ND2    CG   OD1    
    CG  HD21   ND2  HD22    
                        
[ CASF ]
 [ atoms ]
     N    N           -0.38210     1
     H    H            0.26810     2
    CA    CT          -0.20800     3
    HA    H1           0.13580     4
    CB    CT          -0.22990     5
   HB1    HC           0.10230     6
   HB2    HC           0.10230     7
    CG    C            0.71530     8
   OD1    O           -0.60100     9
   ND2    N           -0.90840    10
  HD21    H            0.41500    11
  HD22    H            0.41500    12
     C    C            0.81325    13
   OC1    O           -0.51730    14
   OC2    OH          -0.61730    15
   HC2    HO           0.49695    16
 [ bonds ]
     N     H
     N    CA
    CA    HA
    CA    CB
    CA     C
    CB   HB1
    CB   HB2
    CB    CG
    CG   OD1
    CG   ND2
   ND2  HD21
   ND2  HD22
     C   OC1
     C   OC2
   OC2   HC2
    -C     N
 [ dihedrals ]
     C    CA    CB    CG        torsion_ASN_C_CA_CB_CG_mult1
     C    CA    CB    CG        torsion_ASN_C_CA_CB_CG_mult2
     C    CA    CB    CG        torsion_ASN_C_CA_CB_CG_mult3
     C    CA    CB    CG        torsion_ASN_C_CA_CB_CG_mult4
     C    CA    CB    CG        torsion_ASN_C_CA_CB_CG_mult5
     C    CA    CB    CG        torsion_ASN_C_CA_CB_CG_mult6
    CA    CB    CG   ND2        torsion_ASN_CA_CB_CG_ND2_mult1
    CA    CB    CG   ND2        torsion_ASN_CA_CB_CG_ND2_mult2
    CA    CB    CG   ND2        torsion_ASN_CA_CB_CG_ND2_mult3
    CA    CB    CG   ND2        torsion_ASN_CA_CB_CG_ND2_mult4
    CA    CB    CG   ND2        torsion_ASN_CA_CB_CG_ND2_mult5
    CA    CB    CG   ND2        torsion_ASN_CA_CB_CG_ND2_mult6
 [ impropers ]
    -C    CA     N     H    
    CA   OC1     C   OC2    
    CB   ND2    CG   OD1    
    CG  HD21   ND2  HD22    
                        
[ CASN ]
 [ atoms ]
     N    N           -0.38210     1
     H    H            0.26810     2
    CA    CT          -0.20800     3
    HA    H1           0.13580     4
    CB    CT          -0.22990     5
   HB1    HC           0.10230     6
   HB2    HC           0.10230     7
    CG    C5           0.71530     8
   OD1    O           -0.60100     9
   ND2    N           -0.90840    10
  HD21    H            0.41500    11
  HD22    H            0.41500    12
     C    C            0.80500    13
   OC1    O2          -0.81470    14
   OC2    O2          -0.81470    15
 [ bonds ]
     N     H
     N    CA
    CA    HA
    CA    CB
    CA     C
    CB   HB1
    CB   HB2
    CB    CG
    CG   OD1
    CG   ND2
   ND2  HD21
   ND2  HD22
     C   OC1
     C   OC2
    -C     N
 [ dihedrals ]
     C    CA    CB    CG        torsion_ASN_C_CA_CB_CG_mult1
     C    CA    CB    CG        torsion_ASN_C_CA_CB_CG_mult2
     C    CA    CB    CG        torsion_ASN_C_CA_CB_CG_mult3
     C    CA    CB    CG        torsion_ASN_C_CA_CB_CG_mult4
     C    CA    CB    CG        torsion_ASN_C_CA_CB_CG_mult5
     C    CA    CB    CG        torsion_ASN_C_CA_CB_CG_mult6
    CA    CB    CG   ND2        torsion_ASN_CA_CB_CG_ND2_mult1
    CA    CB    CG   ND2        torsion_ASN_CA_CB_CG_ND2_mult2
    CA    CB    CG   ND2        torsion_ASN_CA_CB_CG_ND2_mult3
    CA    CB    CG   ND2        torsion_ASN_CA_CB_CG_ND2_mult4
    CA    CB    CG   ND2        torsion_ASN_CA_CB_CG_ND2_mult5
    CA    CB    CG   ND2        torsion_ASN_CA_CB_CG_ND2_mult6
 [ impropers ]
    -C    CA     N     H    
    CA   OC1     C   OC2    
    CB   ND2    CG   OD1    
    CG  HD21   ND2  HD22    
                        
[ CGLN ]
 [ atoms ]
     N    N           -0.38210     1
     H    H            0.26810     2
    CA    CT          -0.22480     3
    HA    H1           0.12320     4
    CB    CT          -0.06640     5
   HB1    HC           0.04520     6
   HB2    HC           0.04520     7
    CG    C9          -0.02100     8
   HG1    HC           0.02030     9
   HG2    HC           0.02030    10
    CD    C            0.70930    11
   OE1    O           -0.60980    12
   NE2    N           -0.95740    13
  HE21    H            0.43040    14
  HE22    H            0.43040    15
     C    C            0.77750    16
   OC1    O2          -0.80420    17
   OC2    O2          -0.80420    18
 [ bonds ]
     N     H
     N    CA
    CA    HA
    CA    CB
    CA     C
    CB   HB1
    CB   HB2
    CB    CG
    CG   HG1
    CG   HG2
    CG    CD
    CD   OE1
    CD   NE2
   NE2  HE21
   NE2  HE22
     C   OC1
     C   OC2
    -C     N
 [ impropers ]
    -C    CA     N     H    
    CA   OC1     C   OC2    
    CG   NE2    CD   OE1    
    CD  HE21   NE2  HE22    
                        
[ CARG ]
 [ atoms ]
     N    N           -0.34810     1
     H    H            0.27640     2
    CA    CT          -0.30680     3
    HA    H1           0.14470     4
    CB    CT          -0.03740     5
   HB1    HC           0.03710     6
   HB2    HC           0.03710     7
    CG    C9           0.07440     8
   HG1    HC           0.01850     9
   HG2    HC           0.01850    10
    CD    CT           0.11140    11
   HD1    H1           0.04680    12
   HD2    H1           0.04680    13
    NE    N2          -0.55640    14
    HE    H            0.34790    15
    CZ    CA           0.83680    16
   NH1    N2          -0.87370    17
  HH11    H            0.44930    18
  HH12    H            0.44930    19
   NH2    N2          -0.87370    20
  HH21    H            0.44930    21
  HH22    H            0.44930    22
     C    C            0.85570    23
   OC1    O2          -0.82660    24
   OC2    O2          -0.82660    25
 [ bonds ]
     N     H
     N    CA
    CA    HA
    CA    CB
    CA     C
    CB   HB1
    CB   HB2
    CB    CG
    CG   HG1
    CG   HG2
    CG    CD
    CD   HD1
    CD   HD2
    CD    NE
    NE    HE
    NE    CZ
    CZ   NH1
    CZ   NH2
   NH1  HH11
   NH1  HH12
   NH2  HH21
   NH2  HH22
     C   OC1
     C   OC2
    -C     N
 [ impropers ]
    -C    CA     N     H    
    CA   OC1     C   OC2    
    NE   NH1    CZ   NH2    
    CD    CZ    NE    HE    
    CZ  HH11   NH1  HH12    
    CZ  HH21   NH2  HH22    
                        
[ CHID ]
 [ atoms ]
     N    N           -0.38210     1
     H    H            0.26810     2
    CA    CT          -0.17390     3
    HA    H1           0.11000     4
    CB    CT          -0.10460     5
   HB1    HC           0.05650     6
   HB2    HC           0.05650     7
    CG    CC           0.02930     8
   ND1    NA          -0.38920     9
   HD1    H            0.37550    10
   CE1    CR           0.19250    11
   HE1    H5           0.14180    12
   NE2    NB          -0.56290    13
   CD2    CV           0.10010    14
   HD2    H4           0.12410    15
     C    C            0.76150    16
   OC1    O2          -0.80160    17
   OC2    O2          -0.80160    18
 [ bonds ]
     N     H
     N    CA
    CA    HA
    CA    CB
    CA     C
    CB   HB1
    CB   HB2
    CB    CG
    CG   ND1
    CG   CD2
   ND1   HD1
   ND1   CE1
   CE1   HE1
   CE1   NE2
   NE2   CD2
   CD2   HD2
     C   OC1
     C   OC2
    -C     N
 [ impropers ]
    -C    CA     N     H    
    CA   OC1     C   OC2    
    CG   CE1   ND1   HD1    
    CG   NE2   CD2   HD2    
   ND1   NE2   CE1   HE1    
   ND1   CD2    CG    CB    
                        
[ CHIE ]
 [ atoms ]
     N    N           -0.38210     1
     H    H            0.26810     2
    CA    CT          -0.26990     3
    HA    H1           0.16500     4
    CB    CT          -0.10680     5
   HB1    HC           0.06200     6
   HB2    HC           0.06200     7
    CG    CC           0.27240     8
   ND1    NB          -0.55170     9
   CE1    CR           0.15580    10
   HE1    H5           0.14480    11
   NE2    NA          -0.26700    12
   HE2    H            0.33190    13
   CD2    CW          -0.25880    14
   HD2    H4           0.19570    15
     C    C            0.79160    16
   OC1    O2          -0.80650    17
   OC2    O2          -0.80650    18
 [ bonds ]
     N     H
     N    CA
    CA    HA
    CA    CB
    CA     C
    CB   HB1
    CB   HB2
    CB    CG
    CG   ND1
    CG   CD2
   ND1   CE1
   CE1   HE1
   CE1   NE2
   NE2   HE2
   NE2   CD2
   CD2   HD2
     C   OC1
     C   OC2
    -C     N
 [ impropers ]
    -C    CA     N     H    
    CA   OC1     C   OC2    
   CE1   CD2   NE2   HE2    
    CG   NE2   CD2   HD2    
   ND1   NE2   CE1   HE1    
   ND1   CD2    CG    CB    
                        
[ CHIP ]
 [ atoms ]
     N    N           -0.34810     1
     H    H            0.27640     2
    CA    CT          -0.14450     3
    HA    H1           0.11150     4
    CB    CT          -0.08000     5
   HB1    HC           0.08680     6
   HB2    HC           0.08680     7
    CG    CC           0.02980     8
   ND1    NA          -0.15010     9
   HD1    H            0.38830    10
   CE1    CR          -0.02510    11
   HE1    H5           0.26940    12
   NE2    NA          -0.16830    13
   HE2    H            0.39130    14
   CD2    CW          -0.12560    15
   HD2    H4           0.23360    16
     C    C            0.80320    17
   OC1    O2          -0.81770    18
   OC2    O2          -0.81770    19
 [ bonds ]
     N     H
     N    CA
    CA    HA
    CA    CB
    CA     C
    CB   HB1
    CB   HB2
    CB    CG
    CG   ND1
    CG   CD2
   ND1   HD1
   ND1   CE1
   CE1   HE1
   CE1   NE2
   NE2   HE2
   NE2   CD2
   CD2   HD2
     C   OC1
     C   OC2
    -C     N
 [ impropers ]
    -C    CA     N     H    
    CA   OC1     C   OC2    
    CG   CE1   ND1   HD1    
   CE1   CD2   NE2   HE2    
    CG   NE2   CD2   HD2    
   ND1   NE2   CE1   HE1    
   ND1   CD2    CG    CB    
                        
[ CTRP ]
 [ atoms ]
     N    N           -0.38210     1
     H    H            0.26810     2
    CA    CT          -0.20840     3
    HA    H1           0.12720     4
    CB    CT          -0.07420     5
   HB1    HC           0.04970     6
   HB2    HC           0.04970     7
    CG    C*          -0.07960     8
   CD1    CW          -0.18080     9
   HD1    H4           0.20430    10
   NE1    NA          -0.33160    11
   HE1    H            0.34130    12
   CE2    CN           0.12220    13
   CZ2    CA          -0.25940    14
   HZ2    HA           0.15670    15
   CH2    CA          -0.10200    16
   HH2    HA           0.14010    17
   CZ3    CA          -0.22870    18
   HZ3    HA           0.15070    19
   CE3    CA          -0.18370    20
   HE3    HA           0.14910    21
   CD2    CB           0.10780    22
     C    C            0.76580    23
   OC1    O2          -0.80110    24
   OC2    O2          -0.80110    25
 [ bonds ]
     N     H
     N    CA
    CA    HA
    CA    CB
    CA     C
    CB   HB1
    CB   HB2
    CB    CG
    CG   CD1
    CG   CD2
   CD1   HD1
   CD1   NE1
   NE1   HE1
   NE1   CE2
   CE2   CZ2
   CE2   CD2
   CZ2   HZ2
   CZ2   CH2
   CH2   HH2
   CH2   CZ3
   CZ3   HZ3
   CZ3   CE3
   CE3   HE3
   CE3   CD2
     C   OC1
     C   OC2
    -C     N
 [ impropers ]
    -C    CA     N     H    
    CA   OC1     C   OC2    
   CD1   CE2   NE1   HE1    
   CE2   CH2   CZ2   HZ2    
   CZ2   CZ3   CH2   HH2    
   CH2   CE3   CZ3   HZ3    
   CZ3   CD2   CE3   HE3    
    CG   NE1   CD1   HD1    
   CD1    CG    CB   CD2
                        
[ CPHE ]
 [ atoms ]
     N    N           -0.38210     1
     H    H            0.26810     2
    CA    CT          -0.18250     3
    HA    H1           0.10980     4
    CB    CT          -0.09590     5
   HB1    HC           0.04430     6
   HB2    HC           0.04430     7
    CG    CA           0.05520     8
   CD1    CA          -0.13000     9
   HD1    HA           0.14080    10
   CE1    CA          -0.18470    11
   HE1    HA           0.14610    12
    CZ    CA          -0.09440    13
    HZ    HA           0.12800    14
   CE2    CA          -0.18470    15
   HE2    HA           0.14610    16
   CD2    CA          -0.13000    17
   HD2    HA           0.14080    18
     C    C            0.76600    19
   OC1    O2          -0.80260    20
   OC2    O2          -0.80260    21
 [ bonds ]
     N     H
     N    CA
    CA    HA
    CA    CB
    CA     C
    CB   HB1
    CB   HB2
    CB    CG
    CG   CD1
    CG   CD2
   CD1   HD1
   CD1   CE1
   CE1   HE1
   CE1    CZ
    CZ    HZ
    CZ   CE2
   CE2   HE2
   CE2   CD2
   CD2   HD2
     C   OC1
     C   OC2
    -C     N
 [ impropers ]
    -C    CA     N     H    
    CA   OC1     C   OC2    
    CG   CE2   CD2   HD2    
    CZ   CD2   CE2   HE2    
   CE1   CE2    CZ    HZ    
   CD1    CZ   CE1   HE1    
    CG   CE1   CD1   HD1    
   CD1   CD2    CG    CB    
                        
[ CTYR ]
 [ atoms ]
     N    N           -0.38210     1
     H    H            0.26810     2
    CA    CT          -0.20150     3
    HA    H1           0.10920     4
    CB    CT          -0.07520     5
   HB1    HC           0.04900     6
   HB2    HC           0.04900     7
    CG    CA           0.02430     8
   CD1    CA          -0.19220     9
   HD1    HA           0.17800    10
   CE1    CA          -0.24580    11
   HE1    HA           0.16730    12
    CZ    C            0.33950    13
    OH    OH          -0.56430    14
    HH    HO           0.40170    15
   CE2    CA          -0.24580    16
   HE2    HA           0.16730    17
   CD2    CA          -0.19220    18
   HD2    HA           0.17800    19
     C    C            0.78170    20
   OC1    O2          -0.80700    21
   OC2    O2          -0.80700    22
 [ bonds ]
     N     H
     N    CA
    CA    HA
    CA    CB
    CA     C
    CB   HB1
    CB   HB2
    CB    CG
    CG   CD1
    CG   CD2
   CD1   HD1
   CD1   CE1
   CE1   HE1
   CE1    CZ
    CZ    OH
    CZ   CE2
    OH    HH
   CE2   HE2
   CE2   CD2
   CD2   HD2
     C   OC1
     C   OC2
    -C     N
 [ impropers ]
    -C    CA     N     H    
    CA   OC1     C   OC2    
    CG   CE2   CD2   HD2    
    CZ   CD2   CE2   HE2    
   CD1    CZ   CE1   HE1    
    CG   CE1   CD1   HD1    
   CD1   CD2    CG    CB    
   CE1   CE2    CZ    OH    
                        
[ CGLU ]
 [ atoms ]
     N    N           -0.51920     1
     H    H            0.30550     2
    CA    CT          -0.20590     3
    HA    H1           0.13990     4
    CB    CT           0.00710     5
   HB1    HC          -0.00780     6
   HB2    HC          -0.00780     7
    CG    C9           0.06750     8
   HG1    HC          -0.05480     9
   HG2    HC          -0.05480    10
    CD    C            0.81830    11
   OE1    O2          -0.82200    12
   OE2    O2          -0.82200    13
     C    C            0.74200    14
   OC1    O2          -0.79300    15
   OC2    O2          -0.79300    16
 [ bonds ]
     N     H
     N    CA
    CA    HA
    CA    CB
    CA     C
    CB   HB1
    CB   HB2
    CB    CG
    CG   HG1
    CG   HG2
    CG    CD
    CD   OE1
    CD   OE2
     C   OC1
     C   OC2
    -C     N
 [ impropers ]
    -C    CA     N     H    
    CA   OC1     C   OC2    
    CG   OE1    CD   OE2    
                        
[ CASP ]
 [ atoms ]
     N    N           -0.51920     1
     H    H            0.30550     2
    CA    CT          -0.18170     3
    HA    H1           0.10460     4
    CB    CT          -0.06770     5
   HB1    HC          -0.02120     6
   HB2    HC          -0.02120     7
    CG    C6           0.88510     8
   OD1    O2          -0.81620     9
   OD2    O2          -0.81620    10
     C    C            0.72560    11
   OC1    O2          -0.78870    12
   OC2    O2          -0.78870    13
 [ bonds ]
     N     H
     N    CA
    CA    HA
    CA    CB
    CA     C
    CB   HB1
    CB   HB2
    CB    CG
    CG   OD1
    CG   OD2
     C   OC1
     C   OC2
    -C     N
 [ dihedrals ]
     N    CA    CB    CG        torsion_ASP_N_CA_CB_CG_mult1
     N    CA    CB    CG        torsion_ASP_N_CA_CB_CG_mult2
     N    CA    CB    CG        torsion_ASP_N_CA_CB_CG_mult3
     N    CA    CB    CG        torsion_ASP_N_CA_CB_CG_mult4
     N    CA    CB    CG        torsion_ASP_N_CA_CB_CG_mult5
     N    CA    CB    CG        torsion_ASP_N_CA_CB_CG_mult6
    CA    CB    CG   OD1        torsion_ASP_CA_CB_CG_OD_mult1
    CA    CB    CG   OD1        torsion_ASP_CA_CB_CG_OD_mult2
    CA    CB    CG   OD1        torsion_ASP_CA_CB_CG_OD_mult3
    CA    CB    CG   OD1        torsion_ASP_CA_CB_CG_OD_mult4
    CA    CB    CG   OD1        torsion_ASP_CA_CB_CG_OD_mult5
    CA    CB    CG   OD1        torsion_ASP_CA_CB_CG_OD_mult6
    CA    CB    CG   OD2        torsion_ASP_CA_CB_CG_OD_mult1
    CA    CB    CG   OD2        torsion_ASP_CA_CB_CG_OD_mult2
    CA    CB    CG   OD2        torsion_ASP_CA_CB_CG_OD_mult3
    CA    CB    CG   OD2        torsion_ASP_CA_CB_CG_OD_mult4
    CA    CB    CG   OD2        torsion_ASP_CA_CB_CG_OD_mult5
    CA    CB    CG   OD2        torsion_ASP_CA_CB_CG_OD_mult6
 [ impropers ]
    -C    CA     N     H    
    CA   OC1     C   OC2    
    CB   OD1    CG   OD2    
                        
[ CLYS ]
 [ atoms ]
     N    N           -0.34810     1
     H    H            0.27640     2
    CA    CT          -0.29030     3
    HA    H1           0.14380     4
    CB    CT          -0.05380     5
   HB1    HC           0.04820     6
   HB2    HC           0.04820     7
    CG    C9           0.02270     8
   HG1    HC           0.01340     9
   HG2    HC           0.01340    10
    CD    CT          -0.03920    11
   HD1    HC           0.06110    12
   HD2    HC           0.06110    13
    CE    CT          -0.01760    14
   HE1    HP           0.11210    15
   HE2    HP           0.11210    16
    NZ    N3          -0.37410    17
   HZ1    H            0.33740    18
   HZ2    H            0.33740    19
   HZ3    H            0.33740    20
     C    C            0.84880    21
   OC1    O2          -0.82520    22
   OC2    O2          -0.82520    23
 [ bonds ]
     N     H
     N    CA
    CA    HA
    CA    CB
    CA     C
    CB   HB1
    CB   HB2
    CB    CG
    CG   HG1
    CG   HG2
    CG    CD
    CD   HD1
    CD   HD2
    CD    CE
    CE   HE1
    CE   HE2
    CE    NZ
    NZ   HZ1
    NZ   HZ2
    NZ   HZ3
     C   OC1
     C   OC2
    -C     N
 [ impropers ]
    -C    CA     N     H    
    CA   OC1     C   OC2    
                        
[ CPRO ]
 [ atoms ]
     N    N           -0.28020     1
    CD    CT           0.04340     2
   HD1    H1           0.03310     3
   HD2    H1           0.03310     4
    CG    CT           0.04660     5
   HG1    HC           0.01720     6
   HG2    HC           0.01720     7
    CB    CT          -0.05430     8
   HB1    HC           0.03810     9
   HB2    HC           0.03810    10
    CA    CT          -0.13360    11
    HA    H1           0.07760    12
     C    C            0.66310    13
   OC1    O2          -0.76970    14
   OC2    O2          -0.76970    15
 [ bonds ]
     N    CD
     N    CA
    CD   HD1
    CD   HD2
    CD    CG
    CG   HG1
    CG   HG2
    CG    CB
    CB   HB1
    CB   HB2
    CB    CA
    CA    HA
    CA     C
     C   OC1
     C   OC2
    -C     N
 [ impropers ]
    CA   OC1     C   OC2    
    -C    CD     N    CA    
                        
[ CCYS ]
 [ atoms ]
     N    N           -0.38210     1
     H    H            0.26810     2
    CA    CT          -0.16350     3
    HA    H1           0.13960     4
    CB    CT          -0.19960     5
   HB1    H1           0.14370     6
   HB2    H1           0.14370     7
    SG    SH          -0.31020     8
    HG    HS           0.20680     9
     C    C            0.74970    10
   OC1    O2          -0.79810    11
   OC2    O2          -0.79810    12
 [ bonds ]
     N     H
     N    CA
    CA    HA
    CA    CB
    CA     C
    CB   HB1
    CB   HB2
    CB    SG
    SG    HG
     C   OC1
     C   OC2
    -C     N
 [ impropers ]
    -C    CA     N     H    
    CA   OC1     C   OC2    
    N     CA     C    +N    105.4       0.75       1
                        
[ CCYX ]
 [ atoms ]
     N    N           -0.38210     1
     H    H            0.26810     2
    CA    CT          -0.13180     3
    HA    H1           0.09380     4
    CB    CT          -0.19430     5
   HB1    H1           0.12280     6
   HB2    H1           0.12280     7
    SG    S           -0.05290     8
     C    C            0.76180     9
   OC1    O2          -0.80410    10
   OC2    O2          -0.80410    11
 [ bonds ]
     N     H
     N    CA
    CA    HA
    CA    CB
    CA     C
    CB   HB1
    CB   HB2
    CB    SG
     C   OC1
     C   OC2
    -C     N
 [ impropers ]
    -C    CA     N     H    
    CA   OC1     C   OC2    
                        
[ CMET ]
 [ atoms ]
     N    N           -0.38210     1
     H    H            0.26810     2
    CA    CT          -0.25970     3
    HA    H1           0.12770     4
    CB    CT          -0.02360     5
   HB1    HC           0.04800     6
   HB2    HC           0.04800     7
    CG    C9           0.04920     8
   HG1    H1           0.03170     9
   HG2    H1           0.03170    10
    SD    S           -0.26920    11
    CE    CT          -0.03760    12
   HE1    H1           0.06250    13
   HE2    H1           0.06250    14
   HE3    H1           0.06250    15
     C    C            0.80130    16
   OC1    O2          -0.81050    17
   OC2    O2          -0.81050    18
 [ bonds ]
     N     H
     N    CA
    CA    HA
    CA    CB
    CA     C
    CB   HB1
    CB   HB2
    CB    CG
    CG   HG1
    CG   HG2
    CG    SD
    SD    CE
    CE   HE1
    CE   HE2
    CE   HE3
     C   OC1
     C   OC2
    -C     N
 [ impropers ]
    -C    CA     N     H    
    CA   OC1     C   OC2    

; N-terminal AA's                        

[ NALA ]
 [ atoms ]
     N    N3           0.14140     1
    H1    H            0.19970     2
    H2    H            0.19970     3
    H3    H            0.19970     4
    CA    CT           0.09620     5
    HA    HP           0.08890     6
    CB    CT          -0.05970     7
   HB1    HC           0.03000     8
   HB2    HC           0.03000     9
   HB3    HC           0.03000    10
     C    C            0.61630    11
     O    O           -0.57220    12
 [ bonds ]
     N    H1
     N    H2
     N    H3
     N    CA
    CA    HA
    CA    CB
    CA     C
    CB   HB1
    CB   HB2
    CB   HB3
     C     O
     C    +N
 [ impropers ]
    CA    +N     C     O
    N     CA     C    +N    105.4       0.75       1
                        
[ NGLY ]
 [ atoms ]
     N    N3           0.29430     1
    H1    H            0.16420     2
    H2    H            0.16420     3
    H3    H            0.16420     4
    CA    C01         -0.01000     5
   HA1    HP           0.08950     6
   HA2    HP           0.08950     7
     C    C            0.61630     8
     O    O           -0.57220     9
 [ bonds ]
     N    H1
     N    H2
     N    H3
     N    CA
    CA   HA1
    CA   HA2
    CA     C
     C     O
     C    +N
 [ impropers ]
    CA    +N     C     O
                        
[ NSER ]
 [ atoms ]
     N    N3           0.18490     1
    H1    H            0.18980     2
    H2    H            0.18980     3
    H3    H            0.18980     4
    CA    CT           0.05670     5
    HA    HP           0.07820     6
    CB    C8           0.25960     7
   HB1    H1           0.02730     8
   HB2    H1           0.02730     9
    OG    OH          -0.67140    10
    HG    HO           0.42390    11
     C    C            0.61630    12
     O    O           -0.57220    13
 [ bonds ]
     N    H1
     N    H2
     N    H3
     N    CA
    CA    HA
    CA    CB
    CA     C
    CB   HB1
    CB   HB2
    CB    OG
    OG    HG
     C     O
     C    +N
 [ impropers ]
    CA    +N     C     O
    N     CA     C    +N    105.4       0.75       1
                        
[ NTHR ]
 [ atoms ]
     N    N3           0.18120     1
    H1    H            0.19340     2
    H2    H            0.19340     3
    H3    H            0.19340     4
    CA    CT           0.00340     5
    HA    HP           0.10870     6
    CB    C8           0.45140     7
    HB    H1          -0.03230     8
   CG2    CT          -0.25540     9
  HG21    HC           0.06270    10
  HG22    HC           0.06270    11
  HG23    HC           0.06270    12
   OG1    O4          -0.67640    13
   HG1    HO           0.40700    14
     C    C            0.61630    15
     O    O           -0.57220    16
 [ bonds ]
     N    H1
     N    H2
     N    H3
     N    CA
    CA    HA
    CA    CB
    CA     C
    CB    HB
    CB   CG2
    CB   OG1
   CG2  HG21
   CG2  HG22
   CG2  HG23
   OG1   HG1
     C     O
     C    +N
 [ impropers ]
    CA    +N     C     O
    N     CA     C    +N    105.4       0.75       1
                        
[ NLEU ]
 [ atoms ]
     N    N3           0.10100     1
    H1    H            0.21480     2
    H2    H            0.21480     3
    H3    H            0.21480     4
    CA    CT           0.01040     5
    HA    HP           0.10530     6
    CB    C4          -0.02440     7
   HB1    HC           0.02560     8
   HB2    HC           0.02560     9
    CG    CT           0.34210    10
    HG    HC          -0.03800    11
   CD1    CT          -0.41060    12
  HD11    HC           0.09800    13
  HD12    HC           0.09800    14
  HD13    HC           0.09800    15
   CD2    CT          -0.41040    16
  HD21    HC           0.09800    17
  HD22    HC           0.09800    18
  HD23    HC           0.09800    19
     C    C            0.61230    20
     O    O           -0.57130    21
 [ bonds ]
     N    H1
     N    H2
     N    H3
     N    CA
    CA    HA
    CA    CB
    CA     C
    CB   HB1
    CB   HB2
    CB    CG
    CG    HG
    CG   CD1
    CG   CD2
   CD1  HD11
   CD1  HD12
   CD1  HD13
   CD2  HD21
   CD2  HD22
   CD2  HD23
     C     O
     C    +N
 [ dihedrals ]
     C    CA    CB    CG        torsion_LEU_C_CA_CB_CG_mult1
     C    CA    CB    CG        torsion_LEU_C_CA_CB_CG_mult2
     C    CA    CB    CG        torsion_LEU_C_CA_CB_CG_mult3
 [ impropers ]
    CA    +N     C     O
    N     CA     C    +N    105.4       0.75       1
                        
[ NILE ]
 [ atoms ]
     N    N3           0.03110     1
    H1    H            0.23290     2
    H2    H            0.23290     3
    H3    H            0.23290     4
    CA    CT           0.02570     5
    HA    HP           0.10310     6
    CB    CT           0.18850     7
    HB    HC           0.02130     8
   CG2    CT          -0.37200     9
  HG21    HC           0.09470    10
  HG22    HC           0.09470    11
  HG23    HC           0.09470    12
   CG1    CT          -0.03870    13
  HG11    HC           0.02010    14
  HG12    HC           0.02010    15
    CD    C3          -0.09080    16
   HD1    HC           0.02260    17
   HD2    HC           0.02260    18
   HD3    HC           0.02260    19
     C    C            0.61230    20
     O    O           -0.57130    21
 [ bonds ]
     N    H1
     N    H2
     N    H3
     N    CA
    CA    HA
    CA    CB
    CA     C
    CB    HB
    CB   CG2
    CB   CG1
   CG2  HG21
   CG2  HG22
   CG2  HG23
   CG1  HG11
   CG1  HG12
   CG1    CD
    CD   HD1
    CD   HD2
    CD   HD3
     C     O
     C    +N
 [ dihedrals ]
     N    CA    CB   CG2        torsion_ILE_N_CA_CB_CG2_mult1
     B    CA    CB   CG2        torsion_ILE_N_CA_CB_CG2_mult2
 [ impropers ]
    CA    +N     C     O
    N     CA     C    +N    105.4       0.75       1
                        
[ NVAL ]
 [ atoms ]
     N    N3           0.05770     1
    H1    H            0.22720     2
    H2    H            0.22720     3
    H3    H            0.22720     4
    CA    CT          -0.00540     5
    HA    HP           0.10930     6
    CB    C8           0.31960     7
    HB    HC          -0.02210     8
   CG1    CT          -0.31290     9
  HG11    HC           0.07350    10
  HG12    HC           0.07350    11
  HG13    HC           0.07350    12
   CG2    CT          -0.31290    13
  HG21    HC           0.07350    14
  HG22    HC           0.07350    15
  HG23    HC           0.07350    16
     C    C            0.61630    17
     O    O           -0.57220    18
 [ bonds ]
     N    H1
     N    H2
     N    H3
     N    CA
    CA    HA
    CA    CB
    CA     C
    CB    HB
    CB   CG1
    CB   CG2
   CG1  HG11
   CG1  HG12
   CG1  HG13
   CG2  HG21
   CG2  HG22
   CG2  HG23
     C     O
     C    +N
 [ impropers ]
    CA    +N     C     O
    N     CA     C    +N    105.4       0.75       1
                        
[ NASN ]
 [ atoms ]
     N    N3           0.18010     1
    H1    H            0.19210     2
    H2    H            0.19210     3
    H3    H            0.19210     4
    CA    CT           0.03680     5
    HA    HP           0.12310     6
    CB    CT          -0.02830     7
   HB1    HC           0.05150     8
   HB2    HC           0.05150     9
    CG    C5           0.58330    10
   OD1    O           -0.57440    11
   ND2    N           -0.86340    12
  HD21    H            0.40970    13
  HD22    H            0.40970    14
     C    C            0.61630    15
     O    O           -0.57220    16
 [ bonds ]
     N    H1
     N    H2
     N    H3
     N    CA
    CA    HA
    CA    CB
    CA     C
    CB   HB1
    CB   HB2
    CB    CG
    CG   OD1
    CG   ND2
   ND2  HD21
   ND2  HD22
     C     O
     C    +N
 [ dihedrals ]
     C    CA    CB    CG        torsion_ASN_C_CA_CB_CG_mult1
     C    CA    CB    CG        torsion_ASN_C_CA_CB_CG_mult2
     C    CA    CB    CG        torsion_ASN_C_CA_CB_CG_mult3
     C    CA    CB    CG        torsion_ASN_C_CA_CB_CG_mult4
     C    CA    CB    CG        torsion_ASN_C_CA_CB_CG_mult5
     C    CA    CB    CG        torsion_ASN_C_CA_CB_CG_mult6
    CA    CB    CG   ND2        torsion_ASN_CA_CB_CG_ND2_mult1
    CA    CB    CG   ND2        torsion_ASN_CA_CB_CG_ND2_mult2
    CA    CB    CG   ND2        torsion_ASN_CA_CB_CG_ND2_mult3
    CA    CB    CG   ND2        torsion_ASN_CA_CB_CG_ND2_mult4
    CA    CB    CG   ND2        torsion_ASN_CA_CB_CG_ND2_mult5
    CA    CB    CG   ND2        torsion_ASN_CA_CB_CG_ND2_mult6
 [ impropers ]
    CA    +N     C     O
    CB   ND2    CG   OD1
    CG  HD21   ND2  HD22
    N     CA     C    +N    105.4       0.75       1
                        
[ NGLN ]
 [ atoms ]
     N    N3           0.14930     1
    H1    H            0.19960     2
    H2    H            0.19960     3
    H3    H            0.19960     4
    CA    CT           0.05360     5
    HA    HP           0.10150     6
    CB    CT           0.06510     7
   HB1    HC           0.00500     8
   HB2    HC           0.00500     9
    CG    C9          -0.09030    10
   HG1    HC           0.03310    11
   HG2    HC           0.03310    12
    CD    C            0.73540    13
   OE1    O           -0.61330    14
   NE2    N           -1.00310    15
  HE21    H            0.44290    16
  HE22    H            0.44290    17
     C    C            0.61230    18
     O    O           -0.57130    19
 [ bonds ]
     N    H1
     N    H2
     N    H3
     N    CA
    CA    HA
    CA    CB
    CA     C
    CB   HB1
    CB   HB2
    CB    CG
    CG   HG1
    CG   HG2
    CG    CD
    CD   OE1
    CD   NE2
   NE2  HE21
   NE2  HE22
     C     O
     C    +N
 [ impropers ]
    CA    +N     C     O
    CG   NE2    CD   OE1
    CD  HE21   NE2  HE22
    N     CA     C    +N    105.4       0.75       1
                        
[ NARG ]
 [ atoms ]
     N    N3           0.13050     1
    H1    H            0.20830     2
    H2    H            0.20830     3
    H3    H            0.20830     4
    CA    CT          -0.02230     5
    HA    HP           0.12420     6
    CB    CT           0.01180     7
   HB1    HC           0.02260     8
   HB2    HC           0.02260     9
    CG    C9           0.02360    10
   HG1    HC           0.03090    11
   HG2    HC           0.03090    12
    CD    CT           0.09350    13
   HD1    H1           0.05270    14
   HD2    H1           0.05270    15
    NE    N2          -0.56500    16
    HE    H            0.35920    17
    CZ    CA           0.82810    18
   NH1    N2          -0.86930    19
  HH11    H            0.44940    20
  HH12    H            0.44940    21
   NH2    N2          -0.86930    22
  HH21    H            0.44940    23
  HH22    H            0.44940    24
     C    C            0.72140    25
     O    O           -0.60130    26
 [ bonds ]
     N    H1
     N    H2
     N    H3
     N    CA
    CA    HA
    CA    CB
    CA     C
    CB   HB1
    CB   HB2
    CB    CG
    CG   HG1
    CG   HG2
    CG    CD
    CD   HD1
    CD   HD2
    CD    NE
    NE    HE
    NE    CZ
    CZ   NH1
    CZ   NH2
   NH1  HH11
   NH1  HH12
   NH2  HH21
   NH2  HH22
     C     O
     C    +N
 [ impropers ]
    CA    +N     C     O
    NE   NH1    CZ   NH2
    CD    CZ    NE    HE
    CZ  HH11   NH1  HH12
    CZ  HH21   NH2  HH22
    N     CA     C    +N    105.4       0.75       1
                        
[ NHID ]
 [ atoms ]
     N    N3           0.15420     1
    H1    H            0.19630     2
    H2    H            0.19630     3
    H3    H            0.19630     4
    CA    CT           0.09640     5
    HA    HP           0.09580     6
    CB    CT           0.02590     7
   HB1    HC           0.02090     8
   HB2    HC           0.02090     9
    CG    CC          -0.03990    10
   ND1    NA          -0.38190    11
   HD1    H            0.36320    12
   CE1    CR           0.21270    13
   HE1    H5           0.13850    14
   NE2    NB          -0.57110    15
   CD2    CV           0.10460    16
   HD2    H4           0.12990    17
     C    C            0.61230    18
     O    O           -0.57130    19
 [ bonds ]
     N    H1
     N    H2
     N    H3
     N    CA
    CA    HA
    CA    CB
    CA     C
    CB   HB1
    CB   HB2
    CB    CG
    CG   ND1
    CG   CD2
   ND1   HD1
   ND1   CE1
   CE1   HE1
   CE1   NE2
   NE2   CD2
   CD2   HD2
     C     O
     C    +N
 [ impropers ]
    CA    +N     C     O
    CG   CE1   ND1   HD1
    CG   NE2   CD2   HD2
   ND1   NE2   CE1   HE1
   ND1   CD2    CG    CB
    N     CA     C    +N    105.4       0.75       1
                        
[ NHIE ]
 [ atoms ]
     N    N3           0.14720     1
    H1    H            0.20160     2
    H2    H            0.20160     3
    H3    H            0.20160     4
    CA    CT           0.02360     5
    HA    HP           0.13800     6
    CB    CT           0.04890     7
   HB1    HC           0.02230     8
   HB2    HC           0.02230     9
    CG    CC           0.17400    10
   ND1    NB          -0.55790    11
   CE1    CR           0.18040    12
   HE1    H5           0.13970    13
   NE2    NA          -0.27810    14
   HE2    H            0.33240    15
   CD2    CW          -0.23490    16
   HD2    H4           0.19630    17
     C    C            0.61230    18
     O    O           -0.57130    19
 [ bonds ]
     N    H1
     N    H2
     N    H3
     N    CA
    CA    HA
    CA    CB
    CA     C
    CB   HB1
    CB   HB2
    CB    CG
    CG   ND1
    CG   CD2
   ND1   CE1
   CE1   HE1
   CE1   NE2
   NE2   HE2
   NE2   CD2
   CD2   HD2
     C     O
     C    +N
 [ impropers ]
    CA    +N     C     O
   CE1   CD2   NE2   HE2
    CG   NE2   CD2   HD2
   ND1   NE2   CE1   HE1
   ND1   CD2    CG    CB
    N     CA     C    +N    105.4       0.75       1
                        
[ NHIP ]
 [ atoms ]
     N    N3           0.25600     1
    H1    H            0.17040     2
    H2    H            0.17040     3
    H3    H            0.17040     4
    CA    CT           0.05810     5
    HA    HP           0.10470     6
    CB    CT           0.04840     7
   HB1    HC           0.05310     8
   HB2    HC           0.05310     9
    CG    CC          -0.02360    10
   ND1    NA          -0.15100    11
   HD1    H            0.38210    12
   CE1    CR          -0.00110    13
   HE1    H5           0.26450    14
   NE2    NA          -0.17390    15
   HE2    H            0.39210    16
   CD2    CW          -0.14330    17
   HD2    H4           0.24950    18
     C    C            0.72140    19
     O    O           -0.60130    20
 [ bonds ]
     N    H1
     N    H2
     N    H3
     N    CA
    CA    HA
    CA    CB
    CA     C
    CB   HB1
    CB   HB2
    CB    CG
    CG   ND1
    CG   CD2
   ND1   HD1
   ND1   CE1
   CE1   HE1
   CE1   NE2
   NE2   HE2
   NE2   CD2
   CD2   HD2
     C     O
     C    +N
 [ impropers ]
    CA    +N     C     O
    CG   CE1   ND1   HD1
   CE1   CD2   NE2   HE2
    CG   NE2   CD2   HD2
   ND1   NE2   CE1   HE1
   ND1   CD2    CG    CB
    N     CA     C    +N    105.4       0.75       1
                        
[ NTRP ]
 [ atoms ]
     N    N3           0.19130     1
    H1    H            0.18880     2
    H2    H            0.18880     3
    H3    H            0.18880     4
    CA    CT           0.04210     5
    HA    HP           0.11620     6
    CB    CT           0.05430     7
   HB1    HC           0.02220     8
   HB2    HC           0.02220     9
    CG    C*          -0.16540    10
   CD1    CW          -0.17880    11
   HD1    H4           0.21950    12
   NE1    NA          -0.34440    13
   HE1    H            0.34120    14
   CE2    CN           0.15750    15
   CZ2    CA          -0.27100    16
   HZ2    HA           0.15890    17
   CH2    CA          -0.10800    18
   HH2    HA           0.14110    19
   CZ3    CA          -0.20340    20
   HZ3    HA           0.14580    21
   CE3    CA          -0.22650    22
   HE3    HA           0.16460    23
   CD2    CB           0.11320    24
     C    C            0.61230    25
     O    O           -0.57130    26
 [ bonds ]
     N    H1
     N    H2
     N    H3
     N    CA
    CA    HA
    CA    CB
    CA     C
    CB   HB1
    CB   HB2
    CB    CG
    CG   CD1
    CG   CD2
   CD1   HD1
   CD1   NE1
   NE1   HE1
   NE1   CE2
   CE2   CZ2
   CE2   CD2
   CZ2   HZ2
   CZ2   CH2
   CH2   HH2
   CH2   CZ3
   CZ3   HZ3
   CZ3   CE3
   CE3   HE3
   CE3   CD2
     C     O
     C    +N
 [ impropers ]
    CA    +N     C     O
   CD1   CE2   NE1   HE1
   CE2   CH2   CZ2   HZ2
   CZ2   CZ3   CH2   HH2
   CH2   CE3   CZ3   HZ3
   CZ3   CD2   CE3   HE3
    CG   NE1   CD1   HD1
   CD1    CG    CB   CD2
    N     CA     C    +N    105.4       0.75       1
                        
[ NPHE ]
 [ atoms ]
     N    N3           0.17370     1
    H1    H            0.19210     2
    H2    H            0.19210     3
    H3    H            0.19210     4
    CA    CT           0.07330     5
    HA    HP           0.10410     6
    CB    CT           0.03300     7
   HB1    HC           0.01040     8
   HB2    HC           0.01040     9
    CG    CA           0.00310    10
   CD1    CA          -0.13920    11
   HD1    HA           0.13740    12
   CE1    CA          -0.16020    13
   HE1    HA           0.14330    14
    CZ    CA          -0.12080    15
    HZ    HA           0.13290    16
   CE2    CA          -0.16030    17
   HE2    HA           0.14330    18
   CD2    CA          -0.13910    19
   HD2    HA           0.13740    20
     C    C            0.61230    21
     O    O           -0.57130    22
 [ bonds ]
     N    H1
     N    H2
     N    H3
     N    CA
    CA    HA
    CA    CB
    CA     C
    CB   HB1
    CB   HB2
    CB    CG
    CG   CD1
    CG   CD2
   CD1   HD1
   CD1   CE1
   CE1   HE1
   CE1    CZ
    CZ    HZ
    CZ   CE2
   CE2   HE2
   CE2   CD2
   CD2   HD2
     C     O
     C    +N
 [ impropers ]
    CA    +N     C     O
    CG   CE2   CD2   HD2
    CZ   CD2   CE2   HE2
   CE1   CE2    CZ    HZ
   CD1    CZ   CE1   HE1
    CG   CE1   CD1   HD1
   CD1   CD2    CG    CB
    N     CA     C    +N    105.4       0.75       1
                        
[ NTYR ]
 [ atoms ]
     N    N3           0.19400     1
    H1    H            0.18730     2
    H2    H            0.18730     3
    H3    H            0.18730     4
    CA    CT           0.05700     5
    HA    HP           0.09830     6
    CB    CT           0.06590     7
   HB1    HC           0.01020     8
   HB2    HC           0.01020     9
    CG    CA          -0.02050    10
   CD1    CA          -0.20020    11
   HD1    HA           0.17200    12
   CE1    CA          -0.22390    13
   HE1    HA           0.16500    14
    CZ    C            0.31390    15
    OH    OH          -0.55780    16
    HH    HO           0.40010    17
   CE2    CA          -0.22390    18
   HE2    HA           0.16500    19
   CD2    CA          -0.20020    20
   HD2    HA           0.17200    21
     C    C            0.61230    22
     O    O           -0.57130    23
 [ bonds ]
     N    H1
     N    H2
     N    H3
     N    CA
    CA    HA
    CA    CB
    CA     C
    CB   HB1
    CB   HB2
    CB    CG
    CG   CD1
    CG   CD2
   CD1   HD1
   CD1   CE1
   CE1   HE1
   CE1    CZ
    CZ    OH
    CZ   CE2
    OH    HH
   CE2   HE2
   CE2   CD2
   CD2   HD2
     C     O
     C    +N
 [ impropers ]
    CA    +N     C     O
    CG   CE2   CD2   HD2
    CZ   CD2   CE2   HE2
   CD1    CZ   CE1   HE1
    CG   CE1   CD1   HD1
   CD1   CD2    CG    CB
   CE1   CE2    CZ    OH
    N     CA     C    +N    105.4       0.75       1
                        
                        
[ NGLU ]
 [ atoms ]
     N    N3           0.00170     1
    H1    H            0.23910     2
    H2    H            0.23910     3
    H3    H            0.23910     4
    CA    CT           0.05880     5
    HA    HP           0.12020     6
    CB    CT           0.09090     7
   HB1    HC          -0.02320     8
   HB2    HC          -0.02320     9
    CG    C9          -0.02360    10
   HG1    HC          -0.03150    11
   HG2    HC          -0.03150    12
    CD    C            0.80870    13
   OE1    O2          -0.81890    14
   OE2    O2          -0.81890    15
     C    C            0.56210    16
     O    O           -0.58890    17
 [ bonds ]
     N    H1
     N    H2
     N    H3
     N    CA
    CA    HA
    CA    CB
    CA     C
    CB   HB1
    CB   HB2
    CB    CG
    CG   HG1
    CG   HG2
    CG    CD
    CD   OE1
    CD   OE2
     C     O
     C    +N
 [ impropers ]
    CA    +N     C     O
    CG   OE1    CD   OE2
    N     CA     C    +N    105.4       0.75       1
                        
[ NASP ]
 [ atoms ]
     N    N3           0.07820     1
    H1    H            0.22000     2
    H2    H            0.22000     3
    H3    H            0.22000     4
    CA    CT           0.02920     5
    HA    HP           0.11410     6
    CB    CT          -0.02350     7
   HB1    HC          -0.01690     8
   HB2    HC          -0.01690     9
    CG    C6           0.81940    10
   OD1    O2          -0.80840    11
   OD2    O2          -0.80840    12
     C    C            0.56210    13
     O    O           -0.58890    14
 [ bonds ]
     N    H1
     N    H2
     N    H3
     N    CA
    CA    HA
    CA    CB
    CA     C
    CB   HB1
    CB   HB2
    CB    CG
    CG   OD1
    CG   OD2
     C     O
     C    +N
 [ dihedrals ]
     N    CA    CB    CG        torsion_ASP_N_CA_CB_CG_mult1
     N    CA    CB    CG        torsion_ASP_N_CA_CB_CG_mult2
     N    CA    CB    CG        torsion_ASP_N_CA_CB_CG_mult3
     N    CA    CB    CG        torsion_ASP_N_CA_CB_CG_mult4
     N    CA    CB    CG        torsion_ASP_N_CA_CB_CG_mult5
     N    CA    CB    CG        torsion_ASP_N_CA_CB_CG_mult6
    CA    CB    CG   OD1        torsion_ASP_CA_CB_CG_OD_mult1
    CA    CB    CG   OD1        torsion_ASP_CA_CB_CG_OD_mult2
    CA    CB    CG   OD1        torsion_ASP_CA_CB_CG_OD_mult3
    CA    CB    CG   OD1        torsion_ASP_CA_CB_CG_OD_mult4
    CA    CB    CG   OD1        torsion_ASP_CA_CB_CG_OD_mult5
    CA    CB    CG   OD1        torsion_ASP_CA_CB_CG_OD_mult6
    CA    CB    CG   OD2        torsion_ASP_CA_CB_CG_OD_mult1
    CA    CB    CG   OD2        torsion_ASP_CA_CB_CG_OD_mult2
    CA    CB    CG   OD2        torsion_ASP_CA_CB_CG_OD_mult3
    CA    CB    CG   OD2        torsion_ASP_CA_CB_CG_OD_mult4
    CA    CB    CG   OD2        torsion_ASP_CA_CB_CG_OD_mult5
    CA    CB    CG   OD2        torsion_ASP_CA_CB_CG_OD_mult6
 [ impropers ]
    CA    +N     C     O
    CB   OD1    CG   OD2
    N     CA     C    +N    105.4       0.75       1
                        
[ NLYS ]
 [ atoms ]
     N    N3           0.09660     1
    H1    H            0.21650     2
    H2    H            0.21650     3
    H3    H            0.21650     4
    CA    CT          -0.00150     5
    HA    HP           0.11800     6
    CB    CT           0.02120     7
   HB1    HC           0.02830     8
   HB2    HC           0.02830     9
    CG    C9          -0.00480    10
   HG1    HC           0.01210    11
   HG2    HC           0.01210    12
    CD    CT          -0.06080    13
   HD1    HC           0.06330    14
   HD2    HC           0.06330    15
    CE    CT          -0.01810    16
   HE1    HP           0.11710    17
   HE2    HP           0.11710    18
    NZ    N3          -0.37640    19
   HZ1    H            0.33820    20
   HZ2    H            0.33820    21
   HZ3    H            0.33820    22
     C    C            0.72140    23
     O    O           -0.60130    24
 [ bonds ]
     N    H1
     N    H2
     N    H3
     N    CA
    CA    HA
    CA    CB
    CA     C
    CB   HB1
    CB   HB2
    CB    CG
    CG   HG1
    CG   HG2
    CG    CD
    CD   HD1
    CD   HD2
    CD    CE
    CE   HE1
    CE   HE2
    CE    NZ
    NZ   HZ1
    NZ   HZ2
    NZ   HZ3
     C     O
     C    +N
 [ impropers ]
    CA    +N     C     O
    N     CA     C    +N    105.4       0.75       1
                        
[ NPRO ]
 [ atoms ]
     N    N3          -0.20200     1
    H1    H            0.31200     2
    H2    H            0.31200     3
    CD    CT          -0.01200     4
   HD1    HP           0.10000     5
   HD2    HP           0.10000     6
    CG    CT          -0.12100     7
   HG1    HC           0.10000     8
   HG2    HC           0.10000     9
    CB    CT          -0.11500    10
   HB1    HC           0.10000    11
   HB2    HC           0.10000    12
    CA    CT           0.10000    13
    HA    HP           0.10000    14
     C    C            0.52600    15
     O    O           -0.50000    16
 [ bonds ]
     N    H1
     N    H2
     N    CD
     N    CA
    CD   HD1
    CD   HD2
    CD    CG
    CG   HG1
    CG   HG2
    CG    CB
    CB   HB1
    CB   HB2
    CB    CA
    CA    HA
    CA     C
     C     O
     C    +N
 [ impropers ]
    CA    +N     C     O
                        
[ NCYS ]
 [ atoms ]
     N    N3           0.13250     1
    H1    H            0.20230     2
    H2    H            0.20230     3
    H3    H            0.20230     4
    CA    CT           0.09270     5
    HA    HP           0.14110     6
    CB    CT          -0.11950     7
   HB1    H1           0.11880     8
   HB2    H1           0.11880     9
    SG    SH          -0.32980    10
    HG    HS           0.19750    11
     C    C            0.61230    12
     O    O           -0.57130    13
 [ bonds ]
     N    H1
     N    H2
     N    H3
     N    CA
    CA    HA
    CA    CB
    CA     C
    CB   HB1
    CB   HB2
    CB    SG
    SG    HG
     C     O
     C    +N
 [ impropers ]
    CA    +N     C     O
    N     CA     C    +N    105.4       0.75       1
                        
[ NCYX ]
 [ atoms ]
     N    N3           0.20690     1
    H1    H            0.18150     2
    H2    H            0.18150     3
    H3    H            0.18150     4
    CA    CT           0.10550     5
    HA    HP           0.09220     6
    CB    CT          -0.02770     7
   HB1    H1           0.06800     8
   HB2    H1           0.06800     9
    SG    S           -0.09840    10
     C    C            0.61230    11
     O    O           -0.57130    12
 [ bonds ]
     N    H1
     N    H2
     N    H3
     N    CA
    CA    HA
    CA    CB
    CA     C
    CB   HB2
    CB   HB1
    CB    SG
     C     O
     C    +N
 [ impropers ]
    CA    +N     C     O
    N     CA     C    +N    105.4       0.75       1
                        
[ NMET ]
 [ atoms ]
     N    N3           0.15920     1
    H1    H            0.19840     2
    H2    H            0.19840     3
    H3    H            0.19840     4
    CA    CT           0.02210     5
    HA    HP           0.11160     6
    CB    CT           0.08650     7
   HB1    HC           0.01250     8
   HB2    HC           0.01250     9
    CG    C9           0.03340    10
   HG1    H1           0.02920    11
   HG2    H1           0.02920    12
    SD    S           -0.27740    13
    CE    CT          -0.03410    14
   HE1    H1           0.05970    15
   HE2    H1           0.05970    16
   HE3    H1           0.05970    17
     C    C            0.61230    18
     O    O           -0.57130    19
 [ bonds ]
     N    H1
     N    H2
     N    H3
     N    CA
    CA    HA
    CA    CB
    CA     C
    CB   HB1
    CB   HB2
    CB    CG
    CG   HG1
    CG   HG2
    CG    SD
    SD    CE
    CE   HE1
    CE   HE2
    CE   HE3
     C     O
     C    +N
 [ impropers ]
    CA    +N     C     O
    N     CA     C    +N    105.4       0.75       1

[ SEP ]
 [ atoms ]
     N    N           -0.516300    1
     H    H            0.293600    2
    CA    CT          -0.278702    3
    HA    H1           0.198553   12
   HB1    H1           0.043230   10
   HB2    H1           0.043230   11
    CB    CT           0.253803    4
    OG    OS          -0.430343    5
     P    P            1.387087    6
   O1P    O3          -0.982953    7
   O2P    O3          -0.982953    8
   O3P    O3          -0.982953    9
     C    C            0.536600   13
     O    O           -0.581900   14 
 [ bonds ]
     N     H
     N    CA
    CA    HA
    CA    CB
    CA     C
    CB   HB1
    CB   HB2
    CB    OG
    OG     P
     P   O1P
     P   O2P
     P   O3P
     C     O
    -C     N
 [ impropers ]
    -C    CA     N     H
    CA    +N     C     O

[ THP ]
 [ atoms ]
     N    N           -0.516300    1
     H    H            0.293600    2
    CA    CT          -0.313510    3
    HA    H1           0.215772    4
    CB    CT           0.623861    5
    HB    H1           0.009989    6
   CG2    CT          -0.406806    7
  HG21    HC           0.071662    8
  HG22    HC           0.071662    9
  HG23    HC           0.071662   10
   OG1    OS          -0.545230   11
     P    P            1.366056   12
   O1P    O3          -0.965706   13
   O2P    O3          -0.965706   14
   O3P    O3          -0.965706   15
     C    C            0.536600   16
     O    O           -0.581900   17 
 [ bonds ]
     N     H
     N    CA
    CA    HA
    CA    CB
    CA     C
    CB    HB
    CB   CG2
    CB   OG1
   CG2  HG21
   CG2  HG22
   CG2  HG23
   OG1     P
     P   O1P
     P   O2P
     P   O3P
     C     O
    -C     N
 [ impropers ]
    -C    CA     N     H
    CA    +N     C     O

[ DA5 ]
 [ atoms ]
   H5T    HO            0.44220     1
   O5'    OH           -0.63180     2
   C5'    CI           -0.00690     3
  H5'1    H1            0.07540     4
  H5'2    H1            0.07540     5
   C4'    CT            0.16290     6
   H4'    H1            0.11760     7
   O4'    OS           -0.36910     8
   C1'    CT            0.04310     9
   H1'    H2            0.18380    10
    N9    N*           -0.02680    11
    C8    C1            0.16070    12
    H8    H5            0.18770    13
    N7    NB           -0.61750    14
    C5    CB            0.07250    15
    C6    CA            0.68970    16
    N6    N2           -0.91230    17
   H61    H             0.41670    18
   H62    H             0.41670    19
    N1    NC           -0.76240    20
    C2    CQ            0.57160    21
    H2    H5            0.05980    22
    N3    NC           -0.74170    23
    C4    CB            0.38000    24
   C3'    CE            0.07130    25
   H3'    H1            0.09850    26
   C2'    CT           -0.08540    27
  H2'1    HC            0.07180    28
  H2'2    HC            0.07180    29
   O3'    OS           -0.52320    30
 [ bonds ]
   H5T   O5'
   O5'   C5'
   C5'  H5'1
   C5'  H5'2
   C5'   C4'
   C4'   H4'
   C4'   O4'
   C4'   C3'
   O4'   C1'
   C1'   H1'
   C1'    N9
   C1'   C2'
    N9    C8
    N9    C4
    C8    H8
    C8    N7
    N7    C5
    C5    C6
    C5    C4
    C6    N6
    C6    N1
    N6   H61
    N6   H62
    N1    C2
    C2    H2
    C2    N3
    N3    C4
   C3'   H3'
   C3'   C2'
   C3'   O3'
   C2'  H2'1
   C2'  H2'2
 [ impropers ]
    C4    C8    N9   C1'
    C6   H61    N6   H62
    N9    N7    C8    H8
    N1    N3    C2    H2
    C5    N6    C6    N1
                        
[ DA ]
 [ atoms ]
     P    P             1.16590     1
   O1P    O3           -0.77610     2
   O2P    O3           -0.77610     3
   O5'    OS           -0.49540     4
   C5'    CI           -0.00690     5
  H5'1    H1            0.07540     6
  H5'2    H1            0.07540     7
   C4'    CT            0.16290     8
   H4'    H1            0.11760     9
   O4'    OS           -0.36910    10
   C1'    CT            0.04310    11
   H1'    H2            0.18380    12
    N9    N*           -0.02680    13
    C8    C1            0.16070    14
    H8    H5            0.18770    15
    N7    NB           -0.61750    16
    C5    CB            0.07250    17
    C6    CA            0.68970    18
    N6    N2           -0.91230    19
   H61    H             0.41670    20
   H62    H             0.41670    21
    N1    NC           -0.76240    22
    C2    CQ            0.57160    23
    H2    H5            0.05980    24
    N3    NC           -0.74170    25
    C4    CB            0.38000    26
   C3'    CE            0.07130    27
   H3'    H1            0.09850    28
   C2'    CT           -0.08540    29
  H2'1    HC            0.07180    30
  H2'2    HC            0.07180    31
   O3'    OS           -0.52320    32
 [ bonds ]
     P   O1P
     P   O2P
     P   O5'
   O5'   C5'
   C5'  H5'1
   C5'  H5'2
   C5'   C4'
   C4'   H4'
   C4'   O4'
   C4'   C3'
   O4'   C1'
   C1'   H1'
   C1'    N9
   C1'   C2'
    N9    C8
    N9    C4
    C8    H8
    C8    N7
    N7    C5
    C5    C6
    C5    C4
    C6    N6
    C6    N1
    N6   H61
    N6   H62
    N1    C2
    C2    H2
    C2    N3
    N3    C4
   C3'   H3'
   C3'   C2'
   C3'   O3'
   C2'  H2'1
   C2'  H2'2
  -O3'     P
 [ impropers ]
    C4    C8    N9   C1'  
    C6   H61    N6   H62
    N9    N7    C8    H8
    N1    N3    C2    H2
    C5    N6    C6    N1  
                        
[ DA3 ]
 [ atoms ]
     P    P             1.16590     1
   O1P    O3           -0.77610     2
   O2P    O3           -0.77610     3
   O5'    OS           -0.49540     4
   C5'    CI           -0.00690     5
  H5'1    H1            0.07540     6
  H5'2    H1            0.07540     7
   C4'    CT            0.16290     8
   H4'    H1            0.11760     9
   O4'    OS           -0.36910    10
   C1'    CT            0.04310    11
   H1'    H2            0.18380    12
    N9    N*           -0.02680    13
    C8    C1            0.16070    14
    H8    H5            0.18770    15
    N7    NB           -0.61750    16
    C5    CB            0.07250    17
    C6    CA            0.68970    18
    N6    N2           -0.91230    19
   H61    H             0.41670    20
   H62    H             0.41670    21
    N1    NC           -0.76240    22
    C2    CQ            0.57160    23
    H2    H5            0.05980    24
    N3    NC           -0.74170    25
    C4    CB            0.38000    26
   C3'    CE            0.07130    27
   H3'    H1            0.09850    28
   C2'    CT           -0.08540    29
  H2'1    HC            0.07180    30
  H2'2    HC            0.07180    31
   O3'    OH           -0.65490    32
   H3T    HO            0.43960    33
 [ bonds ]
     P   O1P
     P   O2P
     P   O5'
   O5'   C5'
   C5'  H5'1
   C5'  H5'2
   C5'   C4'
   C4'   H4'
   C4'   O4'
   C4'   C3'
   O4'   C1'
   C1'   H1'
   C1'    N9
   C1'   C2'
    N9    C8
    N9    C4
    C8    H8
    C8    N7
    N7    C5
    C5    C6
    C5    C4
    C6    N6
    C6    N1
    N6   H61
    N6   H62
    N1    C2
    C2    H2
    C2    N3
    N3    C4
   C3'   H3'
   C3'   C2'
   C3'   O3'
   C2'  H2'1
   C2'  H2'2
   O3'   H3T
  -O3'     P
 [ impropers ]
    C4    C8    N9   C1'  
    C6   H61    N6   H62
    N9    N7    C8    H8
    N1    N3    C2    H2
    C5    N6    C6    N1  

[ DAN ]
 [ atoms ]
   H5T    HO            0.44220     1
   O5'    OH           -0.63180     2
   C5'    CI           -0.00690     3
  H5'1    H1            0.07540     4
  H5'2    H1            0.07540     5
   C4'    CT            0.16290     6
   H4'    H1            0.11760     7
   O4'    OS           -0.36910     8
   C1'    CT            0.04310     9
   H1'    H2            0.18380    10
    N9    N*           -0.02680    11
    C8    C1            0.16070    12
    H8    H5            0.18770    13
    N7    NB           -0.61750    14
    C5    CB            0.07250    15
    C6    CA            0.68970    16
    N6    N2           -0.91230    17
   H61    H             0.41670    18
   H62    H             0.41670    19
    N1    NC           -0.76240    20
    C2    CQ            0.57160    21
    H2    H5            0.05980    22
    N3    NC           -0.74170    23
    C4    CB            0.38000    24
   C3'    CE            0.07130    25
   H3'    H1            0.09850    26
   C2'    CT           -0.08540    27
  H2'1    HC            0.07180    28
  H2'2    HC            0.07180    29
   O3'    OH           -0.65490    30
   H3T    HO            0.43960    31
 [ bonds ]
   H5T   O5'
   O5'   C5'
   C5'  H5'1
   C5'  H5'2
   C5'   C4'
   C4'   H4'
   C4'   O4'
   C4'   C3'
   O4'   C1'
   C1'   H1'
   C1'    N9
   C1'   C2'
    N9    C8
    N9    C4
    C8    H8
    C8    N7
    N7    C5
    C5    C6
    C5    C4
    C6    N6
    C6    N1
    N6   H61
    N6   H62
    N1    C2
    C2    H2
    C2    N3
    N3    C4
   C3'   H3'
   C3'   C2'
   C3'   O3'
   C2'  H2'1
   C2'  H2'2
   O3'   H3T
 [ impropers ]
    C4    C8    N9   C1'
    C6   H61    N6   H62
    N9    N7    C8    H8
    N1    N3    C2    H2
    C5    N6    C6    N1


                 
[ DT5 ]
 [ atoms ]
   H5T    HO            0.44220     1
   O5'    OH           -0.63180     2
   C5'    CI           -0.00690     3
  H5'1    H1            0.07540     4
  H5'2    H1            0.07540     5
   C4'    CT            0.16290     6
   H4'    H1            0.11760     7
   O4'    OS           -0.36910     8
   C1'    CT            0.06800     9
   H1'    H2            0.18040    10
    N1    N*           -0.02390    11
    C6    C2           -0.22090    12
    H6    H4            0.26070    13
    C5    C2            0.00250    14
    C7    CT           -0.22690    15
   H71    HC            0.07700    16
   H72    HC            0.07700    17
   H73    HC            0.07700    18
    C4    C             0.51940    19
    O4    O            -0.55630    20
    N3    NA           -0.43400    21
    H3    H             0.34200    22
    C2    C             0.56770    23
    O2    O            -0.58810    24
   C3'    CE            0.07130    25
   H3'    H1            0.09850    26
   C2'    CT           -0.08540    27
  H2'1    HC            0.07180    28
  H2'2    HC            0.07180    29
   O3'    OS           -0.52320    30
 [ bonds ]
   H5T   O5'
   O5'   C5'
   C5'  H5'1
   C5'  H5'2
   C5'   C4'
   C4'   H4'
   C4'   O4'
   C4'   C3'
   O4'   C1'
   C1'   H1'
   C1'    N1
   C1'   C2'
    N1    C6
    N1    C2
    C6    H6
    C6    C5
    C5    C7
    C5    C4
    C7   H71
    C7   H72
    C7   H73
    C4    O4
    C4    N3
    N3    H3
    N3    C2
    C2    O2
   C3'   H3'
   C3'   C2'
   C3'   O3'
   C2'  H2'1
   C2'  H2'2
 [ impropers ]
    C2    C6    N1   C1'
    C4    C6    C5    C7
    N1    N3    C2    O2
    C5    N3    C4    O4
    C4    C2    N3    H3  
    N1    C5    C6    H6
                        
[ DT ]
 [ atoms ]
     P    P             1.16590     1
   O1P    O3           -0.77610     2
   O2P    O3           -0.77610     3
   O5'    OS           -0.49540     4
   C5'    CI           -0.00690     5
  H5'1    H1            0.07540     6
  H5'2    H1            0.07540     7
   C4'    CT            0.16290     8
   H4'    H1            0.11760     9
   O4'    OS           -0.36910    10
   C1'    CT            0.06800    11
   H1'    H2            0.18040    12
    N1    N*           -0.02390    13
    C6    C2           -0.22090    14
    H6    H4            0.26070    15
    C5    C2            0.00250    16
    C7    CT           -0.22690    17
   H71    HC            0.07700    18
   H72    HC            0.07700    19
   H73    HC            0.07700    20
    C4    C             0.51940    21
    O4    O            -0.55630    22
    N3    NA           -0.43400    23
    H3    H             0.34200    24
    C2    C             0.56770    25
    O2    O            -0.58810    26
   C3'    CE            0.07130    27
   H3'    H1            0.09850    28
   C2'    CT           -0.08540    29
  H2'1    HC            0.07180    30
  H2'2    HC            0.07180    31
   O3'    OS           -0.52320    32
 [ bonds ]
     P   O1P
     P   O2P
     P   O5'
   O5'   C5'
   C5'  H5'1
   C5'  H5'2
   C5'   C4'
   C4'   H4'
   C4'   O4'
   C4'   C3'
   O4'   C1'
   C1'   H1'
   C1'    N1
   C1'   C2'
    N1    C6
    N1    C2
    C6    H6
    C6    C5
    C5    C7
    C5    C4
    C7   H71
    C7   H72
    C7   H73
    C4    O4
    C4    N3
    N3    H3
    N3    C2
    C2    O2
   C3'   H3'
   C3'   C2'
   C3'   O3'
   C2'  H2'1
   C2'  H2'2
  -O3'     P
 [ impropers ]
    C2    C6    N1   C1'
    C4    C6    C5    C7
    N1    N3    C2    O2
    C5    N3    C4    O4
    C4    C2    N3    H3  
    N1    C5    C6    H6
                        
[ DT3 ]
 [ atoms ]
     P    P             1.16590     1
   O1P    O3           -0.77610     2
   O2P    O3           -0.77610     3
   O5'    OS           -0.49540     4
   C5'    CI           -0.00690     5
  H5'1    H1            0.07540     6
  H5'2    H1            0.07540     7
   C4'    CT            0.16290     8
   H4'    H1            0.11760     9
   O4'    OS           -0.36910    10
   C1'    CT            0.06800    11
   H1'    H2            0.18040    12
    N1    N*           -0.02390    13
    C6    C2           -0.22090    14
    H6    H4            0.26070    15
    C5    C2            0.00250    16
    C7    CT           -0.22690    17
   H71    HC            0.07700    18
   H72    HC            0.07700    19
   H73    HC            0.07700    20
    C4    C             0.51940    21
    O4    O            -0.55630    22
    N3    NA           -0.43400    23
    H3    H             0.34200    24
    C2    C             0.56770    25
    O2    O            -0.58810    26
   C3'    CE            0.07130    27
   H3'    H1            0.09850    28
   C2'    CT           -0.08540    29
  H2'1    HC            0.07180    30
  H2'2    HC            0.07180    31
   O3'    OH           -0.65490    32
   H3T    HO            0.43960    33
 [ bonds ]
     P   O1P
     P   O2P
     P   O5'
   O5'   C5'
   C5'  H5'1
   C5'  H5'2
   C5'   C4'
   C4'   H4'
   C4'   O4'
   C4'   C3'
   O4'   C1'
   C1'   H1'
   C1'    N1
   C1'   C2'
    N1    C6
    N1    C2
    C6    H6
    C6    C5
    C5    C7
    C5    C4
    C7   H71
    C7   H72
    C7   H73
    C4    O4
    C4    N3
    N3    H3
    N3    C2
    C2    O2
   C3'   H3'
   C3'   C2'
   C3'   O3'
   C2'  H2'1
   C2'  H2'2
   O3'   H3T
  -O3'     P
 [ impropers ]
    C2    C6    N1   C1'
    C4    C6    C5    C7
    N1    N3    C2    O2
    C5    N3    C4    O4
    C4    C2    N3    H3  
    N1    C5    C6    H6
                        
[ DTN ]
 [ atoms ]
   H5T    HO            0.44220     1
   O5'    OH           -0.63180     2
   C5'    CI           -0.00690     3
  H5'1    H1            0.07540     4
  H5'2    H1            0.07540     5
   C4'    CT            0.16290     6
   H4'    H1            0.11760     7
   O4'    OS           -0.36910     8
   C1'    CT            0.06800     9
   H1'    H2            0.18040    10
    N1    N*           -0.02390    11
    C6    C2           -0.22090    12
    H6    H4            0.26070    13
    C5    C2            0.00250    14
    C7    CT           -0.22690    15
   H71    HC            0.07700    16
   H72    HC            0.07700    17
   H73    HC            0.07700    18
    C4    C             0.51940    19
    O4    O            -0.55630    20
    N3    NA           -0.43400    21
    H3    H             0.34200    22
    C2    C             0.56770    23
    O2    O            -0.58810    24
   C3'    CE            0.07130    25
   H3'    H1            0.09850    26
   C2'    CT           -0.08540    27
  H2'1    HC            0.07180    28
  H2'2    HC            0.07180    29
   O3'    OH           -0.65490    30
   H3T    HO            0.43960    31
 [ bonds ]
   H5T   O5'
   O5'   C5'
   C5'  H5'1
   C5'  H5'2
   C5'   C4'
   C4'   H4'
   C4'   O4'
   C4'   C3'
   O4'   C1'
   C1'   H1'
   C1'    N1
   C1'   C2'
    N1    C6
    N1    C2
    C6    H6
    C6    C5
    C5    C7
    C5    C4
    C7   H71
    C7   H72
    C7   H73
    C4    O4
    C4    N3
    N3    H3
    N3    C2
    C2    O2
   C3'   H3'
   C3'   C2'
   C3'   O3'
   C2'  H2'1
   C2'  H2'2
   O3'   H3T
 [ impropers ]
    C2    C6    N1   C1'
    C4    C6    C5    C7
    N1    N3    C2    O2
    C5    N3    C4    O4
    C4    C2    N3    H3  
    N1    C5    C6    H6

                     

[ DG5 ]
 [ atoms ]
   H5T    HO            0.44220     1
   O5'    OH           -0.63180     2
   C5'    CI           -0.00690     3
  H5'1    H1            0.07540     4
  H5'2    H1            0.07540     5
   C4'    CT            0.16290     6
   H4'    H1            0.11760     7
   O4'    OS           -0.36910     8
   C1'    CT            0.03580     9
   H1'    H2            0.17460    10
    N9    N*            0.05770    11
    C8    CK            0.07360    12
    H8    H5            0.19970    13
    N7    NB           -0.57250    14
    C5    CB            0.19910    15
    C6    C             0.49180    16
    O6    O            -0.56990    17
    N1    NA           -0.50530    18
    H1    H             0.35200    19
    C2    CA            0.74320    20
    N2    N2           -0.92300    21
   H21    H             0.42350    22
   H22    H             0.42350    23
    N3    NC           -0.66360    24
    C4    CB            0.18140    25
   C3'    CE            0.07130    26
   H3'    H1            0.09850    27
   C2'    CT           -0.08540    28
  H2'1    HC            0.07180    29
  H2'2    HC            0.07180    30
   O3'    OS           -0.52320    31
 [ bonds ]
   H5T   O5'
   O5'   C5'
   C5'  H5'1
   C5'  H5'2
   C5'   C4'
   C4'   H4'
   C4'   O4'
   C4'   C3'
   O4'   C1'
   C1'   H1'
   C1'    N9
   C1'   C2'
    N9    C8
    N9    C4
    C8    H8
    C8    N7
    N7    C5
    C5    C6
    C5    C4
    C6    O6
    C6    N1
    N1    H1
    N1    C2
    C2    N2
    C2    N3
    N2   H21
    N2   H22
    N3    C4
   C3'   H3'
   C3'   C2'
   C3'   O3'
   C2'  H2'1
   C2'  H2'2
 [ impropers ]
    C4    C8    N9   C1'
    C5    N1    C6    O6
    C6    C2    N1    H1
    C2   H21    N2   H22
    N9    N7    C8    H8
    N2    N1    C2    N3
                        
[ DG ]
 [ atoms ]
     P    P             1.16590     1
   O1P    O3           -0.77610     2
   O2P    O3           -0.77610     3
   O5'    OS           -0.49540     4
   C5'    CI           -0.00690     5
  H5'1    H1            0.07540     6
  H5'2    H1            0.07540     7
   C4'    CT            0.16290     8
   H4'    H1            0.11760     9
   O4'    OS           -0.36910    10
   C1'    CT            0.03580    11
   H1'    H2            0.17460    12
    N9    N*            0.05770    13
    C8    CK            0.07360    14
    H8    H5            0.19970    15
    N7    NB           -0.57250    16
    C5    CB            0.19910    17
    C6    C             0.49180    18
    O6    O            -0.56990    19
    N1    NA           -0.50530    20
    H1    H             0.35200    21
    C2    CA            0.74320    22
    N2    N2           -0.92300    23
   H21    H             0.42350    24
   H22    H             0.42350    25
    N3    NC           -0.66360    26
    C4    CB            0.18140    27
   C3'    CE            0.07130    28
   H3'    H1            0.09850    29
   C2'    CT           -0.08540    30
  H2'1    HC            0.07180    31
  H2'2    HC            0.07180    32
   O3'    OS           -0.52320    33
 [ bonds ]
     P   O1P
     P   O2P
     P   O5'
   O5'   C5'
   C5'  H5'1
   C5'  H5'2
   C5'   C4'
   C4'   H4'
   C4'   O4'
   C4'   C3'
   O4'   C1'
   C1'   H1'
   C1'    N9
   C1'   C2'
    N9    C8
    N9    C4
    C8    H8
    C8    N7
    N7    C5
    C5    C6
    C5    C4
    C6    O6
    C6    N1
    N1    H1
    N1    C2
    C2    N2
    C2    N3
    N2   H21
    N2   H22
    N3    C4
   C3'   H3'
   C3'   C2'
   C3'   O3'
   C2'  H2'1
   C2'  H2'2
  -O3'     P
 [ impropers ]
    C4    C8    N9   C1'
    C5    N1    C6    O6
    C6    C2    N1    H1
    C2   H21    N2   H22
    N9    N7    C8    H8
    N2    N1    C2    N3
                        
[ DG3 ]
 [ atoms ]
     P    P             1.16590     1
   O1P    O3           -0.77610     2
   O2P    O3           -0.77610     3
   O5'    OS           -0.49540     4
   C5'    CI           -0.00690     5
  H5'1    H1            0.07540     6
  H5'2    H1            0.07540     7
   C4'    CT            0.16290     8
   H4'    H1            0.11760     9
   O4'    OS           -0.36910    10
   C1'    CT            0.03580    11
   H1'    H2            0.17460    12
    N9    N*            0.05770    13
    C8    CK            0.07360    14
    H8    H5            0.19970    15
    N7    NB           -0.57250    16
    C5    CB            0.19910    17
    C6    C             0.49180    18
    O6    O            -0.56990    19
    N1    NA           -0.50530    20
    H1    H             0.35200    21
    C2    CA            0.74320    22
    N2    N2           -0.92300    23
   H21    H             0.42350    24
   H22    H             0.42350    25
    N3    NC           -0.66360    26
    C4    CB            0.18140    27
   C3'    CE            0.07130    28
   H3'    H1            0.09850    29
   C2'    CT           -0.08540    30
  H2'1    HC            0.07180    31
  H2'2    HC            0.07180    32
   O3'    OH           -0.65490    33
   H3T    HO            0.43960    34
 [ bonds ]
     P   O1P
     P   O2P
     P   O5'
   O5'   C5'
   C5'  H5'1
   C5'  H5'2
   C5'   C4'
   C4'   H4'
   C4'   O4'
   C4'   C3'
   O4'   C1'
   C1'   H1'
   C1'    N9
   C1'   C2'
    N9    C8
    N9    C4
    C8    H8
    C8    N7
    N7    C5
    C5    C6
    C5    C4
    C6    O6
    C6    N1
    N1    H1
    N1    C2
    C2    N2
    C2    N3
    N2   H21
    N2   H22
    N3    C4
   C3'   H3'
   C3'   C2'
   C3'   O3'
   C2'  H2'1
   C2'  H2'2
   O3'   H3T
  -O3'     P
 [ impropers ]
    C4    C8    N9   C1'
    C5    N1    C6    O6
    C6    C2    N1    H1
    C2   H21    N2   H22
    N9    N7    C8    H8
    N2    N1    C2    N3
                        
[ DGN ]
 [ atoms ]
   H5T    HO            0.44220     1
   O5'    OH           -0.63180     2
   C5'    CI           -0.00690     3
  H5'1    H1            0.07540     4
  H5'2    H1            0.07540     5
   C4'    CT            0.16290     6
   H4'    H1            0.11760     7
   O4'    OS           -0.36910     8
   C1'    CT            0.03580     9
   H1'    H2            0.17460    10
    N9    N*            0.05770    11
    C8    CK            0.07360    12
    H8    H5            0.19970    13
    N7    NB           -0.57250    14
    C5    CB            0.19910    15
    C6    C             0.49180    16
    O6    O            -0.56990    17
    N1    NA           -0.50530    18
    H1    H             0.35200    19
    C2    CA            0.74320    20
    N2    N2           -0.92300    21
   H21    H             0.42350    22
   H22    H             0.42350    23
    N3    NC           -0.66360    24
    C4    CB            0.18140    25
   C3'    CE            0.07130    26
   H3'    H1            0.09850    27
   C2'    CT           -0.08540    28
  H2'1    HC            0.07180    29
  H2'2    HC            0.07180    30
   O3'    OH           -0.65490    31
   H3T    HO            0.43960    32
 [ bonds ]
   H5T   O5'
   O5'   C5'
   C5'  H5'1
   C5'  H5'2
   C5'   C4'
   C4'   H4'
   C4'   O4'
   C4'   C3'
   O4'   C1'
   C1'   H1'
   C1'    N9
   C1'   C2'
    N9    C8
    N9    C4
    C8    H8
    C8    N7
    N7    C5
    C5    C6
    C5    C4
    C6    O6
    C6    N1
    N1    H1
    N1    C2
    C2    N2
    C2    N3
    N2   H21
    N2   H22
    N3    C4
   C3'   H3'
   C3'   C2'
   C3'   O3'
   C2'  H2'1
   C2'  H2'2
   O3'   H3T
 [ impropers ]
    C4    C8    N9   C1'
    C5    N1    C6    O6
    C6    C2    N1    H1
    C2   H21    N2   H22
    N9    N7    C8    H8
    N2    N1    C2    N3
                      
[ DC5 ]
 [ atoms ]
   H5T    HO            0.44220     1
   O5'    OH           -0.63180     2
   C5'    CI           -0.00690     3
  H5'1    H1            0.07540     4
  H5'2    H1            0.07540     5
   C4'    CT            0.16290     6
   H4'    H1            0.11760     7
   O4'    OS           -0.36910     8
   C1'    CT           -0.01160     9
   H1'    H2            0.19630    10
    N1    N*           -0.03390    11
    C6    CM           -0.01830    12
    H6    H4            0.22930    13
    C5    CM           -0.52220    14
    H5    HA            0.18630    15
    C4    CA            0.84390    16
    N4    N2           -0.97730    17
   H41    H             0.43140    18
   H42    H             0.43140    19
    N3    NC           -0.77480    20
    C2    C             0.79590    21
    O2    O            -0.65480    22
   C3'    CE            0.07130    23
   H3'    H1            0.09850    24
   C2'    CT           -0.08540    25
  H2'1    HC            0.07180    26
  H2'2    HC            0.07180    27
   O3'    OS           -0.52320    28
 [ bonds ]
   H5T   O5'
   O5'   C5'
   C5'  H5'1
   C5'  H5'2
   C5'   C4'
   C4'   H4'
   C4'   O4'
   C4'   C3'
   O4'   C1'
   C1'   H1'
   C1'    N1
   C1'   C2'
    N1    C6
    N1    C2
    C6    H6
    C6    C5
    C5    H5
    C5    C4
    C4    N4
    C4    N3
    N4   H41
    N4   H42
    N3    C2
    C2    O2
   C3'   H3'
   C3'   C2'
   C3'   O3'
   C2'  H2'1
   C2'  H2'2
 [ impropers ]
   C1'    N1    C6    C2
    N1    N3    C2    O2 
    C4   H41    N4   H42
    N1    C5    C6    H6
    C6    C4    C5    H5
    C5    N4    C4    N3
                        
[ DC ]
 [ atoms ]
     P    P             1.16590     1
   O1P    O3           -0.77610     2
   O2P    O3           -0.77610     3
   O5'    OS           -0.49540     4
   C5'    CI           -0.00690     5
  H5'1    H1            0.07540     6
  H5'2    H1            0.07540     7
   C4'    CT            0.16290     8
   H4'    H1            0.11760     9
   O4'    OS           -0.36910    10
   C1'    CT           -0.01160    11
   H1'    H2            0.19630    12
    N1    N*           -0.03390    13
    C6    CM           -0.01830    14
    H6    H4            0.22930    15
    C5    CM           -0.52220    16
    H5    HA            0.18630    17
    C4    CA            0.84390    18
    N4    N2           -0.97730    19
   H41    H             0.43140    20
   H42    H             0.43140    21
    N3    NC           -0.77480    22
    C2    C             0.79590    23
    O2    O            -0.65480    24
   C3'    CE            0.07130    25
   H3'    H1            0.09850    26
   C2'    CT           -0.08540    27
  H2'1    HC            0.07180    28
  H2'2    HC            0.07180    29
   O3'    OS           -0.52320    30
 [ bonds ]
     P   O1P
     P   O2P
     P   O5'
   O5'   C5'
   C5'  H5'1
   C5'  H5'2
   C5'   C4'
   C4'   H4'
   C4'   O4'
   C4'   C3'
   O4'   C1'
   C1'   H1'
   C1'    N1
   C1'   C2'
    N1    C6
    N1    C2
    C6    H6
    C6    C5
    C5    H5
    C5    C4
    C4    N4
    C4    N3
    N4   H41
    N4   H42
    N3    C2
    C2    O2
   C3'   H3'
   C3'   C2'
   C3'   O3'
   C2'  H2'1
   C2'  H2'2
  -O3'     P
 [ impropers ]
    C2    C6    N1   C1'
    N1    N3    C2    O2 
    C4   H41    N4   H42
    N1    C5    C6    H6
    C6    C4    C5    H5
    C5    N4    C4    N3
                        
[ DC3 ]
 [ atoms ]
     P    P             1.16590     1
   O1P    O3           -0.77610     2
   O2P    O3           -0.77610     3
   O5'    OS           -0.49540     4
   C5'    CI           -0.00690     5
  H5'1    H1            0.07540     6
  H5'2    H1            0.07540     7
   C4'    CT            0.16290     8
   H4'    H1            0.11760     9
   O4'    OS           -0.36910    10
   C1'    CT           -0.01160    11
   H1'    H2            0.19630    12
    N1    N*           -0.03390    13
    C6    CM           -0.01830    14
    H6    H4            0.22930    15
    C5    CM           -0.52220    16
    H5    HA            0.18630    17
    C4    CA            0.84390    18
    N4    N2           -0.97730    19
   H41    H             0.43140    20
   H42    H             0.43140    21
    N3    NC           -0.77480    22
    C2    C             0.79590    23
    O2    O            -0.65480    24
   C3'    CE            0.07130    25
   H3'    H1            0.09850    26
   C2'    CT           -0.08540    27
  H2'1    HC            0.07180    28
  H2'2    HC            0.07180    29
   O3'    OH           -0.65490    30
   H3T    HO            0.43960    31
 [ bonds ]
     P   O1P
     P   O2P
     P   O5'
   O5'   C5'
   C5'  H5'1
   C5'  H5'2
   C5'   C4'
   C4'   H4'
   C4'   O4'
   C4'   C3'
   O4'   C1'
   C1'   H1'
   C1'    N1
   C1'   C2'
    N1    C6
    N1    C2
    C6    H6
    C6    C5
    C5    H5
    C5    C4
    C4    N4
    C4    N3
    N4   H41
    N4   H42
    N3    C2
    C2    O2
   C3'   H3'
   C3'   C2'
   C3'   O3'
   C2'  H2'1
   C2'  H2'2
   O3'   H3T
  -O3'     P
 [ impropers ]
    C2    C6    N1   C1'
    N1    N3    C2    O2
    C4   H41    N4   H42
    N1    C5    C6    H6
    C6    C4    C5    H5
    C5    N4    C4    N3

[ DCN ]
 [ atoms ]
   H5T    HO            0.44220     1
   O5'    OH           -0.63180     2
   C5'    CI           -0.00690     3
  H5'1    H1            0.07540     4
  H5'2    H1            0.07540     5
   C4'    CT            0.16290     6
   H4'    H1            0.11760     7
   O4'    OS           -0.36910     8
   C1'    CT           -0.01160     9
   H1'    H2            0.19630    10
    N1    N*           -0.03390    11
    C6    CM           -0.01830    12
    H6    H4            0.22930    13
    C5    CM           -0.52220    14
    H5    HA            0.18630    15
    C4    CA            0.84390    16
    N4    N2           -0.97730    17
   H41    H             0.43140    18
   H42    H             0.43140    19
    N3    NC           -0.77480    20
    C2    C             0.79590    21
    O2    O            -0.65480    22
   C3'    CE            0.07130    23
   H3'    H1            0.09850    24
   C2'    CT           -0.08540    25
  H2'1    HC            0.07180    26
  H2'2    HC            0.07180    27
   O3'    OH           -0.65490    28
   H3T    HO            0.43960    29
 [ bonds ]
   H5T   O5'
   O5'   C5'
   C5'  H5'1
   C5'  H5'2
   C5'   C4'
   C4'   H4'
   C4'   O4'
   C4'   C3'
   O4'   C1'
   C1'   H1'
   C1'    N1
   C1'   C2'
    N1    C6
    N1    C2
    C6    H6
    C6    C5
    C5    H5
    C5    C4
    C4    N4
    C4    N3
    N4   H41
    N4   H42
    N3    C2
    C2    O2
   C3'   H3'
   C3'   C2'
   C3'   O3'
   C2'  H2'1
   C2'  H2'2
   O3'   H3T
 [ impropers ]
    C2    C6    N1   C1'
    N1    N3    C2    O2
    C4   H41    N4   H42
    N1    C5    C6    H6
    C6    C4    C5    H5
    N3    C4    N4    C5

[ QA ]
 [ atoms ]
     P    P             1.16620     1
   O1P    O3           -0.77600     2
   O2P    O3           -0.77600     3
   O5'    OS           -0.49890     4
   C5'    CT            0.05580     5
  H5'1    H1            0.06790     6
  H5'2    H1            0.06790     7
   C4'    CT            0.10650     8
   H4'    H1            0.11740     9
   O4'    OS           -0.35480    10
   C1'    CT            0.03940    11
   H1'    H2            0.20070    12
    N9    N*           -0.02510    13
    C8    CK            0.20060    14
    H8    H5            0.15530    15
    N7    NB           -0.60730    16
    C5    CB            0.05150    17
    C6    CA            0.70090    18
    N6    N2           -0.90190    19
   H61    H             0.41150    20
   H62    H             0.41150    21
    N1    NC           -0.76150    22
    C2    CQ            0.58750    23
    H2    H5            0.04730    24
    N3    NC           -0.69970    25
    C4    CB            0.30530    26
   C3'    CT            0.20220    27
   H3'    H1            0.06150    28
   C2'    CT            0.06700    29
  H2'1    H1            0.09720    30
   O2'    OH           -0.61390    31
  HO'2    HO            0.41860    32
   O3'    OS           -0.52460    33
 [ bonds ]
     P   O1P
     P   O2P
     P   O5'
   O5'   C5'
   C5'  H5'1
   C5'  H5'2
   C5'   C4'
   C4'   H4'
   C4'   O4'
   C4'   C3'
   O4'   C1'
   C1'   H1'
   C1'    N9
   C1'   C2'
    N9    C8
    N9    C4
    C8    H8
    C8    N7
    N7    C5
    C5    C6
    C5    C4
    C6    N6
    C6    N1
    N6   H61
    N6   H62
    N1    C2
    C2    H2
    C2    N3
    N3    C4
   C3'   H3'
   C3'   C2'
   C3'   O3'
   C2'  H2'1
   C2'   O2'
   O2'  HO'2
  -O3'     P
 [ impropers ]
    C4    C8    N9   C1'  
    C6   H61    N6   H62
    N9    N7    C8    H8
    N1    N3    C2    H2
    C5    N6    C6    N1  

[ QU ]
 [ atoms ]
     P    P             1.16620     1
   O1P    O3           -0.77600     2
   O2P    O3           -0.77600     3
   O5'    OS           -0.49890     4
   C5'    CT            0.05580     5
  H5'1    H1            0.06790     6
  H5'2    H1            0.06790     7
   C4'    CT            0.10650     8
   H4'    H1            0.11740     9
   O4'    OS           -0.35480    10
   C1'    CT            0.06740    11
   H1'    H2            0.18240    12
    N1    N*            0.04180    13
    C6    CM           -0.11260    14
    H6    H4            0.21880    15
    C5    CM           -0.36350    16
    H5    HA            0.18110    17
    C4    C             0.59520    18
    O4    O            -0.57610    19
    N3    NA           -0.35490    20
    H3    H             0.31540    21
    C2    C             0.46870    22
    O2    O            -0.54770    23
   C3'    CT            0.20220    24
   H3'    H1            0.06150    25
   C2'    CT            0.06700    26
  H2'1    H1            0.09720    27
   O2'    OH           -0.61390    28
  HO'2    HO            0.41860    29
   O3'    OS           -0.52460    30
 [ bonds ]
     P   O1P
     P   O2P
     P   O5'
   O5'   C5'
   C5'  H5'1
   C5'  H5'2
   C5'   C4'
   C4'   H4'
   C4'   O4'
   C4'   C3'
   O4'   C1'
   C1'   H1'
   C1'    N1
   C1'   C2'
    N1    C6
    N1    C2
    C6    H6
    C6    C5
    C5    H5
    C5    C4
    C4    O4
    C4    N3
    N3    H3
    N3    C2
    C2    O2
   C3'   H3'
   C3'   C2'
   C3'   O3'
   C2'  H2'1
   C2'   O2'
   O2'  HO'2
  -O3'     P
 [ impropers ]
    C2    C6    N1   C1'
    C6    C4    C5    H5
    N1    N3    C2    O2
    C5    N3    C4    O4
    C4    C2    N3    H3  
    N1    C5    C6    H6
                        
[ QG ]
 [ atoms ]
     P    P             1.16620     1
   O1P    O3           -0.77600     2
   O2P    O3           -0.77600     3
   O5'    OS           -0.49890     4
   C5'    CT            0.05580     5
  H5'1    H1            0.06790     6
  H5'2    H1            0.06790     7
   C4'    CT            0.10650     8
   H4'    H1            0.11740     9
   O4'    OS           -0.35480    10
   C1'    CT            0.01910    11
   H1'    H2            0.20060    12
    N9    N*            0.04920    13
    C8    CK            0.13740    14
    H8    H5            0.16400    15
    N7    NB           -0.57090    16
    C5    CB            0.17440    17
    C6    C             0.47700    18
    O6    O            -0.55970    19
    N1    NA           -0.47870    20
    H1    H             0.34240    21
    C2    CA            0.76570    22
    N2    N2           -0.96720    23
   H21    H             0.43640    24
   H22    H             0.43640    25
    N3    NC           -0.63230    26
    C4    CB            0.12220    27
   C3'    CT            0.20220    28
   H3'    H1            0.06150    29
   C2'    CT            0.06700    30
  H2'1    H1            0.09720    31
   O2'    OH           -0.61390    32
  HO'2    HO            0.41860    33
   O3'    OS           -0.52460    34
 [ bonds ]
     P   O1P
     P   O2P
     P   O5'
   O5'   C5'
   C5'  H5'1
   C5'  H5'2
   C5'   C4'
   C4'   H4'
   C4'   O4'
   C4'   C3'
   O4'   C1'
   C1'   H1'
   C1'    N9
   C1'   C2'
    N9    C8
    N9    C4
    C8    H8
    C8    N7
    N7    C5
    C5    C6
    C5    C4
    C6    O6
    C6    N1
    N1    H1
    N1    C2
    C2    N2
    C2    N3
    N2   H21
    N2   H22
    N3    C4
   C3'   H3'
   C3'   C2'
   C3'   O3'
   C2'  H2'1
   C2'   O2'
   O2'  HO'2
  -O3'     P
 [ impropers ]
    C4    C8    N9   C1'
    C5    N1    C6    O6
    C6    C2    N1    H1
    C2   H21    N2   H22
    N9    N7    C8    H8
    N2    N1    C2    N3
                        
[ PG3 ]
 [ atoms ]
     P    P             1.16590     1
   O1P    O3           -0.77610     2
   O2P    O3           -0.77610     3
   O5'    OS           -0.49540     4
   C5'    CI           -0.00690     5
  H5'1    H1            0.07540     6
  H5'2    H1            0.07540     7
   C4'    CT            0.16290     8
   H4'    H1            0.11760     9
   O4'    OS           -0.36910    10
   C1'    CT            0.03580    11
   H1'    H2            0.17460    12
    N9    N*            0.05770    13
    C8    CK            0.07360    14
    H8    H5            0.19970    15
    N7    NB           -0.57250    16
    C5    CB            0.19910    17
    C6    C             0.49180    18
    O6    O            -0.56990    19
    N1    NA           -0.50530    20
    H1    H             0.35200    21
    C2    CA            0.74320    22
    N2    N2           -0.92300    23
   H21    H             0.42350    24
   H22    H             0.42350    25
    N3    NC           -0.66360    26
    C4    CB            0.18140    27
   C3'    CE            0.07130    28
   H3'    H1            0.09850    29
   C2'    CT           -0.08540    30
  H2'1    HC            0.07180    31
  H2'2    HC            0.07180    32
   O3'    OS           -0.52320    33
 [ bonds ]
     P   O1P
     P   O2P
     P   O5'
   O5'   C5'
   C5'  H5'1
   C5'  H5'2
   C5'   C4'
   C4'   H4'
   C4'   O4'
   C4'   C3'
   O4'   C1'
   C1'   H1'
   C1'    N9
   C1'   C2'
    N9    C8
    N9    C4
    C8    H8
    C8    N7
    N7    C5
    C5    C6
    C5    C4
    C6    O6
    C6    N1
    N1    H1
    N1    C2
    C2    N2
    C2    N3
    N2   H21
    N2   H22
    N3    C4
   C3'   H3'
   C3'   C2'
   C3'   O3'
   C2'  H2'1
   C2'  H2'2
  -O3'     P
 [ impropers ]
    C4    C8    N9   C1'
    C5    N1    C6    O6
    C6    C2    N1    H1
    C2   H21    N2   H22
    N9    N7    C8    H8
    N2    N1    C2    N3

[ PG5 ]
 [ atoms ]
     P    P             1.16590     1
   O1P    O3           -0.77610     2
   O2P    O3           -0.77610     3
   O5'    OS           -0.49540     4
   C5'    CI           -0.00690     5
  H5'1    H1            0.07540     6
  H5'2    H1            0.07540     7
   C4'    CT            0.16290     8
   H4'    H1            0.11760     9
   O4'    OS           -0.36910    10
   C1'    CT            0.03580    11
   H1'    H2            0.17460    12
    N9    N*            0.05770    13
    C8    CK            0.07360    14
    H8    H5            0.19970    15
    N7    NB           -0.57250    16
    C5    CB            0.19910    17
    C6    C             0.49180    18
    O6    O            -0.56990    19
    N1    NA           -0.50530    20
    H1    H             0.35200    21
    C2    CA            0.74320    22
    N2    N2           -0.92300    23
   H21    H             0.42350    24
   H22    H             0.42350    25
    N3    NC           -0.66360    26
    C4    CB            0.18140    27
   C3'    CE            0.07130    28
   H3'    H1            0.09850    29
   C2'    CT           -0.08540    30
  H2'1    HC            0.07180    31
  H2'2    HC            0.07180    32
   O3'    OS           -0.52320    33
 [ bonds ]
     P   O1P
     P   O2P
     P   O5'
   O5'   C5'
   C5'  H5'1
   C5'  H5'2
   C5'   C4'
   C4'   H4'
   C4'   O4'
   C4'   C3'
   O4'   C1'
   C1'   H1'
   C1'    N9
   C1'   C2'
    N9    C8
    N9    C4
    C8    H8
    C8    N7
    N7    C5
    C5    C6
    C5    C4
    C6    O6
    C6    N1
    N1    H1
    N1    C2
    C2    N2
    C2    N3
    N2   H21
    N2   H22
    N3    C4
   C3'   H3'
   C3'   C2'
   C3'   O3'
   C2'  H2'1
   C2'  H2'2
 [ impropers ]
    C4    C8    N9   C1'
    C5    N1    C6    O6
    C6    C2    N1    H1
    C2   H21    N2   H22
    N9    N7    C8    H8
    N2    N1    C2    N3

[ FG ]
 [ atoms ]
     P    P             1.16590     1
   O1P    O3           -0.77610     2
   O2P    O3           -0.77610     3
   O5'    OS           -0.49540     4
   C5'    CI           -0.00690     5
  H5'1    H1            0.07540     6
  H5'2    H1            0.07540     7
   C4'    CT            0.16290     8
   H4'    H1            0.11760     9
   O4'    OS           -0.36910    10
   C1'    CT            0.03580    11
   H1'    H2            0.17460    12
    N9    N*           -0.51893    13
    H9    H             0.35359    14
    C8    C             0.72083    15
    H8    H5           -0.00768    16
    O8    O            -0.59045    17
    N7    N            -0.67087    18
    H7    H             0.42192    19
    C5    CB           -0.40636    20
    C6    C             0.87603    21
    O6    O            -0.63248    22
    N1    NA           -0.83787    23
    H1    H             0.43326    24
    C2    CA            0.89743    25
    N2    N2           -0.92678    26
   H21    H             0.40558    27
   H22    H             0.40558    28
    N3    NC           -0.71591    29
    C4    CB            0.70433    30
   C3'    CE            0.07130    31
   H3'    H1            0.09850    32
   C2'    CT           -0.08540    33
  H2'1    HC            0.07180    34
  H2'2    HC            0.07180    35
   O3'    OS           -0.52320    36
 [ bonds ]
     P   O1P
     P   O2P
     P   O5'
   O5'   C5'
   C5'  H5'1
   C5'  H5'2
   C5'   C4'
   C4'   H4'
   C4'   O4'
   C4'   C3'
   O4'   C1'
   C1'   H1'
   C1'    N9
   C1'   C2'
    N9    H9
    N9    C4
    C8    H8
    C8    O8
    C8    N7
    N7    H7
    N7    C5
    C5    C6
    C5    C4
    C6    O6
    C6    N1
    N1    H1
    N1    C2
    C2    N2
    C2    N3
    N2   H21
    N2   H22
    N3    C4
   C3'   H3'
   C3'   C2'
   C3'   O3'
   C2'  H2'1
   C2'  H2'2
  -O3'     P
 [ impropers ]
    C4    H9    N9   C1'
    C5    N1    C6    O6
    C6    C2    N1    H1
    C2   H21    N2   H22
    N9    C5    C4    N3
    N2    N1    C2    N3
    H8    O8    C8    N7
    H7    C5    N7    C8

[ FGN ]
 [ atoms ]
   H5T    HO            0.44220     1
   O5'    OH           -0.63180     2
   C5'    CI           -0.00690     5
  H5'1    H1            0.07540     6
  H5'2    H1            0.07540     7
   C4'    CT            0.16290     8
   H4'    H1            0.11760     9
   O4'    OS           -0.36910    10
   C1'    CT            0.03580    11
   H1'    H2            0.17460    12
    N9    N*           -0.51893    13
    H9    H             0.35359    14
    C8    C             0.72083    15
    H8    H5           -0.00768    16
    O8    O            -0.59045    17
    N7    N            -0.67087    18
    H7    H             0.42192    19
    C5    CB           -0.40636    20
    C6    C             0.87603    21
    O6    O            -0.63248    22
    N1    NA           -0.83787    23
    H1    H             0.43326    24
    C2    CA            0.89743    25
    N2    N2           -0.92678    26
   H21    H             0.40558    27
   H22    H             0.40558    28
    N3    NC           -0.71591    29
    C4    CB            0.70433    30
   C3'    CE            0.07130    31
   H3'    H1            0.09850    32
   C2'    CT           -0.08540    33
  H2'1    HC            0.07180    34
  H2'2    HC            0.07180    35
   O3'    OH           -0.65490    30
   H3T    HO            0.43960    31
 [ bonds ]
   H5T   O5'
   O5'   C5'
   C5'  H5'1
   C5'  H5'2
   C5'   C4'
   C4'   H4'
   C4'   O4'
   C4'   C3'
   O4'   C1'
   C1'   H1'
   C1'    N9
   C1'   C2'
    N9    H9
    N9    C4
    C8    H8
    C8    O8
    C8    N7
    N7    H7
    N7    C5
    C5    C6
    C5    C4
    C6    O6
    C6    N1
    N1    H1
    N1    C2
    C2    N2
    C2    N3
    N2   H21
    N2   H22
    N3    C4
   C3'   H3'
   C3'   C2'
   C3'   O3'
   C2'  H2'1
   C2'  H2'2
   O3'   H3T
 [ impropers ]
    C4    H9    N9   C1'
    C5    N1    C6    O6
    C6    C2    N1    H1
    C2   H21    N2   H22
    N9    C5    C4    N3
    N2    N1    C2    N3
    H8    O8    C8    N7
    H7    C5    N7    C8

[ OG ]
 [ atoms ]
     P    P             1.16590     1
   O1P    O3           -0.77610     2
   O2P    O3           -0.77610     3
   O5'    OS           -0.49540     4
   C5'    CI           -0.00690     5
  H5'1    H1            0.07540     6
  H5'2    H1            0.07540     7
   C4'    CT            0.16290     8
   H4'    H1            0.11760     9
   O4'    OS           -0.36910    10
   C1'    CT            0.03580    11
   H1'    H2            0.17460    12
    N9    N*            0.11100    11
    C8    C             0.44680    12
    O8    O            -0.55580    13
    N7    NB           -0.51290    14
    H7    H             0.40770    15
    C5    CB           -0.02110    16
    C6    C             0.42990    17
    O6    O            -0.55000    18
    N1    NA           -0.40250    19
    H1    H             0.32660    20
    C2    CA            0.72080    21
    N2    N2           -0.96280    22
   H21    H             0.43710    23
   H22    H             0.43710    24
    N3    NC           -0.61180    25
    C4    CB            0.21080    26
   C3'    CE            0.07130    27
   H3'    H1            0.09850    28
   C2'    CT           -0.08540    29
  H2'1    HC            0.07180    30
  H2'2    HC            0.07180    31
   O3'    OS           -0.52320    32
 [ bonds ]
     P   O1P
     P   O2P
     P   O5'
   O5'   C5'
   C5'  H5'1
   C5'  H5'2
   C5'   C4'
   C4'   H4'
   C4'   O4'
   C4'   C3'
   O4'   C1'
   C1'   H1'
   C1'    N9
   C1'   C2'
    N9    C8
    N9    C4
    C8    O8
    C8    N7
    N7    H7
    N7    C5
    C5    C6
    C5    C4
    C6    O6
    C6    N1
    N1    H1
    N1    C2
    C2    N2
    C2    N3
    N2   H21
    N2   H22
    N3    C4
   C3'   H3'
   C3'   C2'
   C3'   O3'
   C2'  H2'1
   C2'  H2'2
  -O3'     P
 [ impropers ]
    C4    C8    N9   C1'
    C5    N1    C6    O6
    C6    C2    N1    H1
    C2   H21    N2   H22
    O8    N7    C8    N9
    H7    C5    N7    C8
    N2    N1    C2    N3

[ PC5 ]
 [ atoms ]
     P    P             1.16590     1
   O1P    O3           -0.77610     2
   O2P    O3           -0.77610     3
   O5'    OS           -0.49540     4
   C5'    CI           -0.00690     5
  H5'1    H1            0.07540     6
  H5'2    H1            0.07540     7
   C4'    CT            0.16290     8
   H4'    H1            0.11760     9
   O4'    OS           -0.36910    10
   C1'    CT           -0.01160    11
   H1'    H2            0.19630    12
    N1    N*           -0.03390    13
    C6    CM           -0.01830    14
    H6    H4            0.22930    15
    C5    CM           -0.52220    16
    H5    HA            0.18630    17
    C4    CA            0.84390    18
    N4    N2           -0.97730    19
   H41    H             0.43140    20
   H42    H             0.43140    21
    N3    NC           -0.77480    22
    C2    C             0.79590    23
    O2    O            -0.65480    24
   C3'    CE            0.07130    25
   H3'    H1            0.09850    26
   C2'    CT           -0.08540    27
  H2'1    HC            0.07180    28
  H2'2    HC            0.07180    29
   O3'    OS           -0.52320    30
 [ bonds ]
     P   O1P
     P   O2P
     P   O5'
   O5'   C5'
   C5'  H5'1
   C5'  H5'2
   C5'   C4'
   C4'   H4'
   C4'   O4'
   C4'   C3'
   O4'   C1'
   C1'   H1'
   C1'    N1
   C1'   C2'
    N1    C6
    N1    C2
    C6    H6
    C6    C5
    C5    H5
    C5    C4
    C4    N4
    C4    N3
    N4   H41
    N4   H42
    N3    C2
    C2    O2
   C3'   H3'
   C3'   C2'
   C3'   O3'
   C2'  H2'1
   C2'  H2'2
 [ impropers ]
   C1'    N1    C6    C2
    N1    N3    C2    O2 
    C4   H41    N4   H42
    N1    C5    C6    H6
    C6    C4    C5    H5
    C5    N4    C4    N3

[ PC3 ]
 [ atoms ]
     P    P             1.16590     1
   O1P    O3           -0.77610     2
   O2P    O3           -0.77610     3
   O5'    OS           -0.49540     4
   C5'    CI           -0.00690     5
  H5'1    H1            0.07540     6
  H5'2    H1            0.07540     7
   C4'    CT            0.16290     8
   H4'    H1            0.11760     9
   O4'    OS           -0.36910    10
   C1'    CT           -0.01160    11
   H1'    H2            0.19630    12
    N1    N*           -0.03390    13
    C6    CM           -0.01830    14
    H6    H4            0.22930    15
    C5    CM           -0.52220    16
    H5    HA            0.18630    17
    C4    CA            0.84390    18
    N4    N2           -0.97730    19
   H41    H             0.43140    20
   H42    H             0.43140    21
    N3    NC           -0.77480    22
    C2    C             0.79590    23
    O2    O            -0.65480    24
   C3'    CE            0.07130    25
   H3'    H1            0.09850    26
   C2'    CT           -0.08540    27
  H2'1    HC            0.07180    28
  H2'2    HC            0.07180    29
   O3'    OS           -0.52320    30
 [ bonds ]
     P   O1P
     P   O2P
     P   O5'
   O5'   C5'
   C5'  H5'1
   C5'  H5'2
   C5'   C4'
   C4'   H4'
   C4'   O4'
   C4'   C3'
   O4'   C1'
   C1'   H1'
   C1'    N1
   C1'   C2'
    N1    C6
    N1    C2
    C6    H6
    C6    C5
    C5    H5
    C5    C4
    C4    N4
    C4    N3
    N4   H41
    N4   H42
    N3    C2
    C2    O2
   C3'   H3'
   C3'   C2'
   C3'   O3'
   C2'  H2'1
   C2'  H2'2
  -O3'     P
 [ impropers ]
    C2    C6    N1   C1'
    N1    N3    C2    O2
    C4   H41    N4   H42
    N1    C5    C6    H6
    C6    C4    C5    H5
    C5    N4    C4    N3

[ PT5 ]
 [ atoms ]
     P    P             1.16590     1
   O1P    O3           -0.77610     2
   O2P    O3           -0.77610     3
   O5'    OS           -0.49540     4
   C5'    CI           -0.00690     5
  H5'1    H1            0.07540     6
  H5'2    H1            0.07540     7
   C4'    CT            0.16290     8
   H4'    H1            0.11760     9
   O4'    OS           -0.36910    10
   C1'    CT            0.06800    11
   H1'    H2            0.18040    12
    N1    N*           -0.02390    13
    C6    C2           -0.22090    14
    H6    H4            0.26070    15
    C5    C2            0.00250    16
    C7    CT           -0.22690    17
   H71    HC            0.07700    18
   H72    HC            0.07700    19
   H73    HC            0.07700    20
    C4    C             0.51940    21
    O4    O            -0.55630    22
    N3    NA           -0.43400    23
    H3    H             0.34200    24
    C2    C             0.56770    25
    O2    O            -0.58810    26
   C3'    CE            0.07130    27
   H3'    H1            0.09850    28
   C2'    CT           -0.08540    29
  H2'1    HC            0.07180    30
  H2'2    HC            0.07180    31
   O3'    OS           -0.52320    32
 [ bonds ]
     P   O1P
     P   O2P
     P   O5'
   O5'   C5'
   C5'  H5'1
   C5'  H5'2
   C5'   C4'
   C4'   H4'
   C4'   O4'
   C4'   C3'
   O4'   C1'
   C1'   H1'
   C1'    N1
   C1'   C2'
    N1    C6
    N1    C2
    C6    H6
    C6    C5
    C5    C7
    C5    C4
    C7   H71
    C7   H72
    C7   H73
    C4    O4
    C4    N3
    N3    H3
    N3    C2
    C2    O2
   C3'   H3'
   C3'   C2'
   C3'   O3'
   C2'  H2'1
   C2'  H2'2
 [ impropers ]
    C2    C6    N1   C1'
    C4    C6    C5    C7
    N1    N3    C2    O2
    C5    N3    C4    O4
    C4    C2    N3    H3  
    N1    C5    C6    H6
 
[ PT3 ]
 [ atoms ]
     P    P             1.16590     1
   O1P    O3           -0.77610     2
   O2P    O3           -0.77610     3
   O5'    OS           -0.49540     4
   C5'    CI           -0.00690     5
  H5'1    H1            0.07540     6
  H5'2    H1            0.07540     7
   C4'    CT            0.16290     8
   H4'    H1            0.11760     9
   O4'    OS           -0.36910    10
   C1'    CT            0.06800    11
   H1'    H2            0.18040    12
    N1    N*           -0.02390    13
    C6    C2           -0.22090    14
    H6    H4            0.26070    15
    C5    C2            0.00250    16
    C7    CT           -0.22690    17
   H71    HC            0.07700    18
   H72    HC            0.07700    19
   H73    HC            0.07700    20
    C4    C             0.51940    21
    O4    O            -0.55630    22
    N3    NA           -0.43400    23
    H3    H             0.34200    24
    C2    C             0.56770    25
    O2    O            -0.58810    26
   C3'    CE            0.07130    27
   H3'    H1            0.09850    28
   C2'    CT           -0.08540    29
  H2'1    HC            0.07180    30
  H2'2    HC            0.07180    31
   O3'    OS           -0.52320    32
 [ bonds ]
     P   O1P
     P   O2P
     P   O5'
   O5'   C5'
   C5'  H5'1
   C5'  H5'2
   C5'   C4'
   C4'   H4'
   C4'   O4'
   C4'   C3'
   O4'   C1'
   C1'   H1'
   C1'    N1
   C1'   C2'
    N1    C6
    N1    C2
    C6    H6
    C6    C5
    C5    C7
    C5    C4
    C7   H71
    C7   H72
    C7   H73
    C4    O4
    C4    N3
    N3    H3
    N3    C2
    C2    O2
   C3'   H3'
   C3'   C2'
   C3'   O3'
   C2'  H2'1
   C2'  H2'2
  -O3'     P
 [ impropers ]
    C2    C6    N1   C1'
    C4    C6    C5    C7
    N1    N3    C2    O2
    C5    N3    C4    O4
    C4    C2    N3    H3  
    N1    C5    C6    H6

[ PA5 ]
 [ atoms ]
     P    P             1.16590     1
   O1P    O3           -0.77610     2
   O2P    O3           -0.77610     3
   O5'    OS           -0.49540     4
   C5'    CI           -0.00690     5
  H5'1    H1            0.07540     6
  H5'2    H1            0.07540     7
   C4'    CT            0.16290     8
   H4'    H1            0.11760     9
   O4'    OS           -0.36910    10
   C1'    CT            0.04310    11
   H1'    H2            0.18380    12
    N9    N*           -0.02680    13
    C8    C1            0.16070    14
    H8    H5            0.18770    15
    N7    NB           -0.61750    16
    C5    CB            0.07250    17
    C6    CA            0.68970    18
    N6    N2           -0.91230    19
   H61    H             0.41670    20
   H62    H             0.41670    21
    N1    NC           -0.76240    22
    C2    CQ            0.57160    23
    H2    H5            0.05980    24
    N3    NC           -0.74170    25
    C4    CB            0.38000    26
   C3'    CE            0.07130    27
   H3'    H1            0.09850    28
   C2'    CT           -0.08540    29
  H2'1    HC            0.07180    30
  H2'2    HC            0.07180    31
   O3'    OS           -0.52320    32
 [ bonds ]
     P   O1P
     P   O2P
     P   O5'
   O5'   C5'
   C5'  H5'1
   C5'  H5'2
   C5'   C4'
   C4'   H4'
   C4'   O4'
   C4'   C3'
   O4'   C1'
   C1'   H1'
   C1'    N9
   C1'   C2'
    N9    C8
    N9    C4
    C8    H8
    C8    N7
    N7    C5
    C5    C6
    C5    C4
    C6    N6
    C6    N1
    N6   H61
    N6   H62
    N1    C2
    C2    H2
    C2    N3
    N3    C4
   C3'   H3'
   C3'   C2'
   C3'   O3'
   C2'  H2'1
   C2'  H2'2
 [ impropers ]
    C4    C8    N9   C1'
    C6   H61    N6   H62
    N9    N7    C8    H8
    N1    N3    C2    H2
    C5    N6    C6    N1

[ PA3 ]
 [ atoms ]
     P    P             1.16590     1
   O1P    O3           -0.77610     2
   O2P    O3           -0.77610     3
   O5'    OS           -0.49540     4
   C5'    CI           -0.00690     5
  H5'1    H1            0.07540     6
  H5'2    H1            0.07540     7
   C4'    CT            0.16290     8
   H4'    H1            0.11760     9
   O4'    OS           -0.36910    10
   C1'    CT            0.04310    11
   H1'    H2            0.18380    12
    N9    N*           -0.02680    13
    C8    C1            0.16070    14
    H8    H5            0.18770    15
    N7    NB           -0.61750    16
    C5    CB            0.07250    17
    C6    CA            0.68970    18
    N6    N2           -0.91230    19
   H61    H             0.41670    20
   H62    H             0.41670    21
    N1    NC           -0.76240    22
    C2    CQ            0.57160    23
    H2    H5            0.05980    24
    N3    NC           -0.74170    25
    C4    CB            0.38000    26
   C3'    CE            0.07130    27
   H3'    H1            0.09850    28
   C2'    CT           -0.08540    29
  H2'1    HC            0.07180    30
  H2'2    HC            0.07180    31
   O3'    OS           -0.52320    32
 [ bonds ]
     P   O1P
     P   O2P
     P   O5'
   O5'   C5'
   C5'  H5'1
   C5'  H5'2
   C5'   C4'
   C4'   H4'
   C4'   O4'
   C4'   C3'
   O4'   C1'
   C1'   H1'
   C1'    N9
   C1'   C2'
    N9    C8
    N9    C4
    C8    H8
    C8    N7
    N7    C5
    C5    C6
    C5    C4
    C6    N6
    C6    N1
    N6   H61
    N6   H62
    N1    C2
    C2    H2
    C2    N3
    N3    C4
   C3'   H3'
   C3'   C2'
   C3'   O3'
   C2'  H2'1
   C2'  H2'2
  -O3'     P
 [ impropers ]
    C4    C8    N9   C1'  
    C6   H61    N6   H62
    N9    N7    C8    H8
    N1    N3    C2    H2
    C5    N6    C6    N1

[ OO ]
 [ atoms ]
     P    P             1.16590     1
   O1P    O3           -0.77610     2
   O2P    O3           -0.77610     3
   O5'    OS           -0.49540     4
   C5'    CI           -0.00690     5
  H5'1    H1            0.07540     6
  H5'2    H1            0.07540     7
   C4'    CT            0.16290     8
   H4'    H1            0.11760     9
   O4'    OS           -0.36910    10
   C1'    CT            0.03580    11
   H1'    H2            0.17460    12
    N9    N*           -0.37274    11
    C8    C             0.97830    12
    O8    O            -0.52857    13
    N7    NB           -0.58901    14
    C5    CB            0.14350    16
    C6    C             0.82483    17
    O6    O            -0.51982    18
    N1    NC           -0.89905    19
    C2    CA            1.06132    21
    N2    N2           -1.04447    22
   H21    H             0.47710    23
   H22    H             0.47710    24
    N3    NC           -0.74241    25
    C4    CB            0.64512    26
   C3'    CE            0.07130    27
   H3'    H1            0.09850    28
   C2'    CT           -0.08540    29
  H2'1    HC            0.07180    30
  H2'2    HC            0.07180    31
   O3'    OS           -0.52320    32
 [ bonds ]
     P   O1P
     P   O2P
     P   O5'
   O5'   C5'
   C5'  H5'1
   C5'  H5'2
   C5'   C4'
   C4'   H4'
   C4'   O4'
   C4'   C3'
   O4'   C1'
   C1'   H1'
   C1'    N9
   C1'   C2'
    N9    C8
    N9    C4
    C8    O8
    C8    N7
    N7    C5
    C5    C6
    C5    C4
    C6    O6
    C6    N1
    N1    C2
    C2    N2
    C2    N3
    N2   H21
    N2   H22
    N3    C4
   C3'   H3'
   C3'   C2'
   C3'   O3'
   C2'  H2'1
   C2'  H2'2
  -O3'     P
 [ impropers ]
    C4    C8    N9   C1'
    C5    N1    C6    O6
    C2   H21    N2   H22
    O8    C8    N7    N9
    N2    N1    C2    N3

[ SP ]
 [ atoms ]
     P    P             1.16590     1
   O1P    O3           -0.77610     2
   O2P    O3           -0.77610     3
   O5'    OS           -0.49540     4
   C5'    CI           -0.00690     5
  H5'1    H1            0.07540     6
  H5'2    H1            0.07540     7
   C4'    CT            0.16290     8
   H4'    H1            0.11760     9
   O4'    OS           -0.36910    10
   C1'    CT            0.03580    11
   H1'    H2            0.17460    12
    N9    N*           -0.23630    11
    C8    C             0.73460    12
    O8    O            -0.55950    13
    N7    NA           -0.73420    14
    H7    H             0.43830    15
    C5    C             0.72280    16
    O5    O            -0.57270    17
    C6    C             0.84990    18
    O6    O            -0.58900    19
    N1    NB           -0.84210    20
    C2    CA            1.04820    21
    N2    N2           -1.10040    22
   H21    H             0.48240    23
   H22    H             0.48240    24
    N3    NA           -0.81040    25
    H3    H             0.42120    26
    C4    CT            0.17600    27
   C3'    CE            0.07130    28
   H3'    H1            0.09850    29
   C2'    CT           -0.08540    30
  H2'1    HC            0.07180    31
  H2'2    HC            0.07180    32
   O3'    OS           -0.52320    33
 [ bonds ]
     P   O1P
     P   O2P
     P   O5'
   O5'   C5'
   C5'  H5'1
   C5'  H5'2
   C5'   C4'
   C4'   H4'
   C4'   O4'
   C4'   C3'
   O4'   C1'
   C1'   H1'
   C1'    N9
   C1'   C2'
    N9    C8
    N9    C4
    C8    O8
    C8    N7
    N7    H7
    N7    C5
    C5    O5
    C5    C4
    C6    C4
    C6    O6
    C6    N1
    N1    C2
    C2    N2
    C2    N3
    N2   H21
    N2   H22
    N3    C4
    N3    H3
   C3'   H3'
   C3'   C2'
   C3'   O3'
   C2'  H2'1
   C2'  H2'2
  -O3'     P
 [ impropers ]
    C4    C8    N9   C1'
    C4    N1    C6    O6
    C4    N7    C5    O5
    C4    C2    N3    H3
    C2   H21    N2   H22
    O8    N7    C8    N9
    H7    C5    N7    C8
    N2    N1    C2    N3

[ GR ]
 [ atoms ]
     P    P             1.16590     1
   O1P    O3           -0.77610     2
   O2P    O3           -0.77610     3
   O5'    OS           -0.49540     4
   C5'    CI           -0.00690     5
  H5'1    H1            0.07540     6
  H5'2    H1            0.07540     7
   C4'    CT            0.16290     8
   H4'    H1            0.11760     9
   O4'    OS           -0.36910    10
   C1'    CT            0.03580    11
   H1'    H2            0.17460    12
    N9    N*           -0.13440    13
    C8    CK            0.30830    14
    H8    H5            0.12900    15
    N7    NB           -0.56210    16
    C5    CB           -0.01580    17
    C6    C             0.87730    18
    O6    O            -0.47320    19
    N1    NB           -0.90100    20
    C2    CA            0.98350    21
    N2    N2           -0.97530    22
   H21    H             0.42340    23
   H22    H             0.42340    24
    N3    NC           -0.69050    25
    C4    CB            0.51860    26
   C3'    CE            0.07130    27
   H3'    H1            0.09850    28
   C2'    CT           -0.08540    29
  H2'1    HC            0.07180    30
  H2'2    HC            0.07180    31
   O3'    OS           -0.52320    32
 [ bonds ]
     P   O1P
     P   O2P
     P   O5'
   O5'   C5'
   C5'  H5'1
   C5'  H5'2
   C5'   C4'
   C4'   H4'
   C4'   O4'
   C4'   C3'
   O4'   C1'
   C1'   H1'
   C1'    N9
   C1'   C2'
    N9    C8
    N9    C4
    C8    H8
    C8    N7
    N7    C5
    C5    C6
    C5    C4
    C6    O6
    C6    N1
    N1    C2
    C2    N2
    C2    N3
    N2   H21
    N2   H22
    N3    C4
   C3'   H3'
   C3'   C2'
   C3'   O3'
   C2'  H2'1
   C2'  H2'2
  -O3'     P
 [ impropers ]
    C4    C8    N9   C1'
    C5    N1    C6    O6
    C2   H21    N2   H22
    N9    N7    C8    H8
    N2    N1    C2    N3

[ CC ]
 [ atoms ]
     P    P             1.16590     1
   O1P    O3           -0.77610     2
   O2P    O3           -0.77610     3
   O5'    OS           -0.49540     4
   C5'    CI           -0.00690     5
  H5'1    H1            0.07540     6
  H5'2    H1            0.07540     7
   C4'    CT            0.16290     8
   H4'    H1            0.11760     9
   O4'    OS           -0.36910    10
   C1'    CT           -0.01160    11
   H1'    H2            0.19630    12
    N1    N*           -0.19560    13
    C6    CM            0.30840    14
    H6    H4            0.19880    15
    C5    CM           -0.77340    16
    H5    HA            0.30630    17
    C4    CA            1.10510    18
    N4    N2           -1.10860    19
   H41    H             0.52960    20
   H42    H             0.52960    21
    N3    NA           -0.76750    22
    H3    H             0.44480    23
    C2    C             0.89720    24
    O2    O            -0.53780    25
   C3'    CE            0.07130    26
   H3'    H1            0.09850    27
   C2'    CT           -0.08540    28
  H2'1    HC            0.07180    29
  H2'2    HC            0.07180    30
   O3'    OS           -0.52320    31
 [ bonds ]
     P   O1P
     P   O2P
     P   O5'
   O5'   C5'
   C5'  H5'1
   C5'  H5'2
   C5'   C4'
   C4'   H4'
   C4'   O4'
   C4'   C3'
   O4'   C1'
   C1'   H1'
   C1'    N1
   C1'   C2'
    N1    C6
    N1    C2
    C6    H6
    C6    C5
    C5    H5
    C5    C4
    C4    N4
    C4    N3
    N3    H3
    N4   H41
    N4   H42
    N3    C2
    C2    O2
   C3'   H3'
   C3'   C2'
   C3'   O3'
   C2'  H2'1
   C2'  H2'2
  -O3'     P
 [ impropers ]
    C2    C6    N1   C1'
    N1    N3    C2    O2 
    C4   H41    N4   H42
    N1    C5    C6    H6
    C6    C4    C5    H5
    C5    N4    C4    N3
    C2    C4    N3    H3

[ FFN ]
 [ atoms ]

   C1'    CT            0.03580    11
   H11    H2            0.17460    12
   H12    H2            0.17460    12
   H13    H2            0.17460    12
    N9    N*           -0.51893    13
    H9    H             0.35359    14
    C8    C             0.72083    15
    H8    H5           -0.00768    16
    O8    O            -0.59045    17
    N7    N            -0.67087    18
    H7    H             0.42192    19
    C5    CB           -0.40636    20
    C6    C             0.87603    21
    O6    O            -0.63248    22
    N1    NA           -0.83787    23
    H1    H             0.43326    24
    C2    CA            0.89743    25
    N2    N2           -0.92678    26
   H21    H             0.40558    27
   H22    H             0.40558    28
    N3    NC           -0.71591    29
    C4    CB            0.70433    30
 [ bonds ]
   C1'   H11
   C1'   H12
   C1'   H13
   C1'    N9
    N9    H9
    N9    C4
    C8    H8
    C8    O8
    C8    N7
    N7    H7
    N7    C5
    C5    C6
    C5    C4
    C6    O6
    C6    N1
    N1    H1
    N1    C2
    C2    N2
    C2    N3
    N2   H21
    N2   H22
    N3    C4
 [ impropers ]
    C4    H9    N9   C1'
    C5    N1    C6    O6
    C6    C2    N1    H1
    C2   H21    N2   H22
    N9    C5    C4    N3
    N2    N1    C2    N3
    H8    O8    C8    N7
    H7    C5    N7    C8

[ DGF ]
 [ atoms ]
   C1'    CT           -0.27120    11
   H11    H2            0.12000    12
   H12    H2            0.12000    12
   H13    H2            0.12000    12
    N9    N*            0.05770    13
    C8    CK            0.07360    14
    H8    H5            0.19970    15
    N7    NB           -0.57250    16
    C5    CB            0.19910    17
    C6    C             0.49180    18
    O6    O            -0.56990    19
    N1    NA           -0.50530    20
    H1    H             0.35200    21
    C2    CA            0.74320    22
    N2    N2           -0.92300    23
   H21    H             0.42350    24
   H22    H             0.42350    25
    N3    NC           -0.66360    26
    C4    CB            0.18140    27
 [ bonds ]
   C1'   H11
   C1'   H12
   C1'   H13
   C1'    N9
    N9    C8
    N9    C4
    C8    H8
    C8    N7
    N7    C5
    C5    C6
    C5    C4
    C6    O6
    C6    N1
    N1    H1
    N1    C2
    C2    N2
    C2    N3
    N2   H21
    N2   H22
    N3    C4
 [ impropers ]
    C4    C8    N9   C1'
    C5    N1    C6    O6
    C6    C2    N1    H1
    C2   H21    N2   H22
    N9    N7    C8    H8
    N2    N1    C2    N3

[ SPN ]
 [ atoms ]
   C1'    CT            0.03580    11
   H11    H2            0.17460    12
   H12    H2            0.17460    12
   H13    H2            0.17460    12
    N9    N*           -0.23630    11
    C8    C             0.73460    12
    O8    O            -0.55950    13
    N7    NA           -0.73420    14
    H7    H             0.43830    15
    C5    C             0.72280    16
    O5    O            -0.57270    17
    C6    C             0.84990    18
    O6    O            -0.58900    19
    N1    NB           -0.84210    20
    C2    CA            1.04820    21
    N2    N2           -1.10040    22
   H21    H             0.48240    23
   H22    H             0.48240    24
    N3    NA           -0.81040    25
    H3    H             0.42120    26
    C4    CT            0.17600    27
 [ bonds ]
   C1'   H11
   C1'   H12
   C1'   H13
   C1'    N9
    N9    C8
    N9    C4
    C8    O8
    C8    N7
    N7    H7
    N7    C5
    C5    O5
    C5    C4
    C6    C4
    C6    O6
    C6    N1
    N1    C2
    C2    N2
    C2    N3
    N2   H21
    N2   H22
    N3    C4
    N3    H3
 [ impropers ]
    C4    C8    N9   C1'
    C4    N1    C6    O6
    C4    N7    C5    O5
    C4    C2    N3    H3
    C2   H21    N2   H22
    O8    N7    C8    N9
    H7    C5    N7    C8
    N2    N1    C2    N3

[ XG ]
 [ atoms ]
   C8'    CT           -0.17780    1
   C7'    C             0.52970    2
   O7'    O            -0.58300    3
   C5'    CT           -0.79240    4
   C'     C             0.91890    5
   O1'    O            -0.65990    6
   N4'    N             0.10520    7
   C3'    CT            0.06590    8
   C2'    CT            0.05890    9
   N1'    N            -0.71330    10
  H8'1    H1            0.15820    11
  H8'2    H1            0.15820    12
  H5'1    H1            0.26390    13
  H5'2    H1            0.26390    14
  H3'1    H1            0.03970    15
  H3'2    H1            0.03970    16
  H2'1    H1            0.07850    17
  H2'2    H1            0.07850    18
  H1'1    H             0.25600    19
    N9    N*            0.05770    20
    C8    CK            0.07360    21
    H8    H5            0.19970    22
    N7    NB           -0.57250    23
    C5    CB            0.19910    24
    C6    C             0.49180    25
    O6    O            -0.56990    26
    N1    NA           -0.50530    27
    H1    H             0.35200    28
    C2    CA            0.74320    29
    N2    N2           -0.92300    30
   H21    H             0.42350    31
   H22    H             0.42350    32
    N3    NC           -0.66360    33
    C4    CB            0.18140    34
 [ bonds ]
   N1'   H1'1
   N1'   C2'
   C2'  H2'1
   C2'  H2'2
   C2'   C3'
   C3'  H3'1
   C3'  H3'2
   C3'   N4'
   C5'   N4'
   C5'  H5'1
   C5'  H5'2
   C5'    C'
   C'    O1'
   C7'   N4'
   C7'   O7'
   C7'   C8'
   C8'  H8'1
   C8'  H8'2
   C8'    N9
    N9    C8
    N9    C4
    C8    H8
    C8    N7
    N7    C5
    C5    C6
    C5    C4
    C6    O6
    C6    N1
    N1    H1
    N1    C2
    C2    N2
    C2    N3
    N2   H21
    N2   H22
    N3    C4
  -N1'    C'
 [ impropers ]
    C4    C8    N9   C8'
    C5    N1    C6    O6
    C6    C2    N1    H1
    C2   H21    N2   H22
    N9    N7    C8    H8
    N2    N1    C2    N3

[ XC ]
 [ atoms ]
   C8'    CT           -0.17780    1
   C7'    C             0.52970    2
   O7'    O            -0.58300    3
   C5'    CT           -0.79240    4
   C'     C             0.91890    5
   O1'    O            -0.65990    6
   N4'    N             0.10520    7
   C3'    CT            0.06590    8
   C2'    CT            0.05890    9
   N1'    N            -0.71330    10
  H8'1    H1            0.15820    11
  H8'2    H1            0.15820    12
  H5'1    H1            0.26390    13
  H5'2    H1            0.26390    14
  H3'1    H1            0.03970    15
  H3'2    H1            0.03970    16
  H2'1    H1            0.07850    17
  H2'2    H1            0.07850    18
  H1'1    H             0.25600    19
    N1    N*           -0.03390    13
    C6    CM           -0.01830    14
    H6    H4            0.22930    15
    C5    CM           -0.52220    16
    H5    HA            0.18630    17
    C4    CA            0.84390    18
    N4    N2           -0.97730    19
   H41    H             0.43140    20
   H42    H             0.43140    21
    N3    NC           -0.77480    22
    C2    C             0.79590    23
    O2    O            -0.65480    24
 [ bonds ]
   N1'   H1'1
   N1'   C2'
   C2'  H2'1
   C2'  H2'2
   C2'   C3'
   C3'  H3'1
   C3'  H3'2
   C3'   N4'
   C5'   N4'
   C5'  H5'1
   C5'  H5'2
   C5'    C'
   C'    O1'
   C7'   N4'
   C7'   O7'
   C7'   C8'
   C8'  H8'1
   C8'  H8'2
   C8'    N9
    N1    C6
    N1    C2
    C6    H6
    C6    C5
    C5    H5
    C5    C4
    C4    N4
    C4    N3
    N4   H41
    N4   H42
    N3    C2
    C2    O2
  -N1'    C'
 [ impropers ]
    C2    C6    N1   C8'
    N1    N3    C2    O2 
    C4   H41    N4   H42
    N1    C5    C6    H6
    C6    C4    C5    H5
    C5    N4    C4    N3

[ XA ]
 [ atoms ]
   C8'    CT           -0.17780    1
   C7'    C             0.52970    2
   O7'    O            -0.58300    3
   C5'    CT           -0.79240    4
   C'     C             0.91890    5
   O1'    O            -0.65990    6
   N4'    N             0.10520    7
   C3'    CT            0.06590    8
   C2'    CT            0.05890    9
   N1'    N            -0.71330    10
  H8'1    H1            0.15820    11
  H8'2    H1            0.15820    12
  H5'1    H1            0.26390    13
  H5'2    H1            0.26390    14
  H3'1    H1            0.03970    15
  H3'2    H1            0.03970    16
  H2'1    H1            0.07850    17
  H2'2    H1            0.07850    18
  H1'1    H             0.25600    19
    N9    N*           -0.02680    13
    C8    C1            0.16070    14
    H8    H5            0.18770    15
    N7    NB           -0.61750    16
    C5    CB            0.07250    17
    C6    CA            0.68970    18
    N6    N2           -0.91230    19
   H61    H             0.41670    20
   H62    H             0.41670    21
    N1    NC           -0.76240    22
    C2    CQ            0.57160    23
    H2    H5            0.05980    24
    N3    NC           -0.74170    25
    C4    CB            0.38000    26
 [ bonds ]
   N1'   H1'1
   N1'   C2'
   C2'  H2'1
   C2'  H2'2
   C2'   C3'
   C3'  H3'1
   C3'  H3'2
   C3'   N4'
   C5'   N4'
   C5'  H5'1
   C5'  H5'2
   C5'    C'
   C'    O1'
   C7'   N4'
   C7'   O7'
   C7'   C8'
   C8'  H8'1
   C8'  H8'2
   C8'    N9
    N9    C8
    N9    C4
    C8    H8
    C8    N7
    N7    C5
    C5    C6
    C5    C4
    C6    N6
    C6    N1
    N6   H61
    N6   H62
    N1    C2
    C2    H2
    C2    N3
    N3    C4
  -N1'    C'
 [ impropers ]
    C4    C8    N9   C8'  
    C6   H61    N6   H62
    N9    N7    C8    H8
    N1    N3    C2    H2
    C5    N6    C6    N1  

[ XT ]
 [ atoms ]
   C8'    CT           -0.17780    1
   C7'    C             0.52970    2
   O7'    O            -0.58300    3
   C5'    CT           -0.79240    4
   C'     C             0.91890    5
   O1'    O            -0.65990    6
   N4'    N             0.10520    7
   C3'    CT            0.06590    8
   C2'    CT            0.05890    9
   N1'    N            -0.71330    10
  H8'1    H1            0.15820    11
  H8'2    H1            0.15820    12
  H5'1    H1            0.26390    13
  H5'2    H1            0.26390    14
  H3'1    H1            0.03970    15
  H3'2    H1            0.03970    16
  H2'1    H1            0.07850    17
  H2'2    H1            0.07850    18
  H1'1    H             0.25600    19
    N1    N*           -0.02390    13
    C6    C2           -0.22090    14
    H6    H4            0.26070    15
    C5    C2            0.00250    16
    C7    CT           -0.22690    17
   H71    HC            0.07700    18
   H72    HC            0.07700    19
   H73    HC            0.07700    20
    C4    C             0.51940    21
    O4    O            -0.55630    22
    N3    NA           -0.43400    23
    H3    H             0.34200    24
    C2    C             0.56770    25
    O2    O            -0.58810    26
 [ bonds ]
   N1'   H1'1
   N1'   C2'
   C2'  H2'1
   C2'  H2'2
   C2'   C3'
   C3'  H3'1
   C3'  H3'2
   C3'   N4'
   C5'   N4'
   C5'  H5'1
   C5'  H5'2
   C5'    C'
   C'    O1'
   C7'   N4'
   C7'   O7'
   C7'   C8'
   C8'  H8'1
   C8'  H8'2
   C8'    N9
    N1    C6
    N1    C2
    C6    H6
    C6    C5
    C5    C7
    C5    C4
    C7   H71
    C7   H72
    C7   H73
    C4    O4
    C4    N3
    N3    H3
    N3    C2
    C2    O2
  -N1'    C'
 [ impropers ]
    C2    C6    N1   C8'
    C4    C6    C5    C7
    N1    N3    C2    O2
    C5    N3    C4    O4
    C4    C2    N3    H3  
    N1    C5    C6    H6


[ XG5 ]
 [ atoms ]
   C8'    CT           -0.17780    1
   C7'    C             0.52970    2
   O7'    O            -0.58300    3
   C5'    CT           -0.79240    4
   C'     C             0.91890    5
   O1'    O            -0.65990    6
   N4'    N             0.10520    7
   C3'    CT            0.06590    8
   C2'    CT            0.05890    9
   N1'    N            -0.71330    10
  H8'1    H1            0.15820    11
  H8'2    H1            0.15820    12
  H5'1    H1            0.26390    13
  H5'2    H1            0.26390    14
  H3'1    H1            0.03970    15
  H3'2    H1            0.03970    16
  H2'1    H1            0.07850    17
  H2'2    H1            0.07850    18
  H1'1    H             0.25600    19
  H1'2    H             0.00000    19
  H1'3    H             0.00000    19
    N9    N*            0.05770    20
    C8    CK            0.07360    21
    H8    H5            0.19970    22
    N7    NB           -0.57250    23
    C5    CB            0.19910    24
    C6    C             0.49180    25
    O6    O            -0.56990    26
    N1    NA           -0.50530    27
    H1    H             0.35200    28
    C2    CA            0.74320    29
    N2    N2           -0.92300    30
   H21    H             0.42350    31
   H22    H             0.42350    32
    N3    NC           -0.66360    33
    C4    CB            0.18140    34
 [ bonds ]
   N1'   H1'1
   N1'   H1'2
   N1'   H1'3
   N1'   C2'
   C2'  H2'1
   C2'  H2'2
   C2'   C3'
   C3'  H3'1
   C3'  H3'2
   C3'   N4'
   C5'   N4'
   C5'  H5'1
   C5'  H5'2
   C5'    C'
   C'    O1'
   C7'   N4'
   C7'   O7'
   C7'   C8'
   C8'  H8'1
   C8'  H8'2
   C8'    N9
    N9    C8
    N9    C4
    C8    H8
    C8    N7
    N7    C5
    C5    C6
    C5    C4
    C6    O6
    C6    N1
    N1    H1
    N1    C2
    C2    N2
    C2    N3
    N2   H21
    N2   H22
    N3    C4
 [ impropers ]
    C4    C8    N9   C8'
    C5    N1    C6    O6
    C6    C2    N1    H1
    C2   H21    N2   H22
    N9    N7    C8    H8
    N2    N1    C2    N3

[ XC5 ]
 [ atoms ]
   C8'    CT           -0.17780    1
   C7'    C             0.52970    2
   O7'    O            -0.58300    3
   C5'    CT           -0.79240    4
   C'     C             0.91890    5
   O1'    O            -0.65990    6
   N4'    N             0.10520    7
   C3'    CT            0.06590    8
   C2'    CT            0.05890    9
   N1'    N            -0.71330    10
  H8'1    H1            0.15820    11
  H8'2    H1            0.15820    12
  H5'1    H1            0.26390    13
  H5'2    H1            0.26390    14
  H3'1    H1            0.03970    15
  H3'2    H1            0.03970    16
  H2'1    H1            0.07850    17
  H2'2    H1            0.07850    18
  H1'1    H             0.25600    19
  H1'2    H             0.00000    19
  H1'3    H             0.00000    19
    N1    N*           -0.03390    13
    C6    CM           -0.01830    14
    H6    H4            0.22930    15
    C5    CM           -0.52220    16
    H5    HA            0.18630    17
    C4    CA            0.84390    18
    N4    N2           -0.97730    19
   H41    H             0.43140    20
   H42    H             0.43140    21
    N3    NC           -0.77480    22
    C2    C             0.79590    23
    O2    O            -0.65480    24
 [ bonds ]
   N1'   H1'1
   N1'   H1'2
   N1'   H1'3
   N1'   C2'
   C2'  H2'1
   C2'  H2'2
   C2'   C3'
   C3'  H3'1
   C3'  H3'2
   C3'   N4'
   C5'   N4'
   C5'  H5'1
   C5'  H5'2
   C5'    C'
   C'    O1'
   C7'   N4'
   C7'   O7'
   C7'   C8'
   C8'  H8'1
   C8'  H8'2
   C8'    N9
    N1    C6
    N1    C2
    C6    H6
    C6    C5
    C5    H5
    C5    C4
    C4    N4
    C4    N3
    N4   H41
    N4   H42
    N3    C2
    C2    O2
 [ impropers ]
    C2    C6    N1   C8'
    N1    N3    C2    O2 
    C4   H41    N4   H42
    N1    C5    C6    H6
    C6    C4    C5    H5
    C5    N4    C4    N3

[ XA5 ]
 [ atoms ]
   C8'    CT           -0.17780    1
   C7'    C             0.52970    2
   O7'    O            -0.58300    3
   C5'    CT           -0.79240    4
   C'     C             0.91890    5
   O1'    O            -0.65990    6
   N4'    N             0.10520    7
   C3'    CT            0.06590    8
   C2'    CT            0.05890    9
   N1'    N            -0.71330    10
  H8'1    H1            0.15820    11
  H8'2    H1            0.15820    12
  H5'1    H1            0.26390    13
  H5'2    H1            0.26390    14
  H3'1    H1            0.03970    15
  H3'2    H1            0.03970    16
  H2'1    H1            0.07850    17
  H2'2    H1            0.07850    18
  H1'1    H             0.25600    19
  H1'2    H             0.00000    19
  H1'3    H             0.00000    19
    N9    N*           -0.02680    13
    C8    C1            0.16070    14
    H8    H5            0.18770    15
    N7    NB           -0.61750    16
    C5    CB            0.07250    17
    C6    CA            0.68970    18
    N6    N2           -0.91230    19
   H61    H             0.41670    20
   H62    H             0.41670    21
    N1    NC           -0.76240    22
    C2    CQ            0.57160    23
    H2    H5            0.05980    24
    N3    NC           -0.74170    25
    C4    CB            0.38000    26
 [ bonds ]
   N1'   H1'1
   N1'   H1'2
   N1'   H1'3
   N1'   C2'
   C2'  H2'1
   C2'  H2'2
   C2'   C3'
   C3'  H3'1
   C3'  H3'2
   C3'   N4'
   C5'   N4'
   C5'  H5'1
   C5'  H5'2
   C5'    C'
   C'    O1'
   C7'   N4'
   C7'   O7'
   C7'   C8'
   C8'  H8'1
   C8'  H8'2
   C8'    N9
    N9    C8
    N9    C4
    C8    H8
    C8    N7
    N7    C5
    C5    C6
    C5    C4
    C6    N6
    C6    N1
    N6   H61
    N6   H62
    N1    C2
    C2    H2
    C2    N3
    N3    C4
 [ impropers ]
    C4    C8    N9   C8'  
    C6   H61    N6   H62
    N9    N7    C8    H8
    N1    N3    C2    H2
    C5    N6    C6    N1  

[ XT5 ]
 [ atoms ]
   C8'    CT           -0.17780    1
   C7'    C             0.52970    2
   O7'    O            -0.58300    3
   C5'    CT           -0.79240    4
   C'     C             0.91890    5
   O1'    O            -0.65990    6
   N4'    N             0.10520    7
   C3'    CT            0.06590    8
   C2'    CT            0.05890    9
   N1'    N            -0.71330    10
  H8'1    H1            0.15820    11
  H8'2    H1            0.15820    12
  H5'1    H1            0.26390    13
  H5'2    H1            0.26390    14
  H3'1    H1            0.03970    15
  H3'2    H1            0.03970    16
  H2'1    H1            0.07850    17
  H2'2    H1            0.07850    18
  H1'1    H             0.25600    19
  H1'2    H             0.00000    19
  H1'3    H             0.00000    19
    N1    N*           -0.02390    13
    C6    C2           -0.22090    14
    H6    H4            0.26070    15
    C5    C2            0.00250    16
    C7    CT           -0.22690    17
   H71    HC            0.07700    18
   H72    HC            0.07700    19
   H73    HC            0.07700    20
    C4    C             0.51940    21
    O4    O            -0.55630    22
    N3    NA           -0.43400    23
    H3    H             0.34200    24
    C2    C             0.56770    25
    O2    O            -0.58810    26
 [ bonds ]
   N1'   H1'1
   N1'   H1'2
   N1'   H1'3
   N1'   C2'
   C2'  H2'1
   C2'  H2'2
   C2'   C3'
   C3'  H3'1
   C3'  H3'2
   C3'   N4'
   C5'   N4'
   C5'  H5'1
   C5'  H5'2
   C5'    C'
   C'    O1'
   C7'   N4'
   C7'   O7'
   C7'   C8'
   C8'  H8'1
   C8'  H8'2
   C8'    N9
    N1    C6
    N1    C2
    C6    H6
    C6    C5
    C5    C7
    C5    C4
    C7   H71
    C7   H72
    C7   H73
    C4    O4
    C4    N3
    N3    H3
    N3    C2
    C2    O2
 [ impropers ]
    C2    C6    N1   C8'
    C4    C6    C5    C7
    N1    N3    C2    O2
    C5    N3    C4    O4
    C4    C2    N3    H3  
    N1    C5    C6    H6


[ XG3 ]
 [ atoms ]
   C8'    CT           -0.17780    1
   C7'    C             0.52970    2
   O7'    O            -0.58300    3
   C5'    CT           -0.79240    4
   C'     C             0.91890    5
   O1'    O            -0.65990    6
   O1'2   O             0.00000    6
   N4'    N             0.10520    7
   C3'    CT            0.06590    8
   C2'    CT            0.05890    9
   N1'    N            -0.71330    10
  H8'1    H1            0.15820    11
  H8'2    H1            0.15820    12
  H5'1    H1            0.26390    13
  H5'2    H1            0.26390    14
  H3'1    H1            0.03970    15
  H3'2    H1            0.03970    16
  H2'1    H1            0.07850    17
  H2'2    H1            0.07850    18
  H1'1    H             0.25600    19
    N9    N*            0.05770    20
    C8    CK            0.07360    21
    H8    H5            0.19970    22
    N7    NB           -0.57250    23
    C5    CB            0.19910    24
    C6    C             0.49180    25
    O6    O            -0.56990    26
    N1    NA           -0.50530    27
    H1    H             0.35200    28
    C2    CA            0.74320    29
    N2    N2           -0.92300    30
   H21    H             0.42350    31
   H22    H             0.42350    32
    N3    NC           -0.66360    33
    C4    CB            0.18140    34
 [ bonds ]
   N1'   H1'1
   N1'   C2'
   C2'  H2'1
   C2'  H2'2
   C2'   C3'
   C3'  H3'1
   C3'  H3'2
   C3'   N4'
   C5'   N4'
   C5'  H5'1
   C5'  H5'2
   C5'    C'
   C'    O1'
   C'    O1'2
   C7'   N4'
   C7'   O7'
   C7'   C8'
   C8'  H8'1
   C8'  H8'2
   C8'    N9
    N9    C8
    N9    C4
    C8    H8
    C8    N7
    N7    C5
    C5    C6
    C5    C4
    C6    O6
    C6    N1
    N1    H1
    N1    C2
    C2    N2
    C2    N3
    N2   H21
    N2   H22
    N3    C4
  -N1'    C'
 [ impropers ]
    C4    C8    N9   C8'
    C5    N1    C6    O6
    C6    C2    N1    H1
    C2   H21    N2   H22
    N9    N7    C8    H8
    N2    N1    C2    N3

[ XC3 ]
 [ atoms ]
   C8'    CT           -0.17780    1
   C7'    C             0.52970    2
   O7'    O            -0.58300    3
   C5'    CT           -0.79240    4
   C'     C             0.91890    5
   O1'    O            -0.65990    6
   O1'2   O             0.00000    6
   N4'    N             0.10520    7
   C3'    CT            0.06590    8
   C2'    CT            0.05890    9
   N1'    N            -0.71330    10
  H8'1    H1            0.15820    11
  H8'2    H1            0.15820    12
  H5'1    H1            0.26390    13
  H5'2    H1            0.26390    14
  H3'1    H1            0.03970    15
  H3'2    H1            0.03970    16
  H2'1    H1            0.07850    17
  H2'2    H1            0.07850    18
  H1'1    H             0.25600    19
    N1    N*           -0.03390    13
    C6    CM           -0.01830    14
    H6    H4            0.22930    15
    C5    CM           -0.52220    16
    H5    HA            0.18630    17
    C4    CA            0.84390    18
    N4    N2           -0.97730    19
   H41    H             0.43140    20
   H42    H             0.43140    21
    N3    NC           -0.77480    22
    C2    C             0.79590    23
    O2    O            -0.65480    24
 [ bonds ]
   N1'   H1'1
   N1'   C2'
   C2'  H2'1
   C2'  H2'2
   C2'   C3'
   C3'  H3'1
   C3'  H3'2
   C3'   N4'
   C5'   N4'
   C5'  H5'1
   C5'  H5'2
   C5'    C'
   C'    O1'
   C'    O1'2
   C7'   N4'
   C7'   O7'
   C7'   C8'
   C8'  H8'1
   C8'  H8'2
   C8'    N9
    N1    C6
    N1    C2
    C6    H6
    C6    C5
    C5    H5
    C5    C4
    C4    N4
    C4    N3
    N4   H41
    N4   H42
    N3    C2
    C2    O2
  -N1'    C'
 [ impropers ]
    C2    C6    N1   C8'
    N1    N3    C2    O2 
    C4   H41    N4   H42
    N1    C5    C6    H6
    C6    C4    C5    H5
    C5    N4    C4    N3

[ XA3 ]
 [ atoms ]
   C8'    CT           -0.17780    1
   C7'    C             0.52970    2
   O7'    O            -0.58300    3
   C5'    CT           -0.79240    4
   C'     C             0.91890    5
   O1'    O            -0.65990    6
   O1'2   O             0.00000    6
   N4'    N             0.10520    7
   C3'    CT            0.06590    8
   C2'    CT            0.05890    9
   N1'    N            -0.71330    10
  H8'1    H1            0.15820    11
  H8'2    H1            0.15820    12
  H5'1    H1            0.26390    13
  H5'2    H1            0.26390    14
  H3'1    H1            0.03970    15
  H3'2    H1            0.03970    16
  H2'1    H1            0.07850    17
  H2'2    H1            0.07850    18
  H1'1    H             0.25600    19
    N9    N*           -0.02680    13
    C8    C1            0.16070    14
    H8    H5            0.18770    15
    N7    NB           -0.61750    16
    C5    CB            0.07250    17
    C6    CA            0.68970    18
    N6    N2           -0.91230    19
   H61    H             0.41670    20
   H62    H             0.41670    21
    N1    NC           -0.76240    22
    C2    CQ            0.57160    23
    H2    H5            0.05980    24
    N3    NC           -0.74170    25
    C4    CB            0.38000    26
 [ bonds ]
   N1'   H1'1
   N1'   C2'
   C2'  H2'1
   C2'  H2'2
   C2'   C3'
   C3'  H3'1
   C3'  H3'2
   C3'   N4'
   C5'   N4'
   C5'  H5'1
   C5'  H5'2
   C5'    C'
   C'    O1'
   C'    O1'2
   C7'   N4'
   C7'   O7'
   C7'   C8'
   C8'  H8'1
   C8'  H8'2
   C8'    N9
    N9    C8
    N9    C4
    C8    H8
    C8    N7
    N7    C5
    C5    C6
    C5    C4
    C6    N6
    C6    N1
    N6   H61
    N6   H62
    N1    C2
    C2    H2
    C2    N3
    N3    C4
  -N1'    C'
 [ impropers ]
    C4    C8    N9   C8'  
    C6   H61    N6   H62
    N9    N7    C8    H8
    N1    N3    C2    H2
    C5    N6    C6    N1  

[ XT3 ]
 [ atoms ]
   C8'    CT           -0.17780    1
   C7'    C             0.52970    2
   O7'    O            -0.58300    3
   C5'    CT           -0.79240    4
   C'     C             0.91890    5
   O1'    O            -0.65990    6
   O1'2   O             0.00000    6
   N4'    N             0.10520    7
   C3'    CT            0.06590    8
   C2'    CT            0.05890    9
   N1'    N            -0.71330    10
  H8'1    H1            0.15820    11
  H8'2    H1            0.15820    12
  H5'1    H1            0.26390    13
  H5'2    H1            0.26390    14
  H3'1    H1            0.03970    15
  H3'2    H1            0.03970    16
  H2'1    H1            0.07850    17
  H2'2    H1            0.07850    18
  H1'1    H             0.25600    19
    N1    N*           -0.02390    13
    C6    C2           -0.22090    14
    H6    H4            0.26070    15
    C5    C2            0.00250    16
    C7    CT           -0.22690    17
   H71    HC            0.07700    18
   H72    HC            0.07700    19
   H73    HC            0.07700    20
    C4    C             0.51940    21
    O4    O            -0.55630    22
    N3    NA           -0.43400    23
    H3    H             0.34200    24
    C2    C             0.56770    25
    O2    O            -0.58810    26
 [ bonds ]
   N1'   H1'1
   N1'   C2'
   C2'  H2'1
   C2'  H2'2
   C2'   C3'
   C3'  H3'1
   C3'  H3'2
   C3'   N4'
   C5'   N4'
   C5'  H5'1
   C5'  H5'2
   C5'    C'
   C'    O1'
   C'    O1'2
   C7'   N4'
   C7'   O7'
   C7'   C8'
   C8'  H8'1
   C8'  H8'2
   C8'    N9
    N1    C6
    N1    C2
    C6    H6
    C6    C5
    C5    C7
    C5    C4
    C7   H71
    C7   H72
    C7   H73
    C4    O4
    C4    N3
    N3    H3
    N3    C2
    C2    O2
  -N1'    C'
 [ impropers ]
    C2    C6    N1   C8'
    C4    C6    C5    C7
    N1    N3    C2    O2
    C5    N3    C4    O4
    C4    C2    N3    H3  
    N1    C5    C6    H6

[ RA5 ]
 [ atoms ]
   H5T    HO            0.42950     1
   O5'    OH           -0.62230     2
   C5'    CT            0.05580     3
  H5'1    H1            0.06790     4
  H5'2    H1            0.06790     5
   C4'    CT            0.10650     6
   H4'    H1            0.11740     7
   O4'    OS           -0.35480     8
   C1'    CT            0.03940     9
   H1'    H2            0.20070    10
    N9    N*           -0.02510    11
    C8    CK            0.20060    12
    H8    H5            0.15530    13
    N7    NB           -0.60730    14
    C5    CB            0.05150    15
    C6    CA            0.70090    16
    N6    N2           -0.90190    17
   H61    H             0.41150    18
   H62    H             0.41150    19
    N1    NC           -0.76150    20
    C2    CQ            0.58750    21
    H2    H5            0.04730    22
    N3    NC           -0.69970    23
    C4    CB            0.30530    24
   C3'    CT            0.20220    25
   H3'    H1            0.06150    26
   C2'    CT            0.06700    27
  H2'1    H1            0.09720    28
   O2'    OH           -0.61390    29
  HO'2    HO            0.41860    30
   O3'    OS           -0.52460    31
 [ bonds ]
   H5T   O5'
   O5'   C5'
   C5'  H5'1
   C5'  H5'2
   C5'   C4'
   C4'   H4'
   C4'   O4'
   C4'   C3'
   O4'   C1'
   C1'   H1'
   C1'    N9
   C1'   C2'
    N9    C8
    N9    C4
    C8    H8
    C8    N7
    N7    C5
    C5    C6
    C5    C4
    C6    N6
    C6    N1
    N6   H61
    N6   H62
    N1    C2
    C2    H2
    C2    N3
    N3    C4
   C3'   H3'
   C3'   C2'
   C3'   O3'
   C2'  H2'1
   C2'   O2'
   O2'  HO'2
 [ impropers ]
    C4    C8    N9   C1'
    C6   H61    N6   H62
    N9    N7    C8    H8
    N1    N3    C2    H2
    C5    N6    C6    N1
                        
[ RA ]
 [ atoms ]
     P    P             1.16620     1
   O1P    O3           -0.77600     2
   O2P    O3           -0.77600     3
   O5'    OS           -0.49890     4
   C5'    CT            0.05580     5
  H5'1    H1            0.06790     6
  H5'2    H1            0.06790     7
   C4'    CT            0.10650     8
   H4'    H1            0.11740     9
   O4'    OS           -0.35480    10
   C1'    CT            0.03940    11
   H1'    H2            0.20070    12
    N9    N*           -0.02510    13
    C8    CK            0.20060    14
    H8    H5            0.15530    15
    N7    NB           -0.60730    16
    C5    CB            0.05150    17
    C6    CA            0.70090    18
    N6    N2           -0.90190    19
   H61    H             0.41150    20
   H62    H             0.41150    21
    N1    NC           -0.76150    22
    C2    CQ            0.58750    23
    H2    H5            0.04730    24
    N3    NC           -0.69970    25
    C4    CB            0.30530    26
   C3'    CT            0.20220    27
   H3'    H1            0.06150    28
   C2'    CT            0.06700    29
  H2'1    H1            0.09720    30
   O2'    OH           -0.61390    31
  HO'2    HO            0.41860    32
   O3'    OS           -0.52460    33
 [ bonds ]
     P   O1P
     P   O2P
     P   O5'
   O5'   C5'
   C5'  H5'1
   C5'  H5'2
   C5'   C4'
   C4'   H4'
   C4'   O4'
   C4'   C3'
   O4'   C1'
   C1'   H1'
   C1'    N9
   C1'   C2'
    N9    C8
    N9    C4
    C8    H8
    C8    N7
    N7    C5
    C5    C6
    C5    C4
    C6    N6
    C6    N1
    N6   H61
    N6   H62
    N1    C2
    C2    H2
    C2    N3
    N3    C4
   C3'   H3'
   C3'   C2'
   C3'   O3'
   C2'  H2'1
   C2'   O2'
   O2'  HO'2
  -O3'     P
 [ impropers ]
    C4    C8    N9   C1'  
    C6   H61    N6   H62
    N9    N7    C8    H8
    N1    N3    C2    H2
    C5    N6    C6    N1  
                        
[ RA3 ]
 [ atoms ]
     P    P             1.16620     1
   O1P    O3           -0.77600     2
   O2P    O3           -0.77600     3
   O5'    OS           -0.49890     4
   C5'    CT            0.05580     5
  H5'1    H1            0.06790     6
  H5'2    H1            0.06790     7
   C4'    CT            0.10650     8
   H4'    H1            0.11740     9
   O4'    OS           -0.35480    10
   C1'    CT            0.03940    11
   H1'    H2            0.20070    12
    N9    N*           -0.02510    13
    C8    CK            0.20060    14
    H8    H5            0.15530    15
    N7    NB           -0.60730    16
    C5    CB            0.05150    17
    C6    CA            0.70090    18
    N6    N2           -0.90190    19
   H61    H             0.41150    20
   H62    H             0.41150    21
    N1    NC           -0.76150    22
    C2    CQ            0.58750    23
    H2    H5            0.04730    24
    N3    NC           -0.69970    25
    C4    CB            0.30530    26
   C3'    CT            0.20220    27
   H3'    H1            0.06150    28
   C2'    CT            0.06700    29
  H2'1    H1            0.09720    30
   O2'    OH           -0.61390    31
  HO'2    HO            0.41860    32
   O3'    OH           -0.65410    33
   H3T    HO            0.43760    34
 [ bonds ]
     P   O1P
     P   O2P
     P   O5'
   O5'   C5'
   C5'  H5'1
   C5'  H5'2
   C5'   C4'
   C4'   H4'
   C4'   O4'
   C4'   C3'
   O4'   C1'
   C1'   H1'
   C1'    N9
   C1'   C2'
    N9    C8
    N9    C4
    C8    H8
    C8    N7
    N7    C5
    C5    C6
    C5    C4
    C6    N6
    C6    N1
    N6   H61
    N6   H62
    N1    C2
    C2    H2
    C2    N3
    N3    C4
   C3'   H3'
   C3'   C2'
   C3'   O3'
   C2'  H2'1
   C2'   O2'
   O2'  HO'2
   O3'   H3T
  -O3'     P
 [ impropers ]
    C4    C8    N9   C1'  
    C6   H61    N6   H62
    N9    N7    C8    H8
    N1    N3    C2    H2
    C5    N6    C6    N1  
                        
[ RAN ]
 [ atoms ]
   H5T    HO            0.42950     1
   O5'    OH           -0.62230     2
   C5'    CT            0.05580     3
  H5'1    H1            0.06790     4
  H5'2    H1            0.06790     5
   C4'    CT            0.10650     6
   H4'    H1            0.11740     7
   O4'    OS           -0.35480     8
   C1'    CT            0.03940     9
   H1'    H2            0.20070    10
    N9    N*           -0.02510    11
    C8    CK            0.20060    12
    H8    H5            0.15530    13
    N7    NB           -0.60730    14
    C5    CB            0.05150    15
    C6    CA            0.70090    16
    N6    N2           -0.90190    17
   H61    H             0.41150    18
   H62    H             0.41150    19
    N1    NC           -0.76150    20
    C2    CQ            0.58750    21
    H2    H5            0.04730    22
    N3    NC           -0.69970    23
    C4    CB            0.30530    24
   C3'    CT            0.20220    25
   H3'    H1            0.06150    26
   C2'    CT            0.06700    27
  H2'1    H1            0.09720    28
   O2'    OH           -0.61390    29
  HO'2    HO            0.41860    30
   O3'    OH           -0.65410    31
   H3T    HO            0.43760    32
 [ bonds ]
   H5T   O5'
   O5'   C5'
   C5'  H5'1
   C5'  H5'2
   C5'   C4'
   C4'   H4'
   C4'   O4'
   C4'   C3'
   O4'   C1'
   C1'   H1'
   C1'    N9
   C1'   C2'
    N9    C8
    N9    C4
    C8    H8
    C8    N7
    N7    C5
    C5    C6
    C5    C4
    C6    N6
    C6    N1
    N6   H61
    N6   H62
    N1    C2
    C2    H2
    C2    N3
    N3    C4
   C3'   H3'
   C3'   C2'
   C3'   O3'
   C2'  H2'1
   C2'   O2'
   O2'  HO'2
   O3'   H3T
 [ impropers ]
    C4    C8    N9   C1'
    C6   H61    N6   H62
    N9    N7    C8    H8
    N1    N3    C2    H2
    C5    N6    C6    N1
                        
                        
[ RU5 ]
 [ atoms ]
   H5T    HO            0.42950     1
   O5'    OH           -0.62230     2
   C5'    CT            0.05580     3
  H5'1    H1            0.06790     4
  H5'2    H1            0.06790     5
   C4'    CT            0.10650     6
   H4'    H1            0.11740     7
   O4'    OS           -0.35480     8
   C1'    CT            0.06740     9
   H1'    H2            0.18240    10
    N1    N*            0.04180    11
    C6    CM           -0.11260    12
    H6    H4            0.21880    13
    C5    CM           -0.36350    14
    H5    HA            0.18110    15
    C4    C             0.59520    16
    O4    O            -0.57610    17
    N3    NA           -0.35490    18
    H3    H             0.31540    19
    C2    C             0.46870    20
    O2    O            -0.54770    21
   C3'    CT            0.20220    22
   H3'    H1            0.06150    23
   C2'    CT            0.06700    24
  H2'1    H1            0.09720    25
   O2'    OH           -0.61390    26
  HO'2    HO            0.41860    27
   O3'    OS           -0.52460    28
 [ bonds ]
   H5T   O5'
   O5'   C5'
   C5'  H5'1
   C5'  H5'2
   C5'   C4'
   C4'   H4'
   C4'   O4'
   C4'   C3'
   O4'   C1'
   C1'   H1'
   C1'    N1
   C1'   C2'
    N1    C6
    N1    C2
    C6    H6
    C6    C5
    C5    H5
    C5    C4
    C4    O4
    C4    N3
    N3    H3
    N3    C2
    C2    O2
   C3'   H3'
   C3'   C2'
   C3'   O3'
   C2'  H2'1
   C2'   O2'
   O2'  HO'2
 [ impropers ]
    C2    C6    N1   C1'
    C6    C4    C5    H5
    N1    N3    C2    O2
    C5    N3    C4    O4
    C4    C2    N3    H3  
    N1    C5    C6    H6
                        
[ RU ]
 [ atoms ]
     P    P             1.16620     1
   O1P    O3           -0.77600     2
   O2P    O3           -0.77600     3
   O5'    OS           -0.49890     4
   C5'    CT            0.05580     5
  H5'1    H1            0.06790     6
  H5'2    H1            0.06790     7
   C4'    CT            0.10650     8
   H4'    H1            0.11740     9
   O4'    OS           -0.35480    10
   C1'    CT            0.06740    11
   H1'    H2            0.18240    12
    N1    N*            0.04180    13
    C6    CM           -0.11260    14
    H6    H4            0.21880    15
    C5    CM           -0.36350    16
    H5    HA            0.18110    17
    C4    C             0.59520    18
    O4    O            -0.57610    19
    N3    NA           -0.35490    20
    H3    H             0.31540    21
    C2    C             0.46870    22
    O2    O            -0.54770    23
   C3'    CT            0.20220    24
   H3'    H1            0.06150    25
   C2'    CT            0.06700    26
  H2'1    H1            0.09720    27
   O2'    OH           -0.61390    28
  HO'2    HO            0.41860    29
   O3'    OS           -0.52460    30
 [ bonds ]
     P   O1P
     P   O2P
     P   O5'
   O5'   C5'
   C5'  H5'1
   C5'  H5'2
   C5'   C4'
   C4'   H4'
   C4'   O4'
   C4'   C3'
   O4'   C1'
   C1'   H1'
   C1'    N1
   C1'   C2'
    N1    C6
    N1    C2
    C6    H6
    C6    C5
    C5    H5
    C5    C4
    C4    O4
    C4    N3
    N3    H3
    N3    C2
    C2    O2
   C3'   H3'
   C3'   C2'
   C3'   O3'
   C2'  H2'1
   C2'   O2'
   O2'  HO'2
  -O3'     P
 [ impropers ]
    C2    C6    N1   C1'
    C6    C4    C5    H5
    N1    N3    C2    O2
    C5    N3    C4    O4
    C4    C2    N3    H3  
    N1    C5    C6    H6
                        
[ RU3 ]
 [ atoms ]
     P    P             1.16620     1
   O1P    O3           -0.77600     2
   O2P    O3           -0.77600     3
   O5'    OS           -0.49890     4
   C5'    CT            0.05580     5
  H5'1    H1            0.06790     6
  H5'2    H1            0.06790     7
   C4'    CT            0.10650     8
   H4'    H1            0.11740     9
   O4'    OS           -0.35480    10
   C1'    CT            0.06740    11
   H1'    H2            0.18240    12
    N1    N*            0.04180    13
    C6    CM           -0.11260    14
    H6    H4            0.21880    15
    C5    CM           -0.36350    16
    H5    HA            0.18110    17
    C4    C             0.59520    18
    O4    O            -0.57610    19
    N3    NA           -0.35490    20
    H3    H             0.31540    21
    C2    C             0.46870    22
    O2    O            -0.54770    23
   C3'    CT            0.20220    24
   H3'    H1            0.06150    25
   C2'    CT            0.06700    26
  H2'1    H1            0.09720    27
   O2'    OH           -0.61390    28
  HO'2    HO            0.41860    29
   O3'    OH           -0.65410    30
   H3T    HO            0.43760    31
 [ bonds ]
     P   O1P
     P   O2P
     P   O5'
   O5'   C5'
   C5'  H5'1
   C5'  H5'2
   C5'   C4'
   C4'   H4'
   C4'   O4'
   C4'   C3'
   O4'   C1'
   C1'   H1'
   C1'    N1
   C1'   C2'
    N1    C6
    N1    C2
    C6    H6
    C6    C5
    C5    H5
    C5    C4
    C4    O4
    C4    N3
    N3    H3
    N3    C2
    C2    O2 
   C3'   H3'
   C3'   C2'
   C3'   O3'
   C2'  H2'1
   C2'   O2'
   O2'  HO'2
   O3'   H3T
  -O3'     P
 [ impropers ]
    C2    C6    N1   C1'
    C6    C4    C5    H5
    N1    N3    C2    O2
    C5    N3    C4    O4
    C4    C2    N3    H3  
    N1    C5    C6    H6
                        
[ RUN ]
 [ atoms ]
   H5T    HO            0.42950     1
   O5'    OH           -0.62230     2
   C5'    CT            0.05580     3
  H5'1    H1            0.06790     4
  H5'2    H1            0.06790     5
   C4'    CT            0.10650     6
   H4'    H1            0.11740     7
   O4'    OS           -0.35480     8
   C1'    CT            0.06740     9
   H1'    H2            0.18240    10
    N1    N*            0.04180    11
    C6    CM           -0.11260    12
    H6    H4            0.21880    13
    C5    CM           -0.36350    14
    H5    HA            0.18110    15
    C4    C             0.59520    16
    O4    O            -0.57610    17
    N3    NA           -0.35490    18
    H3    H             0.31540    19
    C2    C             0.46870    20
    O2    O            -0.54770    21
   C3'    CT            0.20220    22
   H3'    H1            0.06150    23
   C2'    CT            0.06700    24
  H2'1    H1            0.09720    25
   O2'    OH           -0.61390    26
  HO'2    HO            0.41860    27
   O3'    OH           -0.65410    28
   H3T    HO            0.43760    29
 [ bonds ]
   H5T   O5'
   O5'   C5'
   C5'  H5'1
   C5'  H5'2
   C5'   C4'
   C4'   H4'
   C4'   O4'
   C4'   C3'
   O4'   C1'
   C1'   H1'
   C1'    N1
   C1'   C2'
    N1    C6
    N1    C2
    C6    H6
    C6    C5
    C5    H5
    C5    C4
    C4    O4
    C4    N3
    N3    H3
    N3    C2
    C2    O2
   C3'   H3'
   C3'   C2'
   C3'   O3'
   C2'  H2'1
   C2'   O2'
   O2'  HO'2
   O3'   H3T
 [ impropers ]
    C2    C6    N1   C1'
    C6    C4    C5    H5
    N1    N3    C2    O2
    C5    N3    C4    O4
    C4    C2    N3    H3  
    N1    C5    C6    H6
                        
              
[ RG5 ]
 [ atoms ]
   H5T    HO            0.42950     1
   O5'    OH           -0.62230     2
   C5'    CT            0.05580     3
  H5'1    H1            0.06790     4
  H5'2    H1            0.06790     5
   C4'    CT            0.10650     6
   H4'    H1            0.11740     7
   O4'    OS           -0.35480     8
   C1'    CT            0.01910     9
   H1'    H2            0.20060    10
    N9    N*            0.04920    11
    C8    CK            0.13740    12
    H8    H5            0.16400    13
    N7    NB           -0.57090    14
    C5    CB            0.17440    15
    C6    C             0.47700    16
    O6    O            -0.55970    17
    N1    NA           -0.47870    18
    H1    H             0.34240    19
    C2    CA            0.76570    20
    N2    N2           -0.96720    21
   H21    H             0.43640    22
   H22    H             0.43640    23
    N3    NC           -0.63230    24
    C4    CB            0.12220    25
   C3'    CT            0.20220    26
   H3'    H1            0.06150    27
   C2'    CT            0.06700    28
  H2'1    H1            0.09720    29
   O2'    OH           -0.61390    30
  HO'2    HO            0.41860    31
   O3'    OS           -0.52460    32
 [ bonds ]
   H5T   O5'
   O5'   C5'
   C5'  H5'1
   C5'  H5'2
   C5'   C4'
   C4'   H4'
   C4'   O4'
   C4'   C3'
   O4'   C1'
   C1'   H1'
   C1'    N9
   C1'   C2'
    N9    C8
    N9    C4
    C8    H8
    C8    N7
    N7    C5
    C5    C6
    C5    C4
    C6    O6
    C6    N1
    N1    H1
    N1    C2
    C2    N2
    C2    N3
    N2   H21
    N2   H22
    N3    C4
   C3'   H3'
   C3'   C2'
   C3'   O3'
   C2'  H2'1
   C2'   O2'
   O2'  HO'2
 [ impropers ]
    C4    C8    N9   C1'
    C5    N1    C6    O6
    C6    C2    N1    H1
    C2   H21    N2   H22
    N9    N7    C8    H8
    N2    N1    C2    N3
                        
[ RG ]
 [ atoms ]
     P    P             1.16620     1
   O1P    O3           -0.77600     2
   O2P    O3           -0.77600     3
   O5'    OS           -0.49890     4
   C5'    CT            0.05580     5
  H5'1    H1            0.06790     6
  H5'2    H1            0.06790     7
   C4'    CT            0.10650     8
   H4'    H1            0.11740     9
   O4'    OS           -0.35480    10
   C1'    CT            0.01910    11
   H1'    H2            0.20060    12
    N9    N*            0.04920    13
    C8    CK            0.13740    14
    H8    H5            0.16400    15
    N7    NB           -0.57090    16
    C5    CB            0.17440    17
    C6    C             0.47700    18
    O6    O            -0.55970    19
    N1    NA           -0.47870    20
    H1    H             0.34240    21
    C2    CA            0.76570    22
    N2    N2           -0.96720    23
   H21    H             0.43640    24
   H22    H             0.43640    25
    N3    NC           -0.63230    26
    C4    CB            0.12220    27
   C3'    CT            0.20220    28
   H3'    H1            0.06150    29
   C2'    CT            0.06700    30
  H2'1    H1            0.09720    31
   O2'    OH           -0.61390    32
  HO'2    HO            0.41860    33
   O3'    OS           -0.52460    34
 [ bonds ]
     P   O1P
     P   O2P
     P   O5'
   O5'   C5'
   C5'  H5'1
   C5'  H5'2
   C5'   C4'
   C4'   H4'
   C4'   O4'
   C4'   C3'
   O4'   C1'
   C1'   H1'
   C1'    N9
   C1'   C2'
    N9    C8
    N9    C4
    C8    H8
    C8    N7
    N7    C5
    C5    C6
    C5    C4
    C6    O6
    C6    N1
    N1    H1
    N1    C2
    C2    N2
    C2    N3
    N2   H21
    N2   H22
    N3    C4
   C3'   H3'
   C3'   C2'
   C3'   O3'
   C2'  H2'1
   C2'   O2'
   O2'  HO'2
  -O3'     P
 [ impropers ]
    C4    C8    N9   C1'
    C5    N1    C6    O6
    C6    C2    N1    H1
    C2   H21    N2   H22
    N9    N7    C8    H8
    N2    N1    C2    N3
                        
[ RG3 ]
 [ atoms ]
     P    P             1.16620     1
   O1P    O3           -0.77600     2
   O2P    O3           -0.77600     3
   O5'    OS           -0.49890     4
   C5'    CT            0.05580     5
  H5'1    H1            0.06790     6
  H5'2    H1            0.06790     7
   C4'    CT            0.10650     8
   H4'    H1            0.11740     9
   O4'    OS           -0.35480    10
   C1'    CT            0.01910    11
   H1'    H2            0.20060    12
    N9    N*            0.04920    13
    C8    CK            0.13740    14
    H8    H5            0.16400    15
    N7    NB           -0.57090    16
    C5    CB            0.17440    17
    C6    C             0.47700    18
    O6    O            -0.55970    19
    N1    NA           -0.47870    20
    H1    H             0.34240    21
    C2    CA            0.76570    22
    N2    N2           -0.96720    23
   H21    H             0.43640    24
   H22    H             0.43640    25
    N3    NC           -0.63230    26
    C4    CB            0.12220    27
   C3'    CT            0.20220    28
   H3'    H1            0.06150    29
   C2'    CT            0.06700    30
  H2'1    H1            0.09720    31
   O2'    OH           -0.61390    32
  HO'2    HO            0.41860    33
   O3'    OH           -0.65410    34
   H3T    HO            0.43760    35
 [ bonds ]
     P   O1P
     P   O2P
     P   O5'
   O5'   C5'
   C5'  H5'1
   C5'  H5'2
   C5'   C4'
   C4'   H4'
   C4'   O4'
   C4'   C3'
   O4'   C1'
   C1'   H1'
   C1'    N9
   C1'   C2'
    N9    C8
    N9    C4
    C8    H8
    C8    N7
    N7    C5
    C5    C6
    C5    C4
    C6    O6
    C6    N1
    N1    H1
    N1    C2
    C2    N2
    C2    N3
    N2   H21
    N2   H22
    N3    C4
   C3'   H3'
   C3'   C2'
   C3'   O3'
   C2'  H2'1
   C2'   O2'
   O2'  HO'2
   O3'   H3T
  -O3'     P
 [ impropers ]
    C4    C8    N9   C1'
    C5    N1    C6    O6
    C6    C2    N1    H1
    C2   H21    N2   H22
    N9    N7    C8    H8
    N2    N1    C2    N3
                        
[ RGN ]
 [ atoms ]
   H5T    HO            0.42950     1
   O5'    OH           -0.62230     2
   C5'    CT            0.05580     3
  H5'1    H1            0.06790     4
  H5'2    H1            0.06790     5
   C4'    CT            0.10650     6
   H4'    H1            0.11740     7
   O4'    OS           -0.35480     8
   C1'    CT            0.01910     9
   H1'    H2            0.20060    10
    N9    N*            0.04920    11
    C8    CK            0.13740    12
    H8    H5            0.16400    13
    N7    NB           -0.57090    14
    C5    CB            0.17440    15
    C6    C             0.47700    16
    O6    O            -0.55970    17
    N1    NA           -0.47870    18
    H1    H             0.34240    19
    C2    CA            0.76570    20
    N2    N2           -0.96720    21
   H21    H             0.43640    22
   H22    H             0.43640    23
    N3    NC           -0.63230    24
    C4    CB            0.12220    25
   C3'    CT            0.20220    26
   H3'    H1            0.06150    27
   C2'    CT            0.06700    28
  H2'1    H1            0.09720    29
   O2'    OH           -0.61390    30
  HO'2    HO            0.41860    31
   O3'    OH           -0.65410    32
   H3T    HO            0.43760    33
 [ bonds ]
   H5T   O5'
   O5'   C5'
   C5'  H5'1
   C5'  H5'2
   C5'   C4'
   C4'   H4'
   C4'   O4'
   C4'   C3'
   O4'   C1'
   C1'   H1'
   C1'    N9
   C1'   C2'
    N9    C8
    N9    C4
    C8    H8
    C8    N7
    N7    C5
    C5    C6
    C5    C4
    C6    O6
    C6    N1
    N1    H1
    N1    C2
    C2    N2
    C2    N3
    N2   H21
    N2   H22
    N3    C4
   C3'   H3'
   C3'   C2'
   C3'   O3'
   C2'  H2'1
   C2'   O2'
   O2'  HO'2
   O3'   H3T
 [ impropers ]
    C4    C8    N9   C1'
    C5    N1    C6    O6
    C6    C2    N1    H1
    C2   H21    N2   H22
    N9    N7    C8    H8
    N2    N1    C2    N3
                        
                   
[ RC5 ]
 [ atoms ]
   H5T    HO            0.42950     1
   O5'    OH           -0.62230     2
   C5'    CT            0.05580     3
  H5'1    H1            0.06790     4
  H5'2    H1            0.06790     5
   C4'    CT            0.10650     6
   H4'    H1            0.11740     7
   O4'    OS           -0.35480     8
   C1'    CT            0.00660     9
   H1'    H2            0.20290    10
    N1    N*           -0.04840    11
    C6    CM            0.00530    12
    H6    H4            0.19580    13
    C5    CM           -0.52150    14
    H5    HA            0.19280    15
    C4    CA            0.81850    16
    N4    N2           -0.95300    17
   H41    H             0.42340    18
   H42    H             0.42340    19
    N3    NC           -0.75840    20
    C2    C             0.75380    21
    O2    O            -0.62520    22
   C3'    CT            0.20220    23
   H3'    H1            0.06150    24
   C2'    CT            0.06700    25
  H2'1    H1            0.09720    26
   O2'    OH           -0.61390    27
  HO'2    HO            0.41860    28
   O3'    OS           -0.52460    29
 [ bonds ]
   H5T   O5'
   O5'   C5'
   C5'  H5'1
   C5'  H5'2
   C5'   C4'
   C4'   H4'
   C4'   O4'
   C4'   C3'
   O4'   C1'
   C1'   H1'
   C1'    N1
   C1'   C2'
    N1    C6
    N1    C2
    C6    H6
    C6    C5
    C5    H5
    C5    C4
    C4    N4
    C4    N3
    N4   H41
    N4   H42
    N3    C2
    C2    O2
   C3'   H3'
   C3'   C2'
   C3'   O3'
   C2'  H2'1
   C2'   O2'
   O2'  HO'2
 [ impropers ]
    C2    C6    N1   C1'
    N1    N3    C2    O2
    C4   H41    N4   H42
    N1    C5    C6    H6
    C6    C4    C5    H5
    C5    N4    C4    N3
                        
[ RC ]
 [ atoms ]
     P    P             1.16620     1
   O1P    O3           -0.77600     2
   O2P    O3           -0.77600     3
   O5'    OS           -0.49890     4
   C5'    CT            0.05580     5
  H5'1    H1            0.06790     6
  H5'2    H1            0.06790     7
   C4'    CT            0.10650     8
   H4'    H1            0.11740     9
   O4'    OS           -0.35480    10
   C1'    CT            0.00660    11
   H1'    H2            0.20290    12
    N1    N*           -0.04840    13
    C6    CM            0.00530    14
    H6    H4            0.19580    15
    C5    CM           -0.52150    16
    H5    HA            0.19280    17
    C4    CA            0.81850    18
    N4    N2           -0.95300    19
   H41    H             0.42340    20
   H42    H             0.42340    21
    N3    NC           -0.75840    22
    C2    C             0.75380    23
    O2    O            -0.62520    24
   C3'    CT            0.20220    25
   H3'    H1            0.06150    26
   C2'    CT            0.06700    27
  H2'1    H1            0.09720    28
   O2'    OH           -0.61390    29
  HO'2    HO            0.41860    30
   O3'    OS           -0.52460    31
 [ bonds ]
     P   O1P
     P   O2P
     P   O5'
   O5'   C5'
   C5'  H5'1
   C5'  H5'2
   C5'   C4'
   C4'   H4'
   C4'   O4'
   C4'   C3'
   O4'   C1'
   C1'   H1'
   C1'    N1
   C1'   C2'
    N1    C6
    N1    C2
    C6    H6
    C6    C5
    C5    H5
    C5    C4
    C4    N4
    C4    N3
    N4   H41
    N4   H42
    N3    C2
    C2    O2
   C3'   H3'
   C3'   C2'
   C3'   O3'
   C2'  H2'1
   C2'   O2'
   O2'  HO'2
  -O3'     P
 [ impropers ]
    C2    C6    N1   C1'
    N1    N3    C2    O2
    C4   H41    N4   H42
    N1    C5    C6    H6
    C6    C4    C5    H5
    C5    N4    C4    N3
                        
[ RC3 ]
 [ atoms ]
     P    P             1.16620     1
   O1P    O3           -0.77600     2
   O2P    O3           -0.77600     3
   O5'    OS           -0.49890     4
   C5'    CT            0.05580     5
  H5'1    H1            0.06790     6
  H5'2    H1            0.06790     7
   C4'    CT            0.10650     8
   H4'    H1            0.11740     9
   O4'    OS           -0.35480    10
   C1'    CT            0.00660    11
   H1'    H2            0.20290    12
    N1    N*           -0.04840    13
    C6    CM            0.00530    14
    H6    H4            0.19580    15
    C5    CM           -0.52150    16
    H5    HA            0.19280    17
    C4    CA            0.81850    18
    N4    N2           -0.95300    19
   H41    H             0.42340    20
   H42    H             0.42340    21
    N3    NC           -0.75840    22
    C2    C             0.75380    23
    O2    O            -0.62520    24
   C3'    CT            0.20220    25
   H3'    H1            0.06150    26
   C2'    CT            0.06700    27
  H2'1    H1            0.09720    28
   O2'    OH           -0.61390    29
  HO'2    HO            0.41860    30
   O3'    OH           -0.65410    31
   H3T    HO            0.43760    32
 [ bonds ]
     P   O1P
     P   O2P
     P   O5'
   O5'   C5'
   C5'  H5'1
   C5'  H5'2
   C5'   C4'
   C4'   H4'
   C4'   O4'
   C4'   C3'
   O4'   C1'
   C1'   H1'
   C1'    N1
   C1'   C2'
    N1    C6
    N1    C2
    C6    H6
    C6    C5
    C5    H5
    C5    C4
    C4    N4
    C4    N3
    N4   H41
    N4   H42
    N3    C2
    C2    O2
   C3'   H3'
   C3'   C2'
   C3'   O3'
   C2'  H2'1
   C2'   O2'
   O2'  HO'2
   O3'   H3T
  -O3'     P
 [ impropers ]
    C2    C6    N1   C1'
    N1    N3    C2    O2
    C4   H41    N4   H42
    N1    C5    C6    H6
    C6    C4    C5    H5
    C5    N4    C4    N3
                        
[ RCN ]
 [ atoms ]
   H5T    HO            0.42950     1
   O5'    OH           -0.62230     2
   C5'    CT            0.05580     3
  H5'1    H1            0.06790     4
  H5'2    H1            0.06790     5
   C4'    CT            0.10650     6
   H4'    H1            0.11740     7
   O4'    OS           -0.35480     8
   C1'    CT            0.00660     9
   H1'    H2            0.20290    10
    N1    N*           -0.04840    11
    C6    CM            0.00530    12
    H6    H4            0.19580    13
    C5    CM           -0.52150    14
    H5    HA            0.19280    15
    C4    CA            0.81850    16
    N4    N2           -0.95300    17
   H41    H             0.42340    18
   H42    H             0.42340    19
    N3    NC           -0.75840    20
    C2    C             0.75380    21
    O2    O            -0.62520    22
   C3'    CT            0.20220    23
   H3'    H1            0.06150    24
   C2'    CT            0.06700    25
  H2'1    H1            0.09720    26
   O2'    OH           -0.61390    27
  HO'2    HO            0.41860    28
   O3'    OH           -0.65410    29
   H3T    HO            0.43760    30
 [ bonds ]
   H5T   O5'
   O5'   C5'
   C5'  H5'1
   C5'  H5'2
   C5'   C4'
   C4'   H4'
   C4'   O4'
   C4'   C3'
   O4'   C1'
   C1'   H1'
   C1'    N1
   C1'   C2'
    N1    C6
    N1    C2
    C6    H6
    C6    C5
    C5    H5
    C5    C4
    C4    N4
    C4    N3
    N4   H41
    N4   H42
    N3    C2
    C2    O2
   C3'   H3'
   C3'   C2'
   C3'   O3'
   C2'  H2'1
   C2'   O2'
   O2'  HO'2
   O3'   H3T
 [ impropers ]
    C2    C6    N1   C1'
    N1    N3    C2    O2
    C4   H41    N4   H42
    N1    C5    C6    H6
    C6    C4    C5    H5
    C5    N4    C4    N3
