# Supplementary material for: Determination of Multidirectional Pathways for Ligand Release from the Receptor: A New Approach Based on Differential Evolution
Source: J Chem Theory Comput. 2022 May 5;18(6):3860–72. doi: 10.1021/acs.jctc.1c01158 (PMC9202309; doi:10.1021/acs.jctc.1c01158)
Supplement: Supplementary file 2 — ct1c01158_si_002.zip [file ct1c01158_si_002.zip › Example/lib_ff/ffAMBER99SB-DISPnonbonded.dat]

[ atomtypes ]
; name      at.num  mass     charge ptype  sigma      epsilon
;Br          35      79.90    0.0000  A   0.00000e+00  0.00000e+00
C            6      12.01    0.0000  A   3.39967e-01  3.59824e-01
C5           6      12.01    0.0000  A   3.39967e-01  3.59824e-01
C6           6      12.01    0.0000  A   3.39967e-01  3.59824e-01
CA           6      12.01    0.0000  A   3.39967e-01  3.59824e-01
CB           6      12.01    0.0000  A   3.39967e-01  3.59824e-01
CC           6      12.01    0.0000  A   3.39967e-01  3.59824e-01
CK           6      12.01    0.0000  A   3.39967e-01  3.59824e-01
C1           6      12.01    0.0000  A   3.39967e-01  3.59824e-01
CM           6      12.01    0.0000  A   3.39967e-01  3.59824e-01
C2           6      12.01    0.0000  A   3.39967e-01  3.59824e-01
CN           6      12.01    0.0000  A   3.39967e-01  3.59824e-01
CQ           6      12.01    0.0000  A   3.39967e-01  3.59824e-01
CR           6      12.01    0.0000  A   3.39967e-01  3.59824e-01
CT           6      12.01    0.0000  A   3.39967e-01  4.57730e-01
C01          6      12.01    0.0000  A   3.39967e-01  4.57730e-01
C3           6      12.01    0.0000  A   3.39967e-01  4.57730e-01
C4           6      12.01    0.0000  A   3.39967e-01  4.57730e-01
C8           6      12.01    0.0000  A   3.39967e-01  4.57730e-01
C9           6      12.01    0.0000  A   3.39967e-01  4.57730e-01
CI           6      12.01    0.0000  A   3.39967e-01  4.57730e-01
CE           6      12.01    0.0000  A   3.39967e-01  4.57730e-01
CV           6      12.01    0.0000  A   3.39967e-01  3.59824e-01
CW           6      12.01    0.0000  A   3.39967e-01  3.59824e-01
C*           6      12.01    0.0000  A   3.39967e-01  3.59824e-01
C0          20      40.08    0.0000  A   3.05240e-01  1.92376e+00
;F            9      19.00    0.0000  A   3.11815e-01  2.55224e-01
H            1       1.008   0.0000  A   1.06908e-01  6.56888e-02
HC           1       1.008   0.0000  A   2.64953e-01  6.56888e-02
H1           1       1.008   0.0000  A   2.47135e-01  6.56888e-02
H2           1       1.008   0.0000  A   2.29317e-01  6.56888e-02
H3           1       1.008   0.0000  A   2.11499e-01  6.56888e-02
HA           1       1.008   0.0000  A   2.59964e-01  6.27600e-02
H4           1       1.008   0.0000  A   2.51055e-01  6.27600e-02
H5           1       1.008   0.0000  A   2.42146e-01  6.27600e-02
HO           1       1.008   0.0000  A   0.00000e+00  0.00000e+00
HS           1       1.008   0.0000  A   1.06908e-01  6.56888e-02
HW           1       1.008   0.0000  A   0.00000e+00  0.00000e+00
HP           1       1.008   0.0000  A   1.95998e-01  6.56888e-02
;I           53     126.9     0.0000  A   4.18722e-01  1.67360e+00
;Cl          17      35.45    0.0000  A   4.40104e-01  4.18400e-01
;Na          11      22.99    0.0000  A   3.32840e-01  1.15897e-02
IB           0     131.0     0.0000  A   8.90899e-01  4.18400e-01
MG          12      24.305   0.0000  A   1.41225e-01  3.74342e+00
N            7      14.01    0.0000  A   3.25000e-01  7.11280e-01
NA           7      14.01    0.0000  A   3.25000e-01  7.11280e-01
NB           7      14.01    0.0000  A   3.25000e-01  7.11280e-01
NC           7      14.01    0.0000  A   3.25000e-01  7.11280e-01
N2           7      14.01    0.0000  A   3.25000e-01  7.11280e-01
N3           7      14.01    0.0000  A   3.25000e-01  7.11280e-01
N*           7      14.01    0.0000  A   3.25000e-01  7.11280e-01
O            8      16.00    0.0000  A   2.95992e-01  8.78640e-01
OW           8      16.00    0.0000  A   3.15061e-01  6.36386e-01
OH           8      16.00    0.0000  A   3.06647e-01  8.80314e-01
O4           8      16.00    0.0000  A   3.06647e-01  8.80314e-01
OS           8      16.00    0.0000  A   3.00001e-01  7.11280e-01
O2           8      16.00    0.0000  A   2.95992e-01  8.78640e-01
O3           8      16.00    0.0000  A   2.95992e-01  8.78640e-01
P           15      30.97    0.0000  A   3.74177e-01  8.36800e-01
S           16      32.06    0.0000  A   3.56359e-01  1.04600e+00
SH          16      32.06    0.0000  A   3.56359e-01  1.04600e+00
CU          29      63.55    0.0000  A   3.39967e-01  3.59824e-01
FE          26      55.00    0.0000  A   0.00000e+00  0.00000e+00
;K           19      39.10    0.0000  A   4.73602e-01  1.37235e-03
;Rb          37      85.47    0.0000  A   5.26699e-01  7.11280e-04
;Cs          55     132.91    0.0000  A   6.04920e-01  3.37230e-04
;Na_new      11      22.99    0.0000  A   2.58400e-01  4.18400e-01
;K_new       19      39.10    0.0000  A   3.33200e-01  4.18400e-01
; spc water - use only with spc.itp & settles
OW_spc       8      15.9994  0.0000  A   3.16557e-01  6.50629e-01
HW_spc       1       1.0080  0.0000  A   0.00000e+00  0.00000e+00
;Li           3       6.94    0.0000  A   2.02590e-01  7.65672e-02
Zn          30      65.4     0.0000  A   1.95998e-01  5.23000e-02
;tip4p-EW
HW_tip4pew   1       1.008   0.0000  A   0.00000e+00  0.00000e+00
OW_tip4pew   8      16.00    0.0000  A   3.16435e-01  6.80946e-01
; tip4p
HW_tip4p     1       1.008   0.0000  A   0.00000e+00  0.00000e+00
OW_tip4p     8      16.00    0.0000  A   3.15365e-01  6.48520e-01
HW_tip4pd    1       1.008   0.0000  A   0.00000e+00  0.00000e+00
OW_tip4pd    8      16.00    0.0000  A   3.16500e-01  9.98989e-01
;tip5p
HW_tip5p     1       1.008   0.0000  A   0.00000e+00  0.00000e+00
OW_tip5p     8      16.00    0.0000  A   3.12000e-01  6.69440e-01
; dummy defs
; MW=Dummy mass for tip4p/EW/5p water extra point charge
MW           0       0.0000  0.0000  A   0.00000e+00  0.00000e+00
; Dummy masses for rigid CH3 and NH3 groups
MCH3         0       0.0000  0.0000  A   0.00000e+00  0.00000e+00
MNH3         0       0.0000  0.0000  A   0.00000e+00  0.00000e+00
DH           0       0.0000  0.0000  A   0.00000e+00  0.00000e+00
; params by Tom Cheatham
Li           3       6.94    0.0000  A   0.182634    0.117108 ;2.02590e-01  7.65672e-02
Na_new      11      22.99    0.0000  A   0.243928    0.365846 ;3.32840e-01  1.15897e-02
K_new       19      39.10    0.0000  A   0.303796    0.810369 ;4.73602e-01  1.37235e-03
Cl          17      35.45    0.0000  A   0.447766    0.148913 ;4.40104e-01  4.18400e-01
Rb          37      85.47    0.0000  A   0.32304     1.37161  ;5.26699e-01  7.11280e-04
Cs          55     132.91    0.0000  A   0.352083    1.70096  ;6.04920e-01  3.37230e-04
F            9      19.00    0.0000  A   0.410348    0.014075 ;3.11815e-01  2.55224e-01
Br          35      79.90    0.0000  A   0.464693    0.245414 ;0.00000e+00  0.00000e+00
I           53     126.9     0.0000  A   0.509594    0.224604 ;4.18722e-01  1.67360e+00

[ nonbond_params ]
    O     H  1       0.15    1.2552
; amine/guanidine-carboxyl/phosphate CUFIX
  N3     O2       1       0.318496  0.79054352138259915032  ; +0.08 for LYS
  N2     O2       1       0.330496  0.79054352138259915032  ; +0.20 for ARG. PCCP 2018.
  N3     O3       1       0.324496  0.79054352138259915032  ; +0.14 for LYS
  N2     O3       1       0.324496  0.79054352138259915032  ; +0.14 for ARG
; ions w/everything CUFIX
  Li     Cl       1       0.3272    0.13205644097884813130 ; sigma increased by 0.12Å
  Na_new Cl       1       0.347347  0.23340785204872607284 ; sigma increased by 0.015Å
  K_new  Cl       1       0.377781  0.34738232381196369675 ; sigma increased by 0.02Å
  Rb     Cl       1       0.387403  0.45194088101210760019 ; +0.02
  Li     O2       1       0.256313  0.32077371014470621669 ; sigma increased by 0.17Å
  Na_new O2       1       0.279960  0.56696289952694435542 ; sigma increased by 0.10Å
  K_new  O2       1       0.329894  0.84381432682788694163 ; sigma increased by 0.30Å
  Rb     O2       1       0.324516  1.09779388338613000308 ; +0.15
  Cs     O2       1       0.3340375 1.22251032486437512295 ; +0.10
  Li     O3       1       0.256313  0.32077371014470621669 ; sigma increased by 0.17Å
  Na_new O3       1       0.279960  0.56696289952694435542 ; sigma increased by 0.10Å
  K_new  O3       1       0.329894  0.84381432682788694163 ; sigma increased by 0.30Å
  Rb     O3       1       0.324516  1.09779388338613000308 ; +0.15
  Cs     O3       1       0.3340375 1.22251032486437512295 ; +0.10
  Li     Br       1       0.338663  0.16952858965967952627 ; +0.15
  K_new  Br       1       0.3862445 0.44595504007242703210 ; +0.02
  Cs     I        1       0.426838  0.61809580150653021564 ; -0.04
