# Supplementary material for: Determination of Multidirectional Pathways for Ligand Release from the Receptor: A New Approach Based on Differential Evolution
Source: J Chem Theory Comput. 2022 May 5;18(6):3860–72. doi: 10.1021/acs.jctc.1c01158 (PMC9202309; doi:10.1021/acs.jctc.1c01158)
Supplement: Supplementary file 2 — ct1c01158_si_002.zip [file ct1c01158_si_002.zip › Example/lib_ff/ffCHARMM27nonbonded.dat]

C	6	12.01100	0.51	A	0.356359487256	0.46024 
CA	6	12.01100	-0.115	A	0.355005321205	0.29288 
CC	6	12.01100	0.62	A	0.356359487256	0.29288 
CD	6	12.01100	0.000	A	0.356359487256	0.29288 ; partial charge def not found
CE1	6	12.01100	0.000	A	0.372395664183	0.284512 ; partial charge def not found
CE2	6	12.01100	0.000	A	0.370613866746	0.267776 ; partial charge def not found
CM	6	12.01100	0.000	A	0.374177461619	0.46024 ; partial charge def not found
CP1	6	12.01100	0.02	A	0.405358916754	0.08368 
CP2	6	12.01100	-0.18	A	0.387540942391	0.23012 
CP3	6	12.01100	0.00	A	0.387540942391	0.23012 
CPA	6	12.01100	0.000	A	0.320723538531	0.37656 ; partial charge def not found
CPB	6	12.01100	0.000	A	0.320723538531	0.37656 ; partial charge def not found
CPH1	6	12.01100	0.19	A	0.320723538531	0.2092 
CPH2	6	12.01100	0.32	A	0.320723538531	0.2092 
CPM	6	12.01100	0.000	A	0.320723538531	0.37656 ; partial charge def not found
CPT	6	12.01100	-0.02	A	0.320723538531	0.37656 
CS	6	12.01100	0.000	A	0.391995435982	0.46024 ; partial charge def not found
CST	6	12.01100	0.000	A	0.278494939291	0.242672 ; partial charge def not found
CT1	6	12.01100	0.07	A	0.405358916754	0.08368 
CT2	6	12.01100	-0.18	A	0.387540942391	0.23012 
CT3	6	12.01100	-0.11	A	0.367050271874	0.33472 
CY	6	12.01100	-0.03	A	0.355005321205	0.29288 
CT	6	12.01100	0.000	A	0.405358916754	0.08368 ; partial charge def not found
CT1x	6	12.01100	0.000	A	0.405358916754	0.08368 ; partial charge def not found
CT2x	6	12.01100	0.000	A	0.358141284692	0.234304 ; partial charge def not found
CT3x	6	12.01100	0.000	A	0.363486677001	0.326352 ; partial charge def not found
H	1	1.008000	0.31	A	0.0400013524445	0.192464 
HA	1	1.008000	0.09	A	0.235197261589	0.092048 
HE1	1	1.008000	0.000	A	0.222724679535	0.129704 ; partial charge def not found
HE2	1	1.008000	0.000	A	0.224506476971	0.108784 ; partial charge def not found
HB	1	1.008000	0.09	A	0.235197261589	0.092048 
HC	1	1.008000	0.33	A	0.0400013524445	0.192464 
HP	1	1.008000	0.115	A	0.242003727796	0.12552 
HR1	1	1.008000	0.13	A	0.160361769265	0.192464 
HR2	1	1.008000	0.18	A	0.12472582054	0.192464 
HR3	1	1.008000	0.09	A	0.261567863646	0.0326352 
HS	1	1.008000	0.16	A	0.0801808846326	0.4184 
NPYD    7   	14.0067  	0.0  	A       0.329632        0.836800
C5B     6   12.0110  0.0  A         0.363487    0.209200  
C5A     6   12.0110  0.0  A         0.363487    0.209200  
NPYL    7   14.0067  0.0  A         0.306469    0.376560  
CB      6   12.0110  0.0  A         0.355005    0.292880  
C=C     6   12.0110  0.0  A         0.372396    0.284512  
C=O     6   12.0110  0.0  A         0.356359    0.460240  
NC=O    7   14.0067  0.0  A         0.329632    0.836800  
O=C     8   15.9994  0.0  A         0.302905    0.502080  
CR      6   12.0110  0.0  A         0.387541    0.230120  
NC=C    7   14.0067  0.0  A         0.329632    0.836800  
HCMM    1    1.0079  0.0  A         0.235197    0.092048  
HNCO    1    1.0079  0.0  A         0.040001    0.192464  
HT	1	1.008000	0.417	A	0.0400013524445	0.192464 
HA1	1	1.008000	0.000	A	0.235197261589	0.092048 ; partial charge def not found
HA2	1	1.008000	0.000	A	0.238760856462	0.117152 ; partial charge def not found
HA3	1	1.008000	0.000	A	0.238760856462	0.100416 ; partial charge def not found
N	7	14.00700	-0.29	A	0.329632525712	0.8368 
NC2	7	14.00700	-0.80	A	0.329632525712	0.8368 
NH1	7	14.00700	-0.47	A	0.329632525712	0.8368 
NH2	7	14.00700	-0.62	A	0.329632525712	0.8368 
NH3	7	14.00700	-0.30	A	0.329632525712	0.8368 
NP	7	14.00700	0.000	A	0.329632525712	0.8368 ; partial charge def not found
NPH	7	14.00700	0.000	A	0.329632525712	0.8368 ; partial charge def not found
NR1	7	14.00700	-0.36	A	0.329632525712	0.8368 
NR2	7	14.00700	-0.70	A	0.329632525712	0.8368 
NR3	7	14.00700	-0.51	A	0.329632525712	0.8368 
NY	7	14.00700	-0.61	A	0.329632525712	0.8368 
O	8	15.999400	-0.51	A	0.302905564168	0.50208 
OB	8	15.999400	0.000	A	0.302905564168	0.50208 ; partial charge def not found
OC	8	15.999400	-0.76	A	0.302905564168	0.50208 
OH1	8	15.999400	-0.54	A	0.315378146222	0.6363864 
OM	8	15.999400	0.000	A	0.302905564168	0.50208 ; partial charge def not found
OS	8	15.999400	0.000	A	0.315378146222	0.6363864 ; partial charge def not found
OST	8	15.999400	0.000	A	0.301480126219	0.69036 ; partial charge def not found
OT	8	15.999400	-0.834	A	0.315057422683	0.6363864 
S	16	32.060000	-0.09	A	0.356359487256	1.8828 
SM	16	32.060000	0.000	A	0.351904993665	1.58992 ; partial charge def not found
SS	16	32.060000	0.000	A	0.391995435982	1.96648 ; partial charge def not found
SOD	11	22.989770	1.00	A	0.242992625373	0.1962296 
POT	19	39.102000	1.00	A	0.314264522824	0.364008 
CLA	17	35.450000	-1.00	A	0.404468018036	0.6276 
CAL	20	40.080000	2.00	A	0.24357170954	0.50208 
MG	12	24.305000	2.00	A	0.211142996199	0.06276 
CES	55	132.900000	1.00	A	0.374177461619	0.79496 
ZN	30	65.370000	2.00	A	0.194215920555	1.046 
FE	26	55.84700	0.000	A	0.115816833358	0.0 ; partial charge def not found
HE	2	4.00260	        0.000	A	0.26370602057	0.08899368 ; partial charge def not found
NE	10	20.17970	0.000	A	0.272615007751	0.359824 ; partial charge def not found
CLAL	17	35.450000	0.000	A	0.340002586791	0.12552 ; partial charge def not found
DUM	1	1.008000	0.000	A	0.0	        0.0 ; partial charge def not found
CAP	6	12.01100	0.000	A	0.355005321205	0.29288 ; partial charge def not found
FA	9	18.99800	0.000	A	0.302905564168	0.50208 ; partial charge def not found
CN	6	12.01100	0.000	A	0.311814551349	0.8368 ; partial charge def not found
NC	7	14.00700	0.000	A	0.329632525712	2.5104 ; partial charge def not found
OCA	8	15.999400	0.000	A	0.302905564168	0.50208 ; partial charge def not found
COA	6	12.01100	0.000	A	0.356359487256	0.46024 ; partial charge def not found
CF1	6	12.01100	0.000	A	0.338541512893	0.25104 ; partial charge def not found
CF2	6	12.01100	0.000	A	0.365268474438	0.175728 ; partial charge def not found
CF3	6	12.01100	0.000	A	0.409813410345	0.08368 ; partial charge def not found
HF1	1	1.008000	0.000	A	0.235197261589	0.117152 ; partial charge def not found
HF2	1	1.008000	0.000	A	0.231633666716	0.12552 ; partial charge def not found
F1	9	18.99800	0.000	A	0.290432982114	0.56484 ; partial charge def not found
F2	9	18.99800	0.000	A	0.290432982114	0.43932 ; partial charge def not found
F3	9	18.99800	0.000	A	0.285087589805	0.405848 ; partial charge def not found
C3	6	12.01100	0.000	A	0.405358916754	0.08368 ; partial charge def not found
CC1A	6	12.01100	0.000	A	0.372395664183	0.284512 ; partial charge def not found
CC1B	6	12.01100	0.000	A	0.372395664183	0.284512 ; partial charge def not found
CC2	6	12.01100	0.000	A	0.370613866746	0.267776 ; partial charge def not found
NS1	7	14.00700	0.000	A	0.329632525712	0.8368 ; partial charge def not found
NS2	7	14.00700	0.000	A	0.329632525712	0.8368 ; partial charge def not found
HOL	1	1.008000	0.43	A	0.0400013524445	0.192464 
HAL1	1	1.008000	0.09	A	0.235197261589	0.092048 
HAL2	1	1.008000	0.09	A	0.238760856462	0.117152 
HAL3	1	1.008000	0.09	A	0.238760856462	0.100416 
HCL	1	1.008000	0.33	A	0.0400013524445	0.192464 
HL	1	1.008000	0.25	A	0.12472582054	0.192464 
HEL1	1	1.008000	0.15	A	0.222724679535	0.129704 
HEL2	1	1.008000	0.000	A	0.224506476971	0.108784 ; partial charge def not found
CL	6	12.01100	0.62	A	0.356359487256	0.29288 
CTL1	6	12.01100	0.14	A	0.405358916754	0.08368 
CTL2	6	12.01100	0.05	A	0.358141284692	0.234304 
CTL3	6	12.01100	-0.27	A	0.363486677001	0.326352 
CTL5	6	12.01100	-0.35	A	0.367050271874	0.33472 
CEL1	6	12.01100	-0.15	A	0.372395664183	0.284512 
CEL2	6	12.01100	0.000	A	0.370613866746	0.267776 ; partial charge def not found
OBL	8	15.999400	-0.52	A	0.302905564168	0.50208 
OCL	8	15.999400	-0.76	A	0.302905564168	0.50208 
O2L	8	15.999400	-0.78	A	0.302905564168	0.50208 
OHL	8	15.999400	-0.66	A	0.315378146222	0.6363864 
OSL	8	15.999400	-0.57	A	0.315378146222	0.6363864 
NH3L	7	14.00700	-0.30	A	0.329632525712	0.8368 
NTL	7	14.00700	-0.60	A	0.329632525712	0.8368 
SL	16	32.060000	1.33	A	0.374177461619	1.96648 
PL	15	30.974000	1.50	A	0.3830864488	2.44764 
OFUR    7       15.9994 0.0     A       0.329632        0.836800 ; added by David Gfeller
N=C     7       14.0067 0.0     A       0.329632        0.836800 ; added by David Gfeller
NR      7       14.0067 0.0     A       0.329632        0.836800 ; added by David Gfeller
N5B     7       14.0067 0.0     A       0.329632        0.836800 ; added by David Gfeller
CT0     6       12.0110 0.0     A       0.387541        0.230120 ; added by David Gfeller
HCO     1       1.0079  0.0     A       0.235197        0.092048 ; added by David Gfeller
HNR     1       1.0079  0.0     A       0.040001        0.192464 ; added by David Gfeller
NAZT    7       14.0067 0.0     A       0.329632        0.836800 ; added by David Gfeller
SO2     16      32.0660 0.0     A       0.374177        1.966480 ; added by David Gfeller
I       53      126.904 0.0     A       0.363487        3.347200 ; added by David Gfeller
STHI    16      32.0660 0.0     A       0.356359        1.882800 ; added by David Gfeller
OCC     8       15.9994 0.0     A       0.315378        0.636386 ; added by David Gfeller
=N=     7       14.0067 0.0     A       0.329632        0.836800 ; added by David Gfeller
HNCN    1       1.0079  0.0     A       0.040001        0.192464 ; added by David Gfeller
NCN     7       14.0067 0.0     A       0.329632        0.836800 ; added by David Gfeller
PO4     15      30.9738 0.0     A       0.383086        2.447640 ; added by David Gfeller
N5A     7       14.0067 0.0     A       0.329632        0.836800 ; added by David Gfeller
SCN     16      32.0660 0.0     A       0.356359        1.882800 ; added by David Gfeller
BR      35      78.9183 0.0     A       0.388432        1.338880 ; added by David Gfeller
SO      16      32.0660 0.0     A       0.374177        1.966480 ; added by David Gfeller
OWT3	8	15.999400	-0.834	A	3.15058e-01	6.36386e-01	; TIP3p O
HWT3	1	1.008000	0.417	A	0.0	0.0	; TIP3p H
OWT4	8	15.999400	0.0	A	3.15365e-01	6.48520e-01	; TIP4p O
HWT4	1	1.008000	0.52	A	0.0	0.0	; TIP4p H
MWT4	0	0.000000	-1.04	A	0.0	0.0	; TIP4p vsite
OWT5	8	15.999400	0.0	A	3.12000e-01	6.69440e-01	; TIP5p O
HWT5	1	1.008000	0.241	A	0.0	0.0	; TIP5p H
MWT5	0	0.000000	-0.241	A	0.0	0.0	; TIP5p vsite
OW	8	15.999400	-0.82	A	3.16557e-01	6.50194e-01	; SPC O
HW	1	1.008000	0.41	A	0.0	0.0	; SPC H
MNH3	0	0.000000	0.00	A	0.0	0.0
MNH2	0	0.000000	0.00	A	0.0	0.0
MCH3	0	0.000000	0.00	A	0.0	0.0
MCH3S	0	0.000000	0.00	A	0.0	0.0
Cu2+	29	63.54600	2.00	A	2.08470e-01	4.76976e+00
Ar	18	39.94800	0.00	A	3.41000e-01	2.74580e-02
SI	14	28.08000	0.00	A	3.38550e-01	2.44704e+00
