# Supplementary material for: Determination of Multidirectional Pathways for Ligand Release from the Receptor: A New Approach Based on Differential Evolution
Source: J Chem Theory Comput. 2022 May 5;18(6):3860–72. doi: 10.1021/acs.jctc.1c01158 (PMC9202309; doi:10.1021/acs.jctc.1c01158)
Supplement: Supplementary file 2 — ct1c01158_si_002.zip [file ct1c01158_si_002.zip › Example/lib_ff/ffGROMOS43A1nonbonded.dat]

    O    8 	15.99940   0.000     A  0.0022619536  7.4149321e-07
   OM    8 	15.99940   0.000     A  0.0022619536  7.4149321e-07
   OA    8 	15.99940   0.000     A  0.0022619536  1.505529e-06
   OW    8 	15.99940   0.000     A  0.0026173456  2.634129e-06
    N    7 	14.00670   0.000     A  0.0024364096  1.692601e-06
   NT    7 	14.00670   0.000     A  0.0024364096  1.692601e-06
   NL    7 	14.00670   0.000     A  0.0024364096  1.692601e-06
   NR    7 	14.00670   0.000     A  0.0024364096  3.389281e-06
   NZ    7 	14.00670   0.000     A  0.0024364096  1.692601e-06
   NE    7 	14.00670   0.000     A  0.0024364096  1.692601e-06
    C    6 	12.01100   0.000     A  0.0023406244  3.374569e-06
  CH1    6 	13.01900   0.000     A  0.0037797904  1.1377129e-05
  CH2    6 	14.02700   0.000     A  0.0071048041  2.5775929e-05
  CH3    6 	15.03500   0.000     A  0.0099161764  3.3570436e-05
  CH4    6 	16.04300   0.000     A  0.01317904  3.4363044e-05
  CR1    6 	13.01900   0.000     A  0.0055130625  1.5116544e-05
   HC    1 	1.00800    0.000     A   8.464e-05  1.5129e-08
    H    1 	1.00800    0.000     A           0           0
    S   16  	32.06000   0.000     A  0.0099840064  1.3075456e-05
 CU1+   29  	63.54600   0.000     A  0.0004182025  5.1251281e-09
 CU2+   29  	63.54600   0.000     A  0.0004182025  5.1251281e-09
   FE   26  	55.84700   0.000     A           0           0
 ZN2+   30  	65.37000   0.000     A  0.0004182025  9.4400656e-09
 MG2+   12  	24.30500   0.000     A  6.52864e-05  3.4082244e-09
 CA2+   20  	40.08000   0.000     A  0.00100489  4.9801249e-07
    P   15  	30.97380   0.000     A  0.01473796  2.2193521e-05
   AR   18  	39.94800   0.000     A  0.0062647225  9.847044e-06
    F    9 	18.99840   0.000     A  0.0011778624  7.6073284e-07
   CL   17 	35.45300   0.000     A  0.0087647044  1.5295921e-05
   BR   35  	79.90400   0.000     A  0.0011792356  6.5480464e-05
 CMet    6  	15.035     0.000     A  0.0088755241  2.0852922e-05
 OMet    8 	15.9994    0.000     A  0.0022619536  1.505529e-06
  NA+   11  	22.9898    0.000     A  7.2063121e-05  2.1025e-08
  CL-   17  	35.45300   0.000     A  0.01380625  0.0001069156
 CChl    6  	12.011     0.000     A  0.0026308693  4.064256e-06
CLChl   17  	35.453     0.000     A  0.0083066819  1.3764842e-05
 HChl    1  	1.008      0.000     A  3.76996e-05  4.2999495e-09
SDmso   16  	32.06000   0.000     A  0.010561673  2.149806e-05
CDmso    6  	15.03500   0.000     A  0.0090514293  2.175756e-05
ODmso    8 	15.99940   0.000     A  0.0022707131  7.5144626e-07
 CCl4    6  	12.011     0.000     A  0.0026308693  7.5999462e-06
CLCl4   17  	35.453     0.000     A  0.0076040144  1.2767758e-05
   SI   14  	28.08      0.000     A  0.01473796  2.2193521e-05
 MNH3    0  	0.000      0.000     A   0.0           0.0
 OWT3    8     15.9994     0.000     A   0.24889E-02   0.24352E-05
 OWT4    8     15.9994     0.000     A   0.25519e-02   0.25104e-05
   MW    0      0.000      0.000     A   0.0           0.0
  DUM    0      0.000      0.000     A   0.0           0.0
   IW    0      0.000      0.000     D   0.0           0.0
   LO    8    15.9994      0.000     A  2.36400e-03  1.59000e-06
  LOM    8    15.9994      0.000     A  2.36400e-03 1.59000e-06 
  LNL    7    14.0067      0.000     A  3.35300e-03 3.95100e-06 
   LC    6    12.0110      0.000     A  4.88800e-03 1.35900e-05 
  LH1    6    13.0190      0.000     A  4.03100e-03 1.21400e-05 
  LH2    6    14.0270      0.000     A  7.00200e-03 2.48300e-05 
   LP   15    30.9738      0.000     A  9.16000e-03 2.50700e-05 
  LOS    8    15.9994      0.000     A  2.56300e-03 1.86800e-06 
  LP2    6    14.0270      0.000     A  5.87400e-03 2.26500e-05 
  LP3    6    15.0350      0.000     A  8.77700e-03 3.38500e-05 
  LC3    6    15.0350      0.000     A  9.35700e-03 3.60900e-05 
  LC2    6    14.0270      0.000     A  5.94700e-03 1.79000e-05 
