# Supplementary material for: Determination of Multidirectional Pathways for Ligand Release from the Receptor: A New Approach Based on Differential Evolution
Source: J Chem Theory Comput. 2022 May 5;18(6):3860–72. doi: 10.1021/acs.jctc.1c01158 (PMC9202309; doi:10.1021/acs.jctc.1c01158)
Supplement: Supplementary file 2 — ct1c01158_si_002.zip [file ct1c01158_si_002.zip › Example/lib_ff/ffGROMOS53A6nonbonded.dat]

O 8	15.99940 0.000 A 0.0022619536 1e-06
OM 8	15.99940 0.000 A 0.0022619536 7.4149321e-07
OA 8	15.99940 0.000 A 0.0022619536 1.505529e-06
OE 8	15.99940 0.000 A 0.0022619536 1.21e-06
OW 8	15.99940 0.000 A 0.0026173456 2.634129e-06
N 7	14.00670 0.000 A 0.0024364096 2.319529e-06
NT 7	14.00670 0.000 A 0.0024364096 5.0625e-06
NL 7	14.00670 0.000 A 0.0024364096 2.319529e-06
NR 7	14.00670 0.000 A 0.0024364096 3.389281e-06
NZ 7	14.00670 0.000 A 0.0024364096 2.319529e-06
NE 7	14.00670 0.000 A 0.0024364096 2.319529e-06
C 6	12.01100 0.000 A 0.0023406244 4.937284e-06
CH0 6	12.01100 0.000 A 0.0023970816 0.0002053489
CH1 6	13.01900 0.000 A 0.00606841 9.70225e-05
CH2 6	14.02700 0.000 A 0.0074684164 3.3965584e-05
CH3 6	15.03500 0.000 A 0.0096138025 2.6646244e-05
CH4 6	16.04300 0.000 A 0.01317904 3.4363044e-05
CH2r 6	14.02700 0.000 A 0.0073342096 2.8058209e-05
CR1 6	13.01900 0.000 A 0.0055130625 1.5116544e-05
HC 1	1.00800 0.000 A 8.464e-05 1.5129e-08
H 1	1.00800 0.000 A 0 0
DUM 0	0.00000 0.000 A 0 0
S 16	32.06000 0.000 A 0.0099840064 1.3075456e-05
CU1+ 29	63.54600 0.000 A 0.0004182025 5.1251281e-09
CU2+ 29	63.54600 0.000 A 0.0004182025 5.1251281e-09
FE 26	55.84700 0.000 A 0 0
ZN2+ 30	65.37000 0.000 A 0.0004182025 9.4400656e-09
MG2+ 12	24.30500 0.000 A 6.52864e-05 3.4082244e-09
CA2+ 20	40.08000 0.000 A 0.00100489 4.9801249e-07
P 15	30.97380 0.000 A 0.01473796 2.2193521e-05
AR 18	39.94800 0.000 A 0.0062647225 9.847044e-06
F 9	18.99840 0.000 A 0.0011778624 7.6073284e-07
CL 17	35.45300 0.000 A 0.0087647044 1.5295921e-05
BR 35	79.90400 0.000 A 0.02765569 6.5480464e-05
CMet 6	15.035 0.000 A 0.0088755241 1.936e-05
OMet 8	15.9994 0.000 A 0.0022619536 2.325625e-06
NA+ 11	22.9898 0.000 A 7.2063121e-05 2.1025e-08
CL- 17	35.45300 0.000 A 0.01380625 0.0001069156
CChl 6	12.011 0.000 A 0.0026308693 4.064256e-06
CLChl 17	35.453 0.000 A 0.0083066819 1.3764842e-05
HChl 1	1.008 0.000 A 3.76996e-05 4.2999495e-09
SDmso 16	32.06000 0.000 A 0.010561673 2.149806e-05
CDmso 6	15.03500 0.000 A 0.0096138025 2.6646244e-05
ODmso 8	15.99940 0.000 A 0.0022707131 7.5144626e-07
CCl4 8	12.011 0.000 A 0.0026308693 7.5999462e-06
CLCl4 17	35.453 0.000 A 0.0076040144 1.2767758e-05
FTFE 9	18.99840 0.000 A 0.0011778624 1e-06
CTFE 6	12.01100 0.000 A 0.0023406244 3.374569e-06
CHTFE 6	14.0270 0.000 A 0.0071048041 2.5775929e-05
OTFE 8	15.99940 0.000 A 0.0022619536 1.505529e-06
CUrea 6	12.01100 0.000 A 0.0048868488 1.3589545e-05
OUrea 8	15.99940 0.000 A 0.0023639044 1.5898688e-06
NUrea 7	14.00670 0.000 A 0.0033527574 3.9509513e-06
SI 14	28.08 0.000 A 0.01473796 2.2193521e-05
MNH3 0	0 0.000 A 0.0 0.0
MW 0	0 0.000 A 0.0 0.0
