# Supplementary material for: Determination of Multidirectional Pathways for Ligand Release from the Receptor: A New Approach Based on Differential Evolution
Source: J Chem Theory Comput. 2022 May 5;18(6):3860–72. doi: 10.1021/acs.jctc.1c01158 (PMC9202309; doi:10.1021/acs.jctc.1c01158)
Supplement: Supplementary file 2 — ct1c01158_si_002.zip [file ct1c01158_si_002.zip › Example/lib_ff/ffGROMOS54A7nonbonded.dat]

    O    8   15.99940      0.000     A  0.0022619536       1e-06
   OM    8   15.99940      0.000     A  0.0022619536  7.4149321e-07
   OA    8   15.99940      0.000     A  0.0022619536  1.505529e-06
   OE    8   15.99940      0.000     A  0.0022619536    1.21e-06
   OW    8   15.99940      0.000     A  0.0026173456  2.634129e-06
    N    7   14.00670      0.000     A  0.0024364096  2.319529e-06
   NT    7   14.00670      0.000     A  0.0024364096  5.0625e-06
   NL    7   14.00670      0.000     A  0.0024364096  2.319529e-06
   NR    7   14.00670      0.000     A  0.0024364096  3.389281e-06
   NZ    7   14.00670      0.000     A  0.0024364096  2.319529e-06
   NE    7   14.00670      0.000     A  0.0024364096  2.319529e-06
    C    6   12.01100      0.000     A  0.0023406244  4.937284e-06
  CH0    6   12.01100      0.000     A  0.0023970816  0.0002053489
  CH1    6   13.01900      0.000     A  0.00606841  9.70225e-05
  CH2    6   14.02700      0.000     A  0.0074684164  3.3965584e-05
  CH3    6   15.03500      0.000     A  0.0096138025  2.6646244e-05
  CH4    6   16.04300      0.000     A  0.01317904  3.4363044e-05
 CH2r    6   14.02700      0.000     A  0.0073342096  2.8058209e-05
  CR1    6   13.01900      0.000     A  0.0055130625  1.5116544e-05
   HC    1    1.00800      0.000     A   8.464e-05  1.5129e-08
    H    1    1.00800      0.000     A           0           0
  DUM    0      0.000      0.000     A           0           0
    S   16   32.06000      0.000     A  0.0099840064  1.3075456e-05
 CU1+   29   63.54600      0.000     A  0.0004182025  5.1251281e-09
 CU2+   29   63.54600      0.000     A  0.0004182025  5.1251281e-09
   FE   26   55.84700      0.000     A           0           0
 ZN2+   30   65.37000      0.000     A  0.0004182025  9.4400656e-09
 MG2+   12   24.30500      0.000     A  6.52864e-05  3.4082244e-09
 CA2+   20   40.08000      0.000     A  0.00100489  4.9801249e-07
    P   15   30.97380      0.000     A  0.01473796  2.2193521e-05
   AR   18   39.94800      0.000     A  0.0062647225  9.847044e-06
    F    9   18.99840      0.000     A  0.0011778624  7.6073284e-07
   CL   17   35.45300      0.000     A  0.0087647044  1.5295921e-05
   BR   35   79.90400      0.000     A  0.02765569  6.5480464e-05
 CMet    6   15.035        0.000     A  0.0088755241   1.936e-05
 OMet    8   15.9994       0.000     A  0.0022619536  2.325625e-06
  NA+   11   22.9898       0.000     A  7.884019264e-05 7.290000e-08
  CL-   17   35.45300      0.000     A  0.0128097124 6.0466176e-05
 CChl    6   12.011        0.000     A  0.0026308693  4.064256e-06
CLChl   17   35.453        0.000     A  0.0083066819  1.3764842e-05
 HChl    1   1.008         0.000     A  3.76996e-05  4.2999495e-09
SDmso   16   32.06000      0.000     A  0.010561673  2.149806e-05
CDmso    6   15.03500      0.000     A  0.0096138025  2.6646244e-05
ODmso    8   15.99940      0.000     A  0.0022707131  7.5144626e-07
 CCl4    6   12.011        0.000     A  0.0026308693  7.5999462e-06
CLCl4   17   35.453        0.000     A  0.0076040144  1.2767758e-05
 FTFE    9   18.99840      0.000     A  0.0011778624       1e-06
 CTFE    6   12.01100      0.000     A  0.0023406244  3.374569e-06
CHTFE    6   14.0270       0.000     A  0.0071048041  2.5775929e-05
 OTFE    8   15.99940      0.000     A  0.0022619536  1.505529e-06
CUREA    6   12.01100      0.000     A  0.0048868488  1.3589545e-05
OUREA    8   15.99940      0.000     A  0.0023639044  1.5898688e-06
NUREA    7   14.00670      0.000     A  0.0033527574  3.9509513e-06
   SI   14   28.08         0.000     A  0.01473796  2.2193521e-05
 MNH3    0      0.000      0.000     A  0.0           0.0
   MW    0      0.000      0.000     D  0.0           0.0
 CH3p    6   15.03500      0.000     A  0.0096138025  2.6646244e-05
