# Supplementary material for: Determination of Multidirectional Pathways for Ligand Release from the Receptor: A New Approach Based on Differential Evolution
Source: J Chem Theory Comput. 2022 May 5;18(6):3860–72. doi: 10.1021/acs.jctc.1c01158 (PMC9202309; doi:10.1021/acs.jctc.1c01158)
Supplement: Supplementary file 2 — ct1c01158_si_002.zip [file ct1c01158_si_002.zip › Example/parse_direct.cpp]

#include<fstream>
#include<string>
#include<sstream>
#include<vector>
#include<iomanip>
#include<iostream>

using namespace std;

int main(int argc, char** argv)
{
	if(argc==1)
	{
		cout<<"Not enough arguments\n";
		return 1;
	}
	fstream input(string(argv[1]),ios::in);
	string temp{};
	getline(input,temp);
	istringstream is(temp);
	double x{},y{},z{};
	size_t nstep{};
	is>>x>>y>>z;
	
	vector<string> data_mdp, data_argin;
	fstream pull_mdp(string(argv[2]),ios::in);
	for(string tt{};getline(pull_mdp,tt);)
		{
			if(tt.find("pull_coord1_vec")!=string::npos)
				tt="pull_coord1_vec    = "+to_string(x)+" "+to_string(y)+" "+to_string(z);
			if(tt.find("pull_coord1_dim")!=string::npos)
				tt="pull_coord1_dim    = Y Y Y";
			if(tt.find("nstep")!=string::npos)
			tt="nsteps      = " + to_string(stoi(string(argv[4]))+stoi(tt.substr(tt.find("=")+1))) ; 
			data_mdp.emplace_back(tt);
		}
	pull_mdp.close();
	fstream out_mdp(string(argv[2]),ios::out);
	for(size_t i{};i<data_mdp.size();++i)
		out_mdp<<data_mdp[i]<<'\n';
	fstream argin("arg.in",ios::in);
	for(string tt{};getline(argin,tt);)
	{
		if(tt.find("-f=")!=string::npos)
			tt="-f="+string(argv[3]);
		data_argin.emplace_back(tt);
	}
	argin.close();
	fstream argout("arg.in",ios::out);
	for(size_t i{};i<data_argin.size();++i)
		argout<<data_argin[i]<<'\n';

	return 0;
}
