# Supplementary material for: Determination of Multidirectional Pathways for Ligand Release from the Receptor: A New Approach Based on Differential Evolution
Source: J Chem Theory Comput. 2022 May 5;18(6):3860–72. doi: 10.1021/acs.jctc.1c01158 (PMC9202309; doi:10.1021/acs.jctc.1c01158)
Supplement: Supplementary file 2 — ct1c01158_si_002.zip [file ct1c01158_si_002.zip › Example/pull_par]

title       = Umbrella pulling simulation 
define      = -DPOSRES_SMD
; Run parameters
integrator  = md
dt          = 0.002
tinit       = 0
nsteps      = 40000
nstcomm     = 10
; Output paramete
nstxout     = 5000      ; every 10 ps
nstvout     = 5000
nstfout     = 1000
nstxtcout   = 2000       ; every 1 ps
nstenergy   = 2000
; Bond parameters
constraint_algorithm    = lincs
constraints             = all-bonds
continuation            = yes       ; continuing from NPT 
; Single-range cutoff scheme
cutoff-scheme   = Verlet
nstlist     = 10
ns_type     = grid 
rlist                   = 1.0
vdwtype                 = cutoff
rvdw                    = 1.0       ; short-range van der Waals cutoff (in nm)
; Electrostatics
coulombtype             = PME       ; Particle Mesh Ewald for long-range electrostatics
rcoulomb                = 1.0
fourierspacing  = 0.12
fourier_nx      = 0
fourier_ny      = 0
fourier_nz      = 0
pme_order       = 4
ewald_rtol      = 1e-5
optimize_fft    = yes
; Berendsen temperature coupling is on in two groups
Tcoupl      = v-rescale
tc_grps     = Protein_HUP   Water_and_ions
tau_t       = 0.1       0.1
ref_t       = 300       300
; Pressure coupling is on
Pcoupl          = Parrinello-Rahman 
pcoupltype      = isotropic
tau_p           = 2.0       
compressibility = 4.5e-5
ref_p           = 1.0
refcoord_scaling = com
; Generate velocities is off
gen_vel     = no 
; Periodic boundary conditions are on in all directions
pbc     = xyz
; Long-range dispersion correction
DispCorr    = EnerPres
; Pull code
pull                    = yes
pull_ngroups            = 2
pull_ncoords            = 1
pull_group1_name        = HUP 
pull-group1-pbcatom     = 8366
pull_group2_name        = Protein
pull-group2-pbcatom     = 4174
pull-pbc-ref-prev-step-com = yes
pull_coord1_type        = umbrella      ; harmonic biasing force
pull_coord1_geometry   	= direction      ; simple distance increase
pull_coord1_groups      = 1 2
pull_coord1_vec    = 0.058397 2.893570 3.215120
pull_coord1_dim    = Y Y Y
pull_coord1_rate        = -0.001          ; 0.01 nm per ps = 10 nm per ns
pull_coord1_k           = 600          ; kJ mol^-1 nm^-2
pull_coord1_start      	= yes           ; define initial COM distance > 0
;pull_coord2_start       = yes
pull-print-com1   = yes
pull-print-ref-value = yes
pull-print-components = yes
