# Supplementary material for: Determination of Multidirectional Pathways for Ligand Release from the Receptor: A New Approach Based on Differential Evolution
Source: J Chem Theory Comput. 2022 May 5;18(6):3860–72. doi: 10.1021/acs.jctc.1c01158 (PMC9202309; doi:10.1021/acs.jctc.1c01158)
Supplement: Supplementary file 2 — ct1c01158_si_002.zip [file ct1c01158_si_002.zip › Example/README.txt]

This example is orgarnized as follow:
1. gen_pulling_direction_source folder: this is folder which contains source code of the protocol
2. lib_ff folder: this is folder which contains force fields parameters for our program
3. arguments: this is parameters file for our program
4. pull_par: this is our example .mdp for SMD simulation using GROMACS
5. parse_direct.cpp: this is our .cpp file for modifying pulling vector in .mdp after finding pulling direction
6. vari_1.sh: this is our example bash script to perform SMD  
