# Supplementary material for: Determination of Multidirectional Pathways for Ligand Release from the Receptor: A New Approach Based on Differential Evolution
Source: J Chem Theory Comput. 2022 May 5;18(6):3860–72. doi: 10.1021/acs.jctc.1c01158 (PMC9202309; doi:10.1021/acs.jctc.1c01158)
Supplement: Supplementary file 2 — ct1c01158_si_002.zip [file ct1c01158_si_002.zip › Example/vari_1.sh]

#!/bin/bash
nc=144
g++ parse_direct.cpp -o parse_mdp.exe -std=c++11
cd gen_pulling_direction_source
g++ *cpp *.h -std=c++1y -pthread -lstdc++fs -O2 -o find_pull_direct.exe
cd ..
cp gen_pulling_direction_source/find_pull_direct.exe .
rm DE_out_vector.dat
rm DE_vector.pdb
cp arguments arg.in
cp pull_par pull.mdp
#gmx_mpi grompp -f em.mdp -c solv_ions.gro -p topol.top -n index.ndx -o em.tpr
#mpirun -np ${nc} gmx_mpi mdrun -deffnm em
#gmx_mpi grompp -f nvt.mdp -c em.gro -p topol.top -n index.ndx -o nvt.tpr -r em.gro
#mpirun -np ${nc} gmx_mpi mdrun -deffnm nvt
#gmx_mpi grompp -f npt.mdp -c nvt.gro -p topol.top -n index.ndx -o npt.tpr -r nvt.gro
#mpirun -np ${nc} gmx_mpi mdrun -deffnm npt

cp arg.in b.in
cp pull.mdp back.mdp
for i in {1..10}
do
	cp b.in arg.in
	cp back.mdp pull.mdp
	mkdir pull_result_${i}
	echo "0" | gmx_mpi trjconv -f npt.gro -s nvt.tpr -o npt.pdb -n index.ndx 
	./find_pull_direct.exe
	./parse_mdp.exe DE_out_vector.dat pull.mdp pull1.pdb 0
	
	gmx_mpi grompp -f pull.mdp -c npt.pdb -n index.ndx -o pull${i}.tpr -r npt.pdb
    mpirun -np ${nc} gmx_mpi mdrun -deffnm pull${i} -cpo pull${i}.cpt
	echo "0" | gmx_mpi trjconv -f pull${i}.gro -s pull${i}.tpr -o pull1.pdb -n index.ndx 
	
	for j in {2.. 60 }
	do
		./find_pull_direct.exe
        	./parse_mdp.exe DE_out_vector.dat pull.mdp pull${j}.pdb 40000
		
		gmx_mpi grompp -f pull.mdp -c pull$((${j}-1)).pdb -n index.ndx -o pull${i}.tpr -r pull$((${j}-1)).pdb 
		mpirun -np ${nc} gmx_mpi mdrun -deffnm pull${i} -s pull${i}.tpr -cpi pull${i}.cpt -cpo pull${i}.cpt -append -px pull${i}_pullx.xvg -pf pull${i}_pullf.xvg
		echo "0" | gmx_mpi trjconv -f pull${i}.gro -s pull${i}.tpr -o pull${j}.pdb 
		rm *#
	done

	cp DE_vector.pdb pull_result_${i}
	cp DE_out_vector.dat pull_result_${i}
	rm DE_out_vector.dat DE_vector.pdb *#
done
